# Supplementary material for: Endophytes isolated from Panax notoginseng converted ginsenosides
Source: Microb Biotechnol. 2021 Jun 3;14(4):1730–46. doi: 10.1111/1751-7915.13842 (PMC8313278; doi:10.1111/1751-7915.13842)
Supplement: Supplementary file 2 — Dataset S1. Chemical components in three parts of Panax notoginseng. Dataset S2. Potential chemical biomarkers in three parts of Panax notoginseng. Dataset S3. Potential saponinl biomarkers in three parts of Panax notoginseng. Dataset S4. Spearman correlation analysis of endophytes abundance and saponins contents. Dataset S5. Endophytic bacteria isolated from P. notoginseng. Dataset S6. Endophytic fungi isolated from P. notoginseng. [file MBT2-14-1730-s002.xls]

## Sheet: Dataset S1
Dataset S1 Chemical components in three parts of Panax notoginseng.
Alignment ID	Average Rt(min)	Average Mz	Metabolite name	Adduct type	Post curation result	Fill %	MS/MS assigned	Reference RT	Reference m/z	Formula	Ontology	INCHIKEY	SMILES	Annotation tag (VS1.0)	RT matched	m/z matched	MS/MS matched	Comment	Manually modified	Isotope tracking parent ID	Isotope tracking weight number	Total score	RT similarity	Dot product	Reverse dot product	Fragment presence %	S/N average	Spectrum reference file name	MS1 isotopic spectrum	MS/MS spectrum	DHS3-Le-1	DHS3-Le-2	DHS3-Le-3	DHSW-Le-1	DHSW-Le-2	DHSW-Le-3	GD-Le-1	GD-Le-2	GD-Le-3	PL-Le-1	PL-Le-2	PL-Le-3	TC-Le-1	TC-Le-2	TC-Le-3	DHS1-Le-1	DHS1-Le-2	DHS1-Le-3	GS-Le-1
125	14.222	101.024	w/o MS2:2-Oxobutyric acid	[M-H]-		0.03	FALSE	null	101.024	C4H6O3	Short-chain keto acids and derivatives	TYEYBOSBBBHJIV-UHFFFAOYSA-N	CCC(=O)C(O)=O	530	TRUE	TRUE	FALSE		FALSE	null	null	100	null	null	null	null	11.92	187	101.02444:3631 102.02779:266 103.03115:115		1614	929	1157	1283	2189	1524	1955	3296	2294	2528	4261	5065	3863	6994	6735	2814	1745	5227	2805
189	48.004	102.028	w/o MS2:Biuret	[M-H]-	ion correlated with 1741; ion correlated with 816; ion correlated with 1697	0.004	FALSE	null	102.031	C2H5N3O2	Isoureas	OHJMTUPIZMNBFR-UHFFFAOYSA-N	N=C(O)NC(=N)O	530	TRUE	TRUE	FALSE		FALSE	null	null	96.2	null	null	null	null	37.19	195	102.02811:1253 103.03146:434 104.03482:20		112	204	93	167	740	342	162	136	234	414	256	360	320	235	43	264	85	47	71
191	0.617	103.003	w/o MS2:Malonic acid	[M-H]-		0.004	FALSE	null	103.004	C3H4O4	Dicarboxylic acids and derivatives	OFOBLEOULBTSOW-UHFFFAOYSA-N	O=C(O)CC(=O)O	530	TRUE	TRUE	FALSE		FALSE	null	null	99.9	null	null	null	null	29.91	194	103.00336:1207 104.00671:134 105.01007:2155		4420	3168	3647	3126	2456	1443	2035	2352	2067	2800	3284	3773	3028	2613	735	800	3017	3491	2765
198	7.04	103.04	w/o MS2:2-Hydroxyisobutyric acid	[M-H2O-H]-	ion correlated with 5866; ion correlated with 6229; ion correlated with 5786; ion correlated with 6379; adduct linked to 1190_[M+Na-2H]-	0.004	FALSE	null	103.04	C4H8O3	Alpha hydroxy acids and derivatives	BWLBGMIXKSTLSX-UHFFFAOYSA-N	O=C(O)C(O)(C)C	530	TRUE	TRUE	FALSE		FALSE	null	null	100	null	null	null	null	37.11	HUNDUI	103.04012:1031 104.04347:0 105.04683:38		153	135	54	105	179	29	24	63	34	17	14	0	26	45	39	10	0	0	15
203	0.585	104.037	w/o MS2:Serine	[M-H]-		0.021	FALSE	null	104.035	C3H7NO3	Serine and derivatives	MTCFGRXMJLQNBG-UHFFFAOYNA-N	O=C(O)C(N)CO	530	TRUE	TRUE	FALSE		FALSE	null	null	98.4	null	null	null	null	94.42	129	104.03712:1730 105.04047:402 106.04383:36		2000	1572	1133	1059	2056	1782	780	1784	1202	1422	1372	1049	893	1239	1285	2436	2292	2996	1437
204	0.613	105.021	w/o MS2:Glyceric acid	[M-H]-	similar chromatogram in higher mz_2658	0.612	FALSE	null	105.019	C3H6O4	Sugar acids and derivatives	RBNPOMFGQQGHHO-UHFFFAOYNA-N	O=C(O)C(O)CO	530	TRUE	TRUE	FALSE		FALSE	null	null	98.9	null	null	null	null	1896.17	120	105.02084:73620 106.02419:4431 107.02755:1291		194368	176223	133364	105738	27576	42725	92776	53068	86085	135180	61594	129206	144361	133588	164795	110587	201148	154205	140394
212	0.583	109.039	w/o MS2:Catechol	[M-H2O-H]-	adduct linked to 753_[M-H]-	0.004	FALSE	2.673	109.029	C6H6O2	Catechols	YCIMNLLNPGFGHC-UHFFFAOYSA-N	OC1=CC=CC=C1O	530	TRUE	TRUE	FALSE		FALSE	null	null	80.9	100	null	null	null	80.41	83	109.03931:1017 110.04266:152 111.04602:132		277	169	348	75	281	260	203	417	166	232	233	455	229	77	117	481	566	606	129
215	0.652	111.007	w/o MS2:Unknown (carbon number 5); PlaSMA ID-15	[M-H]-		0.422	FALSE	1.91	111.007	C5H4O3	NA			530	TRUE	TRUE	FALSE		FALSE	null	null	100	100	null	null	null	808.26	214	111.00729:30010 112.01064:2704 113.014:2836		35050	31407	30475	39585	35362	37350	66416	78864	65827	40522	60722	31839	49545	42150	45252	42173	27723	41481	47333
217	26.316	111.025	w/o MS2:Uracil	[M-H]-		0.004	FALSE	null	111.02	C4H4N2O2	Pyrimidones	ISAKRJDGNUQOIC-UHFFFAOYSA-N	OC1=NC=CC(O)=N1	530	TRUE	TRUE	FALSE		FALSE	null	null	87.4	null	null	null	null	58.01	155	111.0252:1347 112.02855:2894 113.03191:3229		23	15	35	0	31	11	13	12	22	0	0	0	0	0	0	0	0	14	11
285	6.083	112.988	w/o MS2:Acetylenedicarboxylic acid	[M-H]-		0.03	FALSE	null	112.988	C4H2O4	Dicarboxylic acids and derivatives	YTIVTFGABIZHHX-UHFFFAOYSA-N	O=C(O)C#CC(=O)O	530	TRUE	TRUE	FALSE		FALSE	null	null	100	null	null	null	null	30.68	98	112.98808:3486 113.99143:58 114.99479:106		150	10	102	101	42	310	88	69	18	26	263	252	68	16	19	26	140	84	90
430	0.587	114.017	w/o MS2:Maleamic acid	[M-H]-		0.008	FALSE	null	114.02	C4H5NO3	Straight chain fatty acids	FSQQTNAZHBEJLS-UHFFFAOYSA-N	O=C(O)C=CC(=N)O	530	TRUE	TRUE	FALSE		FALSE	null	null	95.9	null	null	null	null	57.55	129	114.01679:1053 115.02014:130 116.0235:53		680	1229	525	981	615	1026	811	393	559	1026	753	840	522	668	317	1561	1668	1256	527
432	0.649	115.002	w/o MS2:Fumaric acid (not validated); PlaSMA ID-24	[M-H2O-H]-	adduct linked to 953_[M-H]-	0.831	FALSE	1.66	115.002	C4H4O4	Dicarboxylic acids and derivatives	VZCYOOQTPOCHFL-OWOJBTEDSA-N	O=C(O)C=CC(=O)O	530	TRUE	TRUE	FALSE		FALSE	null	null	100	100	null	null	null	955.46	145	115.00231:43491 116.00566:3685 117.00902:1133		70168	71926	85130	123899	144403	151871	97583	106508	98668	105973	74861	83474	78835	86306	79098	64359	87045	75178	111990
433	53.425	115.003	w/o MS2:Fumaric acid	[M-H]-		0.013	FALSE	null	115.004	C4H4O4	Dicarboxylic acids and derivatives	VZCYOOQTPOCHFL-UHFFFAOYSA-N	O=C(O)C=CC(=O)O	530	TRUE	TRUE	FALSE		FALSE	null	null	99.9	null	null	null	null	53.58	187	115.0032:2757 116.00655:172 117.00991:42		97	61	39	84	51	31	89	28	32	110	16	59	54	7	40	28	94	6	12
435	6.438	115.039	w/o MS2:Unknown (carbon number 5); PlaSMA ID-25	[M-H]-	ion correlated with 193	0.008	FALSE	3.25	115.039	C5H8O3	NA			530	TRUE	TRUE	FALSE		FALSE	null	null	99.9	99.9	null	null	null	54.05	230	115.03878:1135 116.04213:100 117.04549:18		45	38	12	5	39	3	68	59	32	10	29	55	31	18	69	0	43	11	141
436	6.521	115.04	w/o MS2:Ketoisovaleric acid	[M-H]-	ion correlated with 195	0.025	FALSE	null	115.04	C5H8O3	Short-chain keto acids and derivatives	QHKABHOOEWYVLI-UHFFFAOYSA-N	O=C(O)C(=O)C(C)C	530	TRUE	TRUE	FALSE		FALSE	null	null	100	null	null	null	null	43.22	220	115.03986:1353 116.04321:122 117.04657:83		3	66	13	50	10	51	21	41	32	0	20	12	27	9	14	0	16	31	27
448	0.759	117.018	w/o MS2:Succinic acid (not validated); PlaSMA ID-26	[M-H]-		0.173	FALSE	1.8	117.018	C4H6O4	Dicarboxylic acids and derivatives	KDYFGRWQOYBRFD-UHFFFAOYSA-N	O=C(O)CCC(=O)O	530	TRUE	TRUE	FALSE		FALSE	null	null	99.9	100	null	null	null	35.43	146	117.01768:2483 118.02103:418 119.02439:350		5041	6722	3483	4781	7691	6718	5567	4574	4300	5372	10659	7253	6987	7760	7523	4598	6606	5377	7196
455	0.589	118.048	w/o MS2:Homoserine	[M-H]-		0.013	FALSE	null	118.051	C4H9NO3	L-alpha-amino acids	UKAUYVFTDYCKQA-UHFFFAOYNA-N	O=C(O)C(N)CCO	530	TRUE	TRUE	FALSE		FALSE	null	null	95.4	null	null	null	null	62.39	129	118.04788:1190 119.05123:72 120.05459:334		1513	1364	1115	1019	1742	1950	1149	1521	1147	1098	1704	1116	941	1179	1172	2746	1896	1781	1566
536	49.681	119.036	w/o MS2:Purine	[M-H]-	ion correlated with 57; ion correlated with 349; adduct linked to 57_[M-H2O-H]-	0.013	FALSE	null	119.036	C5H4N4	Purines and purine derivatives	KDCGOANMDULRCW-UHFFFAOYSA-N	N=1C=NC=2NC=NC2C1	530	TRUE	TRUE	FALSE		FALSE	null	null	100	null	null	null	null	229.23	137	119.03619:9677 120.03954:961 121.0429:127		499	561	318	1594	866	2068	967	1465	663	1095	463	639	1412	2415	645	177	708	366	458
542	66.032	119.048	w/o MS2:4-Vinylphenol	[M-H]-		0.148	FALSE	null	119.05	C8H8O	Styrenes	FUGYGGDSWSUORM-UHFFFAOYSA-N	OC1=CC=C(C=C)C=C1	530	TRUE	TRUE	FALSE		FALSE	null	null	98.4	null	null	null	null	43.53	39	119.04842:2154 120.05177:550 121.05513:45		849	221	2749	272	397	399	456	587	654	776	832	2974	1030	7206	7602	2137	980	7015	8108
701	1.487	121.028	w/o MS2:Unknown (carbon number 7); PlaSMA ID-32	[M-H]-		0.004	FALSE	3.75	121.029	C7H6O2	NA			530	TRUE	TRUE	FALSE		FALSE	null	null	99.9	100	null	null	null	46.77	77	121.02841:1294 122.03176:371 123.03512:133		2203	1455	2578	3062	2495	4411	1461	2666	1663	2397	1973	2221	1706	1510	1815	1413	1779	1571	2202
726	43.635	125.024	w/o MS2:4-Hydroxy-6-methyl-2-pyrone	[M-H]-		0.004	FALSE	null	125.024	C6H6O3	Pyranones and derivatives	NSYSSMYQPLSPOD-UHFFFAOYSA-N	O=C1OC(=CC(O)=C1)C	530	TRUE	TRUE	FALSE		FALSE	null	null	100	null	null	null	null	42.82	1	125.02448:1674 126.02783:162 127.03119:246		13905	2521	2597	337	710	624	278	165	161	50	196	334	294	593	405	349	231	242	117
731	49.779	125.034	w/o MS2:4-IMIDAZOLEACETIC ACID	[M-H]-		0.008	FALSE	null	125.036	C5H6N2O2	Imidazolyl carboxylic acids and derivatives	PRJKNHOMHKJCEJ-UHFFFAOYSA-N	OC(=O)CC1=CN=CN1	530	TRUE	TRUE	FALSE		FALSE	null	null	99.3	null	null	null	null	43.18	156	125.0345:1556 126.03785:247 127.04121:61		187	308	476	166	216	119	35	189	51	158	177	107	47	139	94	77	81	124	57
752	8.336	126.997	w/o MS2:4-Chlorophenol; LC-ESI-QFT; MS2; 15; R=35000; [M-H]-	[M-H]-		0.004	FALSE	null	126.996	C6H5ClO	P-chlorophenols	WXNZTHHGJRFXKQ-UHFFFAOYSA-N	OC1=CC=C(Cl)C=C1	530	TRUE	TRUE	FALSE		FALSE	null	null	99.6	null	null	null	null	42.06	228	126.99656:1136 127.99991:99 129.00327:66		0	43	0	12	12	32	20	58	0	74	10	29	24	33	21	21	32	44	12
757	0.646	128.033	w/o MS2:Unknown (carbon number 5); PlaSMA ID-38	[M-H]-		0.076	FALSE	1.63	128.033	C5H7NO3	NA			530	TRUE	TRUE	FALSE		FALSE	null	null	100	100	null	null	null	234.88	153	128.03308:15758 129.03643:2783 130.03979:476		7788	7192	5271	4599	5080	3709	1447	4339	2363	3977	4463	5321	2528	3215	2768	12856	12971	7732	2710
758	0.703	128.035	w/o MS2:Unknown (carbon number 5); PlaSMA ID-42	[M-H]-		0.004	FALSE	3.04	128.035	C5H7NO3	NA			530	TRUE	TRUE	FALSE		FALSE	null	null	100	100	null	null	null	62.26	142	128.03467:1694 129.03802:483 130.04138:84		929	822	601	709	535	435	1164	431	274	465	432	532	286	312	289	1370	1455	790	315
805	47.804	129.014	w/o MS2:5-Fluorouracil; LC-ESI-ITFT; MS2; CE	[M-H]-	similar chromatogram in higher mz_1395; similar chromatogram in higher mz_4624	0.004	FALSE	null	129.011	C4H3FN2O2	Halopyrimidines	GHASVSINZRGABV-UHFFFAOYSA-N	OC1=NC=C(F)C(O)=N1	530	TRUE	TRUE	FALSE		FALSE	null	null	93	null	null	null	null	57.09	231	129.01439:1069 130.01774:0 131.0211:0		221	215	35	301	448	377	250	566	306	188	277	422	255	97	169	104	72	171	219
808	0.631	129.017	w/o MS2:Unknown (carbon number 5); PlaSMA ID-43	[M-H]-		0.013	FALSE	1.65	129.018	C5H6O4	NA			530	TRUE	TRUE	FALSE		FALSE	null	null	99.8	100	null	null	null	207.15	168	129.01747:4295 130.02082:61 131.02418:382		16000	12771	10423	9180	9242	8426	13639	16830	13590	8080	15516	14078	12023	17563	14715	15562	12965	15174	13376
815	51.338	129.019	w/o MS2:Citraconic acid	[M-H]-	ion correlated with 2153; ion correlated with 1868; similar chromatogram in higher mz_2153	0.021	FALSE	null	129.019	C5H6O4	Methyl-branched fatty acids	HNEGQIOMVPPMNR-UHFFFAOYSA-N	O=C(O)C=C(C(=O)O)C	530	TRUE	TRUE	FALSE		FALSE	null	null	100	null	null	null	null	59.72	72	129.01917:1943 130.02252:136 131.02588:51765		128	71	131	45	208	121	163	160	104	143	128	109	82	91	55	148	274	198	149
821	48.466	129.052	w/o MS2:3-Methyl-2-oxovaleric acid	[M-H]-	ion correlated with 826; ion correlated with 4559; ion correlated with 827; ion correlated with 1759; similar chromatogram in higher mz_826; similar chromatogram in higher mz_827	0.008	FALSE	null	129.056	C6H10O3	Short-chain keto acids and derivatives	JVQYSWDUAOAHFM-UHFFFAOYNA-N	O=C(O)C(=O)C(C)CC	530	TRUE	TRUE	FALSE		FALSE	null	null	93.8	null	null	null	null	160.7	162	129.05214:1103 130.05549:0 131.05885:0		21	31	43	0	67	63	58	55	8	10	59	31	32	23	13	22	3	54	21
844	2.949	130.085	w/o MS2:Unknown (carbon number 6); PlaSMA ID-49	[M-H]-	adduct linked to 242_[M-H2O-H]-	0.008	FALSE	1.97	130.086	C6H13NO2	NA			530	TRUE	TRUE	FALSE		FALSE	null	null	99.9	100	null	null	null	91.73	187	130.08548:1466 131.08883:228 132.09219:52		39	36	13	50	12	99	120	96	164	110	55	81	67	51	91	124	148	52	160
867	4.504	131.034	w/o MS2:Unknown (carbon number 5); PlaSMA ID-52	[M-H]-	adduct linked to 343_[M-H2O-H]-	0.013	FALSE	2.17	131.034	C5H8O4	NA			530	TRUE	TRUE	FALSE		FALSE	null	null	100	100	null	null	null	39.6	233	131.03366:2694 132.03701:52 133.04037:0		1213	1701	1335	945	723	235	539	637	91	199	261	309	198	177	112	346	272	278	150
895	4.775	131.035	w/o MS2:Glutaric acid (Not validated); PlaSMA ID-51	[M-H]-	adduct linked to 332_[M-H2O-H]-	0.025	FALSE	2.53	131.035	C5H8O4	Dicarboxylic acids and derivatives	JFCQEDHGNNZCLN-UHFFFAOYSA-N	O=C(O)CCCC(=O)O	530	TRUE	TRUE	FALSE		FALSE	null	null	100	100	null	null	null	55.85	201	131.03467:3268 132.03802:442 133.04138:39		685	1189	306	823	298	244	126	204	129	109	193	157	93	217	306	183	111	179	252
897	44.54	131.035	w/o MS2:Ethylmalonic acid	[M-H]-		0.004	FALSE	null	131.035	C5H8O4	Branched fatty acids	UKFXDFUAPNAMPJ-UHFFFAOYSA-N	O=C(O)C(C(=O)O)CC	530	TRUE	TRUE	FALSE		FALSE	null	null	100	null	null	null	null	20.26	131	131.03493:1085 132.03828:148 133.04164:44		824	519	537	400	943	745	323	579	269	426	794	272	521	1244	528	611	1458	899	592
912	0.586	131.044	w/o MS2:Asparagine	[M-H]-	adduct linked to 369_[M-H2O-H]-	0.489	FALSE	null	131.046	C4H8N2O3	Asparagine and derivatives	DCXYFEDJOCDNAF-UHFFFAOYNA-N	O=C(O)C(N)CC(=N)O	530	TRUE	TRUE	FALSE		FALSE	null	null	97.5	null	null	null	null	57.81	129	131.04399:13879 132.04734:1062 133.0507:252		8362	8660	7198	2220	8101	6634	5166	6235	5154	6142	7511	8468	7081	6707	7271	7061	9695	8233	2267
914	66.222	131.082	w/o MS2:Ornithine	[M-H]-	ion correlated with 1631	0.059	FALSE	null	131.083	C5H12N2O2	L-alpha-amino acids	AHLPHDHHMVZTML-UHFFFAOYNA-N	O=C(O)C(N)CCCN	530	TRUE	TRUE	FALSE		FALSE	null	null	99.9	null	null	null	null	37.75	72	131.08206:2356 132.08541:317 133.08877:0		945	377	364	364	591	474	677	437	513	224	411	202	324	409	317	208	232	128	201
952	0.622	132.03	w/o MS2:Aspartic acid	[M-H]-		0.084	FALSE	null	132.03	C4H7NO4	Aspartic acid and derivatives	CKLJMWTZIZZHCS-UHFFFAOYNA-N	O=C(O)CC(N)C(=O)O	530	TRUE	TRUE	FALSE		FALSE	null	null	100	null	null	null	null	92.69	127	132.03049:1671 133.03384:0 134.0372:6525		8740	5891	8023	2530	3018	4106	2075	3907	2192	4589	2290	3838	1408	1495	1597	11038	5324	6330	2530
953	0.645	133.013	w/o MS2:Malic acid	[M-H]-	adduct linked to 432_[M-H2O-H]-	0.831	FALSE	null	133.014	C4H6O5	Beta hydroxy acids and derivatives	BJEPYKJPYRNKOW-UHFFFAOYNA-N	O=C(O)CC(O)C(=O)O	530	TRUE	TRUE	FALSE		FALSE	null	null	99.1	null	null	null	null	4588.2	146	133.01288:171696 134.01623:3442 135.01959:976		234633	237327	297497	407644	504334	485120	313490	347564	338436	348290	261483	285064	274215	288625	264967	214159	276094	255438	373582
970	0.615	135.029	w/o MS2:Threonic acid	[M-H]-		0.485	FALSE	null	135.03	C4H8O5	Sugar acids and derivatives	JPIJQSOTBSSVTP-UHFFFAOYNA-N	O=C(O)C(O)C(O)CO	530	TRUE	TRUE	FALSE		FALSE	null	null	99.1	null	null	null	null	124.29	32	135.02858:9282 136.03193:1181 137.03529:433		38763	30942	30943	19174	21707	18954	12483	17375	16195	27941	27061	36432	27231	26500	24982	41997	36322	37609	24741
976	2.027	136.074	w/o MS2:TYRAMINE	[M-H]-	ion correlated with 2668	0.004	FALSE	null	136.077	C8H11NO	Phenethylamines	DZGWFCGJZKJUFP-UHFFFAOYSA-N	NCCC1=CC=C(O)C=C1	530	TRUE	TRUE	FALSE		FALSE	null	null	94.9	null	null	null	null	64.37	187	136.07353:1352 137.07688:301 138.08024:87		51	37	61	72	104	63	42	32	73	47	77	19	17	59	13	3	34	20	20
988	6.43	136.97	w/o MS2:Brugierol (Not validated); PlaSMA ID-69	[M-H]-	ion correlated with 992; ion correlated with 996	0.004	FALSE	1.95	136.973	C3H6O2S2	1,2-dithiolanes	MVXFWIGJTYCCIF-UHFFFAOYNA-N	O=S1CC(O)CS1	530	TRUE	TRUE	FALSE		FALSE	null	null	97.6	99.9	null	null	null	56.35	204	136.9698:1573 137.97315:90 138.97651:0		10	0	10	10	51	26	0	0	15	12	10	0	0	9	0	16	16	0	18
992	6.413	137.001	w/o MS2:Phosphomycin	[M-H]-	ion correlated with 1029	0.008	FALSE	null	137.001	C3H7O4P	Organic phosphonic acids	YMDXZJFXQJVXBF-UHFFFAOYNA-N	O=P(O)(O)C1OC1C	530	TRUE	TRUE	FALSE		FALSE	null	null	100	null	null	null	null	112.41	206	137.00098:2653 138.00433:115 139.00769:71		0	28	11	12	14	29	42	40	14	22	0	30	20	11	9	27	13	4	9
996	6.438	137.022	w/o MS2:Unknown (carbon number 7); PlaSMA ID-70	[M-H]-		0.008	FALSE	5.1	137.023	C7H6O3	NA			530	TRUE	TRUE	FALSE		FALSE	null	null	99.9	100	null	null	null	70.61	166	137.02249:2229 138.02584:104 139.0292:0		250	488	331	388	86	245	291	238	80	191	102	111	76	197	191	205	35	45	149
998	0.843	137.026	w/o MS2:Unknown (carbon number 7); PlaSMA ID-73	[M-H]-		0.008	FALSE	2.18	137.024	C7H6O3	NA			530	TRUE	TRUE	FALSE		FALSE	null	null	99.3	100	null	null	null	34.58	72	137.02583:2768 138.02918:535 139.03254:313		1327	618	1641	6517	4318	7375	380	869	638	1870	631	767	456	1087	345	388	554	365	1276
1000	6.501	137.037	w/o MS2:Urocanic acid	[M-H]-	ion correlated with 1015; similar chromatogram in higher mz_1015	0.004	FALSE	null	137.036	C6H6N2O2	Imidazolyl carboxylic acids and derivatives	LOIYMIARKYCTBW-UHFFFAOYSA-N	O=C(O)C=CC1=CN=CN1	530	TRUE	TRUE	FALSE		FALSE	null	null	98.8	null	null	null	null	57.52	167	137.0372:1986 138.04055:22 139.04391:0		125	58	96	125	14	137	130	50	112	37	47	81	39	68	63	36	70	87	61
1055	52.86	141.016	w/o MS2:cis,cis-Muconic acid	[M-H]-		0.004	FALSE	null	141.019	C6H6O4	Medium-chain fatty acids	TXXHDPDFNKHHGW-CCAGOZQPSA-N	OC(=O)\C=C/C=C\C(O)=O	530	TRUE	TRUE	FALSE		FALSE	null	null	95.6	null	null	null	null	61.27	110	141.01633:1382 142.01968:138 143.02304:322		13	50	37	107	59	176	82	38	143	41	50	64	107	58	122	72	61	61	109
1122	45.507	142.054	w/o MS2:Unknown (carbon number 6); PlaSMA ID-81	[M-H]-	ion correlated with 1118	0.017	FALSE	2.1	142.051	C6H9NO3	NA			530	TRUE	TRUE	FALSE		FALSE	null	null	92.7	91	null	null	null	171.91	50	142.054:1756 143.05735:47 144.06071:179		19	30	57	5622	9640	3237	6110	4581	3170	6837	2301	2671	5615	3745	5571	1945	1115	2396	3812
1126	45.571	142.086	w/o MS2:Unknown (carbon number 7); PlaSMA ID-82	[M-H]-		0.008	FALSE	1.7	142.086	C7H13NO2	NA			530	TRUE	TRUE	FALSE		FALSE	null	null	95.3	90.8	null	null	null	104.55	5	142.0858:1414 143.08915:119 144.09251:22		1637	4739	6051	956	5988	7090	5356	3230	3330	598	852	189	292	196	188	30	1	73	65
1184	4.773	143.034	w/o MS2:Unknown (carbon number 6); PlaSMA ID-83	[M-H2O-H]-	ion correlated with 1402; ion correlated with 895; ion correlated with 2974; ion correlated with 1720; adduct linked to 1464_[M-H]-	0.017	FALSE	2.56	143.034	C6H8O4	NA			530	TRUE	TRUE	FALSE		FALSE	null	null	100	100	null	null	null	67.16	165	143.03447:2233 144.03782:230 145.04118:42		167	264	186	183	255	110	96	98	20	177	246	400	210	213	243	265	119	81	131
1212	2.549	144.043	w/o MS2:4-Hydroxyquinoline; PlaSMA ID-85	[M-H]-		0.008	FALSE	2.93	144.045	C9H7NO	Hydroquinolones	PMZDQRJGMBOQBF-UHFFFAOYSA-N	OC1=CC=NC2=C1C=CC=C2	520	TRUE	TRUE	FALSE		FALSE	null	null	98.9	100	null	null	null	87.77	202	144.04338:1544 145.04673:298 146.05009:79		73	53	67	39	84	95	20	45	13	40	29	8	31	21	58	11	65	10	306
1213	0.589	145.061	w/o MS2:Glutamine	[M+Cl]-	adduct linked to 913_[M+Na-2H]-	0.688	FALSE	null	145.062	C5H10N2O3	Alpha amino acids	ZDXPYRJPNDTMRX-UHFFFAOYNA-N	O=C(O)C(N)CCC(=N)O	530	TRUE	TRUE	FALSE		FALSE	null	null	99.2	null	null	null	null	281.4	83	145.06056:34847 146.06391:5642 147.06727:555		9811	8027	6320	7736	8211	6398	2760	6715	3187	4361	6066	7089	1857	2499	2568	19433	18874	12257	3648
1214	0.6	145.081	w/o MS2:5,6-Dimethylbenzimidazole	[M-H]-		0.004	FALSE	null	145.077	C9H10N2	Benzimidazoles	LJUQGASMPRMWIW-UHFFFAOYSA-N	N1=CNC=2C=C(C(=CC12)C)C	530	TRUE	TRUE	FALSE		FALSE	null	null	93.1	null	null	null	null	116.54	230	145.0809:2168 146.08425:624 147.08761:135		153	34	248	38	24	124	22	95	60	223	128	25	137	11	52	80	35	12	132
1218	0.637	146.047	w/o MS2:Glutamic acid	[M-H]-	similar chromatogram in higher mz_3429	0.219	FALSE	null	146.046	C5H9NO4	Glutamic acid and derivatives	WHUUTDBJXJRKMK-UHFFFAOYNA-N	O=C(O)CCC(N)C(=O)O	530	TRUE	TRUE	FALSE		FALSE	null	null	99.5	null	null	null	null	54.09	228	146.04686:2996 147.05021:126 148.05357:69		3051	3600	2537	1814	1760	1422	1617	747	1257	2593	2605	3734	3898	5542	4692	10975	5040	2577	2104
1222	0.769	147.028	w/o MS2:Unknown (carbon number 5); PlaSMA ID-88	[M-H]-		0.236	FALSE	1.81	147.028	C5H8O5	NA			530	TRUE	TRUE	FALSE		FALSE	null	null	100	100	null	null	null	62.26	187	147.02802:2977 148.03137:401 149.03473:554		4074	3537	3376	6552	5967	8775	3171	3880	3615	4287	15289	4211	3487	3866	3138	3753	3962	4038	7096
1223	0.85	147.03	w/o MS2:3-Hydroxyglutaric acid	[M-H]-	ion correlated with 2863	0.021	FALSE	null	147.03	C5H8O5	Beta hydroxy acids and derivatives	ZQHYXNSQOIDNTL-UHFFFAOYSA-N	O=C(O)CC(O)CC(=O)O	530	TRUE	TRUE	FALSE		FALSE	null	null	100	null	null	null	null	51.08	18	147.02965:3429 148.033:445 149.03636:371		26362	18754	18603	4934	9178	2991	19071	23253	19072	23027	10607	13316	20577	21878	18825	24014	19871	26430	13259
1302	0.617	149.06	w/o MS2:p-Coumaryl alcohol	[M-H]-		0.013	FALSE	3.76	149.061	C9H10O2	Cinnamyl alcohols	PTNLHDGQWUGONS-UHFFFAOYSA-N	OCC=CC1=CC=C(O)C=C1	530	TRUE	TRUE	FALSE		FALSE	null	null	99.7	100	null	null	null	110.1	230	149.05978:3103 150.06313:570 151.06649:236		663	44	30	440	8	87	148	494	195	157	257	529	1005	1323	205	208	501	529	116
1303	52.8	149.06	w/o MS2:2-Methoxy-4-vinylphenol	[M-H]-	ion correlated with 2366; similar chromatogram in higher mz_2366	0.004	FALSE	null	149.061	C9H10O2	Methoxyphenols	YOMSJEATGXXYPX-UHFFFAOYSA-N	OC1=CC=C(C=C)C=C1OC	530	TRUE	TRUE	FALSE		FALSE	null	null	99.6	null	null	null	null	53.57	166	149.05986:1595 150.06321:517 151.06657:63		28	277	116	277	384	3	6	16	66	172	230	422	77	24	200	136	260	101	42
1360	51.876	152.996	w/o MS2:3-Phosphonopropionic acid	[M-H]-		0.013	FALSE	null	152.996	C3H7O5P	Organic phosphonic acids	NLBSQHGCGGFVJW-UHFFFAOYSA-N	O=C(O)CCP(=O)(O)O	530	TRUE	TRUE	FALSE		FALSE	null	null	100	null	null	null	null	149.43	5	152.99585:8044 153.9992:373 155.00256:277		970	223	177	18498	29030	8229	1090	822	869	889	483	585	754	341	673	1855	1301	855	860
1369	0.574	154.062	w/o MS2:3-(1-Pyrazolyl)-alanine	[M-H]-		0.004	FALSE	null	154.062	C6H9N3O2	L-alpha-amino acids	PIGOPELHGLPKLL-UHFFFAOYNA-N	O=C(O)C(N)CN1N=CC=C1	530	TRUE	TRUE	FALSE		FALSE	null	null	99.9	null	null	null	null	45.86	227	154.06171:1016 155.06506:102 156.06842:455		424	180	259	273	906	594	301	420	344	230	201	91	239	322	357	783	1024	300	355
1396	4.673	159.028	w/o MS2:Unknown (carbon number 6); PlaSMA ID-121	[M-H]-	ion correlated with 1180; ion correlated with 2971; ion correlated with 859; ion correlated with 1729; ion correlated with 1253; ion correlated with 1157	0.097	FALSE	1.78	159.03	C6H8O5	NA			530	TRUE	TRUE	FALSE		FALSE	null	null	99.4	100	null	null	null	72.18	182	159.02814:1982 160.03149:358 161.03485:15304		0	39	39	40	19	138	11	34	11	13	68	20	11	15	28	48	41	63	22
1402	4.772	159.03	w/o MS2:2-OXOADIPATE	[M-H]-	ion correlated with 1252; ion correlated with 1184; ion correlated with 895; ion correlated with 2974	0.025	FALSE	null	159.03	C6H8O5	Medium-chain keto acids and derivatives	FGSBNBBHOZHUBO-UHFFFAOYSA-N	OC(=O)CCCC(=O)C(O)=O	530	TRUE	TRUE	FALSE		FALSE	null	null	100	null	null	null	null	80.4	165	159.02992:2084 160.03327:316 161.03663:16239		68	67	48	124	26	59	20	1	66	39	53	24	30	54	33	51	51	40	11
1414	1.339	161.024	w/o MS2:7-hydroxy-coumarin	[M-H]-		0.004	FALSE	null	161.024	C9H6O3	7-hydroxycoumarins	ORHBXUUXSCNDEV-UHFFFAOYSA-N	OC1=CC2=C(C=C1)C=CC(=O)O2	530	TRUE	TRUE	FALSE		FALSE	null	null	99.9	null	null	null	null	39.02	HUNDUI	161.024:1173 162.02735:327 163.03071:105		5469	4533	4732	4524	4089	4085	3959	3700	3122	2411	2230	2318	362	1762	1508	1706	1281	1151	1568
1477	4.628	161.045	w/o MS2:Hydroxymethylglutaric acid; PlaSMA ID-124	[M-H]-	ion correlated with 353; ion correlated with 3257; ion correlated with 514; ion correlated with 3923; adduct linked to 1193_[M-H2O-H]-	0.11	FALSE	1.98	161.045	C6H10O5	Hydroxy fatty acids	NPOAOTPXWNWTSH-UHFFFAOYSA-N	O=C(O)CC(O)(C)CC(=O)O	530	TRUE	TRUE	FALSE		FALSE	null	null	99.9	100	null	null	null	177.98	182	161.04472:7992 162.04807:1097 163.05143:232		158	131	275	470	239	425	188	320	206	187	87	266	259	374	517	207	402	203	393
1501	18.693	161.046	w/o MS2:3-Hydroxy-3-methylglutaric acid	[M-H]-	ion correlated with 3248	0.004	FALSE	null	161.046	C6H10O5	Hydroxy fatty acids	NPOAOTPXWNWTSH-UHFFFAOYSA-N	O=C(O)CC(O)(C)CC(=O)O	530	TRUE	TRUE	FALSE		FALSE	null	null	100	null	null	null	null	43.34	198	161.04553:1672 162.04888:300 163.05224:0		430	175	290	197	283	134	414	263	178	214	222	184	167	352	386	319	235	251	435
1515	0.586	161.058	w/o MS2:1,2-Dihydro-1,2-naphthalenediol	[M-H]-	adduct linked to 1158_[M-H2O-H]-	0.013	FALSE	null	161.061	C10H10O2	Naphthalenes	QPUHWUSUBHNZCG-UHFFFAOYNA-N	OC1C=CC=2C=CC=CC2C1O	530	TRUE	TRUE	FALSE		FALSE	null	null	95.3	null	null	null	null	114.72	223	161.05769:5410 162.06104:275 163.0644:248		1120	1233	611	1853	542	314	98	207	445	1624	1046	103	1573	37	676	1549	904	588	241
1547	0.866	163.037	w/o MS2:Coumaric acid (isomer of 131); PlaSMA ID-127	[M-H]-		0.456	FALSE	3.97	163.04	C9H8O3	Hydroxycinnamic acids	NGSWKAQJJWESNS-UHFFFAOYSA-N	O=C(O)C=CC1=CC=C(O)C=C1	530	TRUE	TRUE	FALSE		FALSE	null	null	98	100	null	null	null	66.71	134	163.03705:4068 164.0404:967 165.04376:744		12902	10513	11860	9801	11697	12994	12169	13901	10267	15637	8279	10960	15318	14901	13664	11874	13846	17095	16163
1548	1.513	163.041	w/o MS2:trans-4-Coumaric acid	[M-H]-		0.008	FALSE	4.006	163.04	C9H8O3	Hydroxycinnamic acids	NGSWKAQJJWESNS-UHFFFAOYSA-N	OC(=O)C=CC1=CC=C(O)C=C1	530	TRUE	TRUE	FALSE		FALSE	null	null	99.6	100	null	null	null	112.66	94	163.04138:3386 164.04473:662 165.04809:225		8117	7647	7365	5953	14016	10512	6121	8246	7189	8898	11239	10283	6960	7341	6960	5446	7445	8864	9807
1559	57.255	165.042	w/o MS2:3-Methylxanthine; LC-ESI-QTOF; MS2; CE	[M-H]-		0.004	FALSE	null	165.042	C6H6N4O2	Xanthines	GMSNIKWWOQHZGF-UHFFFAOYSA-N	CN1C2=C(N=CN2)C(O)=NC1=O	530	TRUE	TRUE	FALSE		FALSE	null	null	100	null	null	null	null	57.43	187	165.04152:1279 166.04487:295 167.04823:170		12	36	43	32	59	31	156	26	17	16	0	0	3	24	14	20	10	21	13
1560	0.611	165.057	w/o MS2:Caffeyl alcohol	[M-H2O-H]-	adduct linked to 1933_[M+Na-2H]-	0.013	FALSE	3.175	165.056	C9H10O3	Cinnamyl alcohols	ZCKDCRKBURQZPT-UHFFFAOYSA-N	OCC=CC1=CC(O)=C(O)C=C1	530	TRUE	TRUE	FALSE		FALSE	null	null	99.6	100	null	null	null	199.81	230	165.05698:8313 166.06033:1214 167.06369:320		151	240	39	381	195	168	185	87	293	26	131	46	57	412	148	34	170	132	589
1569	52.843	167.109	w/o MS2:Geranic acid	[M-H]-	ion correlated with 2241; similar chromatogram in higher mz_2241	0.008	FALSE	null	167.108	C10H16O2	Acyclic monoterpenoids	ZHYZQXUYZJNEHD-UHFFFAOYSA-N	O=C(O)C=C(C)CCC=C(C)C	530	TRUE	TRUE	FALSE		FALSE	null	null	99.3	null	null	null	null	63.66	77	167.10893:1353 168.11228:513 169.11564:36		172	90	14	348	190	304	46	69	170	151	159	50	96	8	43	135	107	192	54
1573	55.76	171.006	w/o MS2:sn-Glycerol 3-phosphate; LC-ESI-ITFT; MS2; m/z	[M-H]-	ion correlated with 3029; similar chromatogram in higher mz_3029	0.139	FALSE	null	171.006	C3H9O6P	Glycerophosphates	AWUCVROLDVIAJX-GSVOUGTGSA-N	OC[C@@H](O)COP(O)(O)=O	530	TRUE	TRUE	FALSE		FALSE	null	null	99.8	null	null	null	null	40.69	4	171.00583:12034 172.00918:835 173.01254:313		6843	9158	68370	92054	75120	40741	29469	27214	26413	34749	29004	20612	22060	24953	25023	24232	19540	26509	39380
1592	49.763	171.101	w/o MS2:Unknown (carbon number 9); PlaSMA ID-161	[M-H]-	ion correlated with 2545	0.021	FALSE	6.93	171.102	C9H16O3	NA			530	TRUE	TRUE	FALSE		FALSE	null	null	95.6	91.2	null	null	null	44.76	114	171.1013:2515 172.10465:573 173.10801:56		322	184	83	236	724	296	110	85	154	196	190	143	171	113	266	146	226	177	69
1603	50.198	171.103	w/o MS2:Unknown (carbon number 9); PlaSMA ID-162	[M-H]-	ion correlated with 2571; similar chromatogram in higher mz_2571; similar chromatogram in higher mz_2375	0.008	FALSE	6.18	171.102	C9H16O3	NA			530	TRUE	TRUE	FALSE		FALSE	null	null	95.3	90.8	null	null	null	18.94	167	171.10275:1851 172.1061:334 173.10946:42		76	254	209	217	287	252	117	98	97	132	72	76	134	157	81	237	272	119	35
1619	0.6	172.999	w/o MS2:Phenylphosphoric acid	[M-H]-		0.013	FALSE	null	173.001	C6H7O4P	Phenyl phosphates	CMPQUABWPXYYSH-UHFFFAOYSA-N	O=P(O)(O)OC=1C=CC=CC1	530	TRUE	TRUE	FALSE		FALSE	null	null	97.8	null	null	null	null	47.04	39	172.99879:1637 174.00214:691 175.0055:582		7909	2340	864	4590	4002	8056	11209	4184	6578	3341	2331	522	3708	4948	1558	537	3888	4931	3837
1620	0.652	173.007	w/o MS2:Unknown (carbon number 6); PlaSMA ID-167	[M-H2O-H]-	adduct linked to 1803_[M-H]-	0.143	FALSE	3.54	173.008	C6H6O6	NA			530	TRUE	TRUE	FALSE		FALSE	null	null	100	100	null	null	null	172.43	216	173.00743:5318 174.01078:741 175.01414:644		7947	9648	9838	6037	9232	9329	13047	15160	12391	10388	13849	12096	8650	12034	8978	11325	8425	10130	8842
1629	47.248	173.046	w/o MS2:Shikimic acid	[M+Cl]-	ion correlated with 1183; ion correlated with 2084; adduct linked to 540_[M-H2O-H]-	0.008	FALSE	null	173.046	C7H10O5	Shikimic acids and derivatves	JXOHGGNKMLTUBP-UHFFFAOYNA-N	O=C(O)C1=CC(O)C(O)C(O)C1	530	TRUE	TRUE	FALSE		FALSE	null	null	100	null	null	null	null	41.96	72	173.04572:1583 174.04907:345 175.05243:115		4113	2441	1270	1566	2100	2023	896	686	2211	494	378	2252	811	1715	1307	971	773	1201	1682
1632	0.575	173.103	w/o MS2:Arginine	[M-H]-	similar chromatogram in higher mz_5600	0.443	FALSE	null	173.104	C6H14N4O2	L-alpha-amino acids	ODKSFYDXXFIFQN-UHFFFAOYNA-N	O=C(O)C(N)CCCNC(=N)N	530	TRUE	TRUE	FALSE		FALSE	null	null	98.4	null	null	null	null	517.77	212	173.10258:26367 174.10593:3108 175.10929:322		991	831	495	1319	3915	1793	546	757	778	525	428	689	230	344	352	801	773	904	686
1643	0.591	174.085	w/o MS2:Citrulline	[M-H]-		0.004	FALSE	null	174.088	C6H13N3O3	L-alpha-amino acids	RHGKLRLOHDJJDR-UHFFFAOYNA-N	O=C(O)C(N)CCCNC(=N)O	530	TRUE	TRUE	FALSE		FALSE	null	null	93.9	null	null	null	null	532.88	194	174.08487:5954 175.08822:597 176.09158:39		580	845	478	150	256	98	288	432	28	230	937	414	239	271	222	225	102	829	306
1653	53.4	175.025	w/o MS2:Ascorbic acid	[M-H]-		0.042	FALSE	null	175.025	C6H8O6	Butenolides	CIWBSHSKHKDKBQ-UHFFFAOYNA-N	O=C1OC(C(O)=C1O)C(O)CO	530	TRUE	TRUE	FALSE		FALSE	null	null	100	null	null	null	null	97.77	192	175.02473:6508 176.02808:915 177.03144:138		205	195	95	310	259	217	76	103	166	157	38	54	109	80	90	85	157	34	108
1657	0.638	175.036	w/o MS2:N-Carbamoyl-DL-aspartic acid; LC-ESI-QTOF; MS2; CE	[M-H2O-H]-	adduct linked to 1872_[M-H]-	0.063	FALSE	null	175.036	C5H8N2O5	Aspartic acid and derivatives	HLKXYZVTANABHZ-UHFFFAOYNA-N	OC(=O)CC(NC(O)=N)C(O)=O	530	TRUE	TRUE	FALSE		FALSE	null	null	99.9	null	null	null	null	55.1	207	175.03569:2573 176.03904:219 177.0424:119		1165	1346	685	636	857	386	437	933	445	572	1106	1178	822	610	824	1229	873	586	515
1658	0.643	175.057	w/o MS2:Isopropylmalic acid; PlaSMA ID-180	[M-H]-		0.004	FALSE	3.25	175.06	C7H12O5	Hydroxy fatty acids	BITYXLXUCSKTJS-UHFFFAOYNA-N	O=C(O)CC(O)(C(=O)O)C(C)C	530	TRUE	TRUE	FALSE		FALSE	null	null	97.6	100	null	null	null	95.79	230	175.05679:1249 176.06014:0 177.0635:242		371	132	246	117	86	47	87	73	148	194	410	78	156	291	52	45	127	202	292
1664	0.6	177.041	w/o MS2:Gluconic acid-gamma-lactone	[M-H2O-H]-	adduct linked to 1979_[M+Na-2H]-	0.004	FALSE	null	177.04	C6H10O6	Gluconolactones	PHOQVHQSTUBQQK-UHFFFAOYNA-N	O=C1OC(CO)C(O)C(O)C1O	530	TRUE	TRUE	FALSE		FALSE	null	null	99.6	null	null	null	null	48.14	220	177.04137:1129 178.04472:282 179.04808:61278		534	773	582	362	545	472	201	448	532	572	492	331	287	461	189	356	360	805	615
1666	24.777	178.053	w/o MS2:Cyclamate	[M-H]-		0.004	FALSE	null	178.054	C6H13NO3S	Cyclamates	HCAJEUSONLESMK-UHFFFAOYSA-N	C1CCC(CC1)NS(O)(=O)=O	530	TRUE	TRUE	FALSE		FALSE	null	null	99.4	null	null	null	null	108.19	4	178.05327:4963 179.05662:1167 180.05998:389		48	362	76	29175	73	26	3	11	0	21	11	39	10	11	15	10	12	11	22
1669	0.962	178.998	w/o MS2:Unknown (carbon number 8); PlaSMA ID-197	[M-H]-	ion correlated with 1904; ion correlated with 1232; ion correlated with 2509; ion correlated with 209	0.038	FALSE	5.37	178.998	C8H4O5	NA			530	TRUE	TRUE	FALSE		FALSE	null	null	99.9	99.9	null	null	null	43.19	25	178.99831:1533 180.00166:461 181.00502:123		6246	6713	6883	3319	5863	3437	4813	5406	5644	5449	5405	6328	5784	6786	5123	5343	5747	6558	5545
1670	61.623	179.038	w/o MS2:4-Hydroxyphenylpyruvic acid	[M-H]-		0.025	FALSE	null	179.035	C9H8O4	Phenylpyruvic acid derivatives	KKADPXVIOXHVKN-UHFFFAOYSA-N	O=C(O)C(=O)CC1=CC=C(O)C=C1	530	TRUE	TRUE	FALSE		FALSE	null	null	96.6	null	null	null	null	100.9	12	179.03763:5559 180.04098:1427 181.04434:882		1603	1697	7671	895	10316	955	727	504	2612	19377	12619	26744	15388	28471	24542	16841	25535	4406	4574
1674	51.148	179.049	w/o MS2:L-METHIONINE SULFOXIMINE	[M-H]-	ion correlated with 2020; ion correlated with 2005	0.013	FALSE	null	179.05	C5H12N2O3S	L-alpha-amino acids	SXTAYKAGBXMACB-UHFFFAOYNA-N	CS(=N)(=O)CCC(N)C(O)=O	530	TRUE	TRUE	FALSE		FALSE	null	null	100	null	null	null	null	69.92	133	179.04945:2461 180.0528:355 181.05616:48		588	822	928	756	492	893	604	607	398	268	565	341	208	265	243	334	295	292	399
1676	18.953	179.05	w/o MS2:9-Fluorenone	[M-H]-		0.004	FALSE	null	179.05	C13H8O	Fluorenes	YLQWCDOCJODRMT-UHFFFAOYSA-N	O=C1C=2C=CC=CC2C=3C=CC=CC13	530	TRUE	TRUE	FALSE		FALSE	null	null	100	null	null	null	null	21.67	187	179.05034:1476 180.05369:256 181.05705:20		432	653	70	693	361	433	328	342	439	138	520	322	499	296	472	246	133	201	93
1728	50.115	179.056	w/o MS2:Galactose	[M-H]-	adduct linked to 1452_[M-H2O-H]-	0.025	FALSE	null	179.056	C6H12O6	Hexoses	WQZGKKKJIJFFOK-UHFFFAOYNA-N	OCC1OC(O)C(O)C(O)C1O	530	TRUE	TRUE	FALSE		FALSE	null	null	100	null	null	null	null	141.02	149	179.05611:8534 180.05946:1192 181.06282:370		546	872	721	3292	1080	3988	737	1832	2175	289	510	578	449	1433	582	380	276	429	1207
1738	4.506	179.057	w/o MS2:Theophylline	[M-H]-	ion correlated with 66; ion correlated with 343; ion correlated with 6424; ion correlated with 539; ion correlated with 1504; ion correlated with 3924; ion correlated with 1151; ion correlated with 3255; adduct linked to 1504_[M-H2O-H]-	0.013	FALSE	null	179.057	C7H8N4O2	Xanthines	ZFXYFBGIUFBOJW-UHFFFAOYSA-N	CN1C2=C(C(N(C)C1=O)=O)N=CN2	530	TRUE	TRUE	FALSE		FALSE	null	null	100	null	null	null	null	63.9	233	179.05719:2698 180.06054:325 181.0639:123		96	692	592	1174	646	690	228	198	139	211	314	389	368	428	393	144	434	208	363
1743	0.589	179.066	w/o MS2:Propylparaben	[M-H]-	adduct linked to 1975_[M+Cl]-	0.013	FALSE	null	179.071	C10H12O3	p-Hydroxybenzoic acid alkyl esters	QELSKZZBTMNZEB-UHFFFAOYSA-N	CCCOC(C1=CC=C(C=C1)O)=O	530	TRUE	TRUE	FALSE		FALSE	null	null	84.8	null	null	null	null	586.61	156	179.06563:26942 180.06898:980 181.07234:110		9719	11943	5020	706	41243	10489	9	7533	4256	105	2967	23009	1488	6990	19411	11572	128	377	5595
1771	0.591	180.065	w/o MS2:Unknown (carbon number 8); PlaSMA ID-213	[M-H]-		0.004	FALSE	1.83	180.065	C8H11N3S	NA			530	TRUE	TRUE	FALSE		FALSE	null	null	99.9	100	null	null	null	78.54	189	180.06454:1201 181.06789:178 182.07125:18		5053	4434	4926	2861	3298	3912	3246	3894	4050	4132	4382	4831	4581	3894	4171	5006	4312	3696	5094
1790	1.135	187.038	w/o MS2:1-Hydroxy-2-naphthoic acid	[M-H2O-H]-	ion correlated with 1776; ion correlated with 2196; ion correlated with 1959; ion correlated with 2073; adduct linked to 2066_[M+Na-2H]-	0.105	FALSE	null	187.04	C11H8O3	Naphthalenecarboxylic acids	SJJCQDRGABAVBB-UHFFFAOYSA-N	O=C(O)C=1C=CC=2C=CC=CC2C1O	530	TRUE	TRUE	FALSE		FALSE	null	null	98.5	null	null	null	null	43.25	3	187.03833:1332 188.04168:225 189.04504:572		6822	7718	7770	2679	4527	3843	5585	6819	6861	6946	7951	7973	7040	8216	7218	6138	6202	7341	6546
1791	2.871	187.1	w/o MS2:Azelaic acid (Not validated); PlaSMA ID-221	[M-H]-	ion correlated with 732	0.017	FALSE	4.78	187.097	C9H16O4	Medium-chain fatty acids	BDJRBEYXGGNYIS-UHFFFAOYSA-N	O=C(O)CCCCCCCC(=O)O	530	TRUE	TRUE	FALSE		FALSE	null	null	97.8	100	null	null	null	51.57	72	187.10036:1845 188.10371:277 189.10707:32		154	49	78	237	22	238	179	204	83	159	146	30	54	189	204	86	11	24	64
1792	57.067	187.145	w/o MS2:NEPSILON,NEPSILON,NEPSILON-TRIMETHYLLYSINE	[M-H]-		0.034	FALSE	null	187.145	C9H20N2O2	L-alpha-amino acids	MXNRLFUSFKVQSK-UHFFFAOYNA-N	C[N+](C)(C)CCCCC(N)C([O-])=O	530	TRUE	TRUE	FALSE		FALSE	null	null	100	null	null	null	null	68.47	217	187.14491:1922 188.14826:0 189.15162:0		25	0	4	9	0	15	0	9	18	3	1	29	68	1	40	10	139	168	17
1797	0.626	189.047	w/o MS2:Ureidoglutaric acid	[M-H]-	similar chromatogram in higher mz_3737	0.004	FALSE	null	189.052	C6H10N2O5	Glutamic acid and derivatives	LCQLHJZYVOQKHU-UHFFFAOYNA-N	O=C(O)CCC(NC(=N)O)C(=O)O	530	TRUE	TRUE	FALSE		FALSE	null	null	91.5	null	null	null	null	64.85	207	189.04749:1099 190.05084:295 191.0542:1472		373	190	168	260	85	57	178	53	222	122	296	134	55	175	157	155	103	274	163
1801	0.64	190.034	w/o MS2:4-Nitroquinoline 1-oxide	[M-H]-		0.013	FALSE	null	190.038	C9H6N2O3	4-nitroquinoline N-oxides	YHQDZJICGQWFHK-UHFFFAOYSA-N	C1=CC=C2C(=C1)C(=CC=N2=O)N(=O)=O	530	TRUE	TRUE	FALSE		FALSE	null	null	92.5	null	null	null	null	116.72	229	190.03444:1525 191.03779:0 192.04115:955		327	267	283	291	351	184	121	211	226	140	231	624	268	501	209	486	362	452	191
1802	0.634	190.053	w/o MS2:N-Acetylmethionine	[M-H]-		0.004	FALSE	null	190.054	C7H13NO3S	Methionine and derivatives	XUYPXLNMDZIRQH-UHFFFAOYNA-N	O=C(O)C(N=C(O)C)CCSC	530	TRUE	TRUE	FALSE		FALSE	null	null	99.1	null	null	null	null	100.5	230	190.05299:1382 191.05634:0 192.0597:2717		184	184	71	114	174	98	96	269	33	46	157	215	100	127	72	126	106	91	97
1803	0.651	191.029	w/o MS2:Unknown (carbon number 10); PlaSMA ID-230	[M-H]-	adduct linked to 1620_[M-H2O-H]-	0.013	FALSE	4.48	191.033	C10H8O4	NA			530	TRUE	TRUE	FALSE		FALSE	null	null	96.7	99.9	null	null	null	1760.71	223	191.02936:114896 192.03271:12608 193.03607:3428		8399	8697	3991	30178	36536	484	8654	8322	13369	4847	1337	4979	30987	13416	6499	0	3295	0	28621
1816	4.698	191.054	w/o MS2:C7H12O6; PlaSMA ID-235	[M-H]-	ion correlated with 1253; ion correlated with 188	0.004	FALSE	2.35	191.055	C7H12O6	NA			530	TRUE	TRUE	FALSE		FALSE	null	null	100	100	null	null	null	34.36	196	191.05447:1078 192.05782:143 193.06118:35		193	219	279	55	341	461	269	115	171	66	537	415	139	154	423	348	197	162	253
1839	43.601	191.056	w/o MS2:Quinic acid	[M-H]-	ion correlated with 893; ion correlated with 1277	0.004	FALSE	null	191.056	C7H12O6	Quinic acids and derivatives	AAWZDTNXLSGCEK-UHFFFAOYNA-N	O=C(O)C1(O)CC(O)C(O)C(O)C1	530	TRUE	TRUE	FALSE		FALSE	null	null	100	null	null	null	null	271.96	1	191.05609:14293 192.05944:2638 193.0628:400		105743	65924	69113	3412	17956	13357	1616	1681	884	2536	2382	1689	1808	1065	598	773	384	1285	906
1869	43.304	192.061	w/o MS2:Actrarit	[M-H]-		0.004	FALSE	null	192.067	C10H11NO3	Benzene and substituted derivatives	MROJXXOCABQVEF-UHFFFAOYSA-N	O=C(O)CC1=CC=C(N=C(O)C)C=C1	530	TRUE	TRUE	FALSE		FALSE	null	null	84.9	null	null	null	null	61.71	15	192.0609:1103 193.06425:268 194.06761:0		108	23	31	6273	4644	4000	3502	5319	6556	7148	9315	9440	10670	7018	9789	3698	1009	4815	9581
1872	0.637	193.036	w/o MS2:1,3-Dimethyluric acid; LC-ESI-QTOF; MS2; CE	[M-H]-	adduct linked to 1657_[M-H2O-H]-	0.013	FALSE	null	193.037	C7H6N4O3	Xanthines	XNSYLGPLANWBHH-UHFFFAOYSA-N	CN1C2=NC(=O)N=C2C(=O)N(C)C1=O	530	TRUE	TRUE	FALSE		FALSE	null	null	99.9	null	null	null	null	170.69	194	193.03638:4076 194.03973:319 195.04309:13054		2936	2522	1109	326	468	1216	1560	1340	1347	909	914	1451	1387	1267	1554	1873	1827	2746	1213
1876	0.62	195.061	w/o MS2:3',5'-Dimethoxy-4'-hydroxyacetophenone	[M-H]-		0.013	FALSE	4.328	195.066	C10H12O4	Alkyl-phenylketones	OJOBTAOGJIWAGB-UHFFFAOYSA-N	COC1=CC(=CC(OC)=C1O)C(C)=O	530	TRUE	TRUE	FALSE		FALSE	null	null	93.8	99.9	null	null	null	818.9	223	195.06117:33454 196.06452:1773 197.06788:291		836	2182	1055	2691	894	4369	2349	1626	2054	3503	1070	3183	2982	3873	2175	3458	858	4338	3586
1893	66.063	196.121	w/o MS2:2-Hydroxyatrazine	[M-H]-	ion correlated with 1908; ion correlated with 1899; ion correlated with 1517; ion correlated with 1551; ion correlated with 972	0.013	FALSE	null	196.12	C8H15N5O	1,3,5-triazines	NFMIMWNQWAWNDW-UHFFFAOYSA-N	CCN=C1NC(=NC(C)C)NC(=N1)O	530	TRUE	TRUE	FALSE		FALSE	null	null	99.4	null	null	null	null	593.58	49	196.12146:10945 197.12481:640 198.12817:29547		11	0	12	18	9	0	45	0	26	16	10	0	0	0	0	10	8	0	0
1912	52.626	201.113	w/o MS2:Sebacic acid; LC-ESI-QTOF; MS2; CE	[M-H]-	ion correlated with 1785; adduct linked to 1778_[M-H2O-H]-	0.046	FALSE	null	201.113	C10H18O4	Medium-chain fatty acids	CXMXRPHRNRROMY-UHFFFAOYSA-N	OC(=O)CCCCCCCCC(O)=O	530	TRUE	TRUE	FALSE		FALSE	null	null	100	null	null	null	null	147.17	166	201.11295:3904 202.1163:635 203.11966:56		200	100	128	190	185	233	93	128	21	16	126	33	104	44	163	66	33	35	229
1917	0.621	202.056	w/o MS2:Indole-3-pyruvic acid	[M-H]-		0.008	FALSE	null	202.051	C11H9NO3	Indolyl carboxylic acids and derivatives	RSTKLPZEZYGQPY-UHFFFAOYSA-N	O=C(O)C(=O)CC1=CNC=2C=CC=CC21	530	TRUE	TRUE	FALSE		FALSE	null	null	86.6	null	null	null	null	106.65	230	202.05634:1581 203.05969:216 204.06305:59		478	214	200	172	121	90	91	153	107	124	131	160	11	179	89	95	240	301	123
1918	66.059	202.109	w/o MS2:Isopentenyladenine	[M-H]-	ion correlated with 703; ion correlated with 1372; ion correlated with 1375; ion correlated with 1908; ion correlated with 1899; ion correlated with 1517; ion correlated with 1551; ion correlated with 972; ion correlated with 1024; ion correlated with 1893; ion correlated with 1983	0.034	FALSE	null	202.11	C10H13N5	6-alkylaminopurines	HYVABZIGRDEKCD-UHFFFAOYSA-N	N=1C=NC=2C1NC=NC2NCC=C(C)C	530	TRUE	TRUE	FALSE		FALSE	null	null	99.9	null	null	null	null	57.4	51	202.10944:1683 203.11279:85 204.11615:273		23	9	20	0	18	20	43	13	22	0	10	11	0	13	10	21	0	0	8
1922	0.85	203.081	w/o MS2:Tryptophan	[M-H]-	adduct linked to 2054_[M+Na-2H]-	0.063	FALSE	null	203.083	C11H12N2O2	Indolyl carboxylic acids and derivatives	QIVBCDIJIAJPQS-UHFFFAOYNA-N	O=C(O)C(N)CC1=CNC=2C=CC=CC21	530	TRUE	TRUE	FALSE		FALSE	null	null	99.3	null	null	null	null	113.81	5	203.08144:3825 204.08479:1055 205.08815:80		3526	2766	3452	6160	15538	11785	2621	3287	3114	3218	2807	2988	5118	4223	3959	5881	9440	6616	2585
1931	0.763	205.035	w/o MS2:Lipoic acid	[M-H]-		0.57	FALSE	null	205.036	C8H14O2S2	Lipoic acids and derivatives	AGBQKNBQESQNJD-UHFFFAOYNA-N	O=C(O)CCCCC1SSCC1	530	TRUE	TRUE	FALSE		FALSE	null	null	98.6	null	null	null	null	190.56	187	205.03456:16420 206.03791:3238 207.04127:391		5562	3551	4731	3841	4823	2846	4873	5422	4921	4816	6162	3541	4487	5378	5152	4914	4142	5268	4909
1934	1.178	205.122	w/o MS2:Ibuprofen; LC-ESI-ITFT; MS2; CE	[M-H]-		0.017	FALSE	null	205.123	C13H18O2	Phenylpropanoic acids	HEFNNWSXXWATRW-JTQLQIEISA-N	CC(C)CC1=CC=C(C=C1)[C@H](C)C(O)=O	530	TRUE	TRUE	FALSE		FALSE	null	null	98.4	null	null	null	null	192.06	72	205.12158:2658 206.12493:789 207.12829:63		2097	2183	1296	4863	5496	5517	2939	2065	3711	2838	2470	1745	1494	1730	989	1746	1790	2325	1904
1941	61.677	207.069	w/o MS2:Benzylsuccinic acid	[M-H]-		0.004	FALSE	null	207.066	C11H12O4	Phenylpropanoic acids	GTOFKXZQQDSVFH-UHFFFAOYNA-N	O=C(O)CC(C(=O)O)CC=1C=CC=CC1	530	TRUE	TRUE	FALSE		FALSE	null	null	95	null	null	null	null	92.54	4	207.06947:2573 208.07282:495 209.07618:264		624	931	2697	11935	3228	2996	2007	6199	6156	4974	7473	8167	6777	9026	6087	8237	6610	7422	7488
1944	0.856	209.029	w/o MS2:Mucic acid	[M-H]-	ion correlated with 2857	0.43	FALSE	null	209.03	C6H10O8	Glucuronic acid derivatives	DSLZVSRJTYRBFB-UHFFFAOYNA-N	O=C(O)C(O)C(O)C(O)C(O)C(=O)O	530	TRUE	TRUE	FALSE		FALSE	null	null	99.6	null	null	null	null	628.97	32	209.02937:39529 210.03272:5207 211.03608:1842		185961	115006	118205	51535	72993	53589	118536	152033	117616	138517	167494	166513	109298	144028	118288	169228	115389	192351	127081
1945	0.651	209.053	w/o MS2:Hydroxyferulic acid ; PlaSMA ID-282	[M-H]-	ion correlated with 2209	0.008	FALSE	3.07	209.045	C10H10O5	Hydroxycinnamic acids	YFXWTVLDSKSYLW-UHFFFAOYSA-N	O=C(O)C=CC1=CC(O)=C(O)C(OC)=C1	530	TRUE	TRUE	FALSE		FALSE	null	null	86.7	100	null	null	null	205.2	230	209.05255:5633 210.0559:533 211.05926:169		262	676	267	167	557	122	297	340	107	66	941	87	219	130	130	118	250	99	310
1949	53.391	209.118	w/o MS2:Jasmonic acid	[M-H]-		0.004	FALSE	null	209.118	C12H18O3	Jasmonic acids	ZNJFBWYDHIGLCU-UHFFFAOYNA-N	O=C(O)CC1CCC(=O)C1CC=CCC	530	TRUE	TRUE	FALSE		FALSE	null	null	100	null	null	null	null	85.96	77	209.11806:2282 210.12141:767 211.12477:285		149	324	177	252	595	384	358	626	366	560	250	71	453	229	153	606	280	173	437
1960	52.957	211.134	w/o MS2:Unknown (carbon number 12); PlaSMA ID-290	[M-H]-		0.004	FALSE	7.03	211.134	C12H20O3	NA			530	TRUE	TRUE	FALSE		FALSE	null	null	95	90	null	null	null	61.32	77	211.13411:1152 212.13746:733 213.14082:99		151	131	223	164	149	86	31	64	27	30	56	222	181	10	68	114	86	120	42
1968	53.688	213.113	w/o MS2:Unknown (carbon number 11); PlaSMA ID-296	[M-H]-		0.004	FALSE	5.77	213.112	C11H18O4	NA			530	TRUE	TRUE	FALSE		FALSE	null	null	94.5	89.2	null	null	null	54.45	4	213.11276:1166 214.11611:307 215.11947:57		1525	1230	954	5160	4020	3541	1511	2011	1273	1056	1061	1256	2198	984	1859	1363	1415	1178	1694
1973	0.601	215.032	w/o MS2:5-Methoxypsoralen	[M-H]-		0.426	FALSE	null	215.035	C12H8O4	5-methoxypsoralens	BGEBZHIAGXMEMV-UHFFFAOYSA-N	O=C1OC=2C=C3OC=CC3=C(OC)C2C=C1	530	TRUE	TRUE	FALSE		FALSE	null	null	94.3	null	null	null	null	260.03	149	215.03156:34035 216.03491:3517 217.03827:22396		3144	2003	2501	5448	3064	3401	1600	3433	2351	1338	1422	1453	1512	4116	1789	1525	1718	1367	2316
1975	0.6	215.058	w/o MS2:Unknown (carbon number 9); PlaSMA ID-302	[M+Cl]-	ion correlated with 3078; ion correlated with 1870; adduct linked to 1743_[M-H]-	0.008	FALSE	3.13	215.056	C9H12O6	NA			530	TRUE	TRUE	FALSE		FALSE	null	null	99.3	100	null	null	null	136.95	230	215.0575:3582 216.06085:644 217.06421:3199		60	152	63	146	68	140	67	61	75	43	66	256	45	97	81	62	110	112	28
1979	0.602	217.029	w/o MS2:4,4`-Thiodiphenol	[M+Na-2H]-	adduct linked to 1664_[M-H2O-H]-	0.143	FALSE	null	217.033	C12H10O2S	Diarylthioethers	VWGKEVWFBOUAND-UHFFFAOYSA-N	C=1C=C(C=CC1O)SC2=CC=C(C=C2)O	530	TRUE	TRUE	FALSE		FALSE	null	null	93.6	null	null	null	null	137.08	149	217.02922:11978 218.03257:1170 219.03593:693		1224	428	753	1658	1096	1369	757	901	999	686	267	487	565	1834	260	528	1034	221	1017
1980	66.114	217.042	w/o MS2:2-Benzyl-4-chlorophenol	[M-H]-		0.004	FALSE	null	217.043	C13H11ClO	Diphenylmethanes	NCKMMSIFQUPKCK-UHFFFAOYSA-N	C1=CC=C(C=C1)CC2=CC(=CC=C2O)Cl	530	TRUE	TRUE	FALSE		FALSE	null	null	99.8	null	null	null	null	62.39	141	217.04196:1045 218.04531:491 219.04867:43		132	129	71	26	57	101	43	16	48	78	29	68	33	41	104	72	22	0	36
1981	0.889	217.107	w/o MS2:Hydroxysebacic acid; PlaSMA ID-308	[M-H]-		0.013	FALSE	4.3	217.108	C10H18O5	Medium-chain hydroxy acids and derivatives	OQYZCCKCJQWHIE-UHFFFAOYNA-N	O=C(O)CCCCCCC(O)CC(=O)O	530	TRUE	TRUE	FALSE		FALSE	null	null	99.9	99.9	null	null	null	158.38	4	217.1075:3449 218.11085:1350 219.11421:294		601	403	591	15028	12867	7355	372	435	352	279	299	286	391	343	199	217	350	189	280
1984	0.76	218.102	w/o MS2:Pantothenic acid (Not validated); PlaSMA ID-312	[M-H]-		0.042	FALSE	2.48	218.103	C9H17NO5	Secondary alcohols	GHOKWGTUZJEAQD-UHFFFAOYNA-N	O=C(O)CCNC(=O)C(O)C(C)(C)CO	530	TRUE	TRUE	FALSE		FALSE	null	null	99.6	100	null	null	null	138.87	187	218.10191:1865 219.10526:513 220.10862:162		702	913	552	916	733	848	482	338	522	678	490	595	554	500	543	590	1477	608	535
1985	1.051	221.042	w/o MS2:Unknown (carbon number 11); PlaSMA ID-316	[M-H]-	ion correlated with 2672	0.004	FALSE	3.71	221.043	C11H10O5	NA			530	TRUE	TRUE	FALSE		FALSE	null	null	99.9	100	null	null	null	53.9	13	221.04225:1064 222.0456:339 223.04896:704		324	7041	7620	39	4065	6572	5720	6542	5210	6442	8180	6417	4554	6512	6576	7288	6174	5968	5962
1987	44.331	221.056	w/o MS2:Acetamiprid; LC-ESI-ITFT; MS2; CE	[M-H]-		0.004	FALSE	null	221.06	C10H11ClN4	2-halopyridines	WCXDHFDTOYPNIE-RIYZIHGNSA-N	CN(CC1=CN=C(Cl)C=C1)C(C)=NC#N	530	TRUE	TRUE	FALSE		FALSE	null	null	93.2	null	null	null	null	40.24	155	221.0562:1046 222.05955:230 223.06291:18		987	3417	2335	1703	5935	4620	2223	3397	1052	1992	993	751	883	412	220	501	543	140	783
1988	16.308	221.06	w/o MS2:Cystathionine	[M-H]-	ion correlated with 7740; ion correlated with 1675; ion correlated with 8006; ion correlated with 462	0.004	FALSE	null	221.06	C7H14N2O4S	L-cysteine-S-conjugates	ILRYLPWNYFXEMH-UHFFFAOYNA-N	O=C(O)C(N)CSCCC(N)C(=O)O	530	TRUE	TRUE	FALSE		FALSE	null	null	100	null	null	null	null	54.16	234	221.0601:1565 222.06345:345 223.06681:69		70	56	39	44	26	14	85	58	10	57	32	67	29	56	19	45	64	69	54
2018	50.194	221.067	w/o MS2:Ethyl-beta-glucuronide	[M-H]-	ion correlated with 1162; ion correlated with 1726	0.017	FALSE	null	221.067	C8H14O7	O-glucuronides	IWJBVMJWSPZNJH-UHFFFAOYNA-N	O=C(O)C1OC(OCC)C(O)C(O)C1O	530	TRUE	TRUE	FALSE		FALSE	null	null	100	null	null	null	null	111.77	73	221.06651:5024 222.06986:1023 223.07322:161		34	84	182	122	133	233	67	62	116	88	184	204	124	107	73	0	91	151	220
2024	61.595	221.084	w/o MS2:Monoisobutyl phthalate	[M+Cl]-	ion correlated with 2026; adduct linked to 1942_[M+Na-2H]-	0.076	FALSE	null	221.082	C12H14O4	Benzoic acid esters	RZJSUWQGFCHNFS-UHFFFAOYSA-N	CC(C)COC(C1=CC=CC=C1C(=O)O)=O	530	TRUE	TRUE	FALSE		FALSE	null	null	97.7	null	null	null	null	202.07	18	221.08411:9011 222.08746:2042 223.09082:975		2110	6549	23763	62025	13091	11814	17498	28606	59804	52604	20932	46371	68635	52717	46026	65335	69642	75550	33681
2027	53.671	221.189	w/o MS2:Farnesol; LC-ESI-QTOF; MS2; CE	[M-H]-		0.013	FALSE	null	221.191	C15H26O	Sesquiterpenoids	CRDAMVZIKSXKFV-YFVJMOTDSA-N	CC(C)=CCCC(C)=CCCC(C)=CCO	530	TRUE	TRUE	FALSE		FALSE	null	null	97.9	null	null	null	null	94.66	6	221.18903:2635 222.19238:651 223.19574:64		2037	317	15	11325	6902	12000	2050	760	664	593	111	364	95	71	173	938	715	69	430
2040	61.258	223.027	w/o MS2:Unknown (carbon number 10); PlaSMA ID-321	[M-H]-		0.004	FALSE	3.22	223.024	C10H8O6	NA			530	TRUE	TRUE	FALSE		FALSE	null	null	89.9	84.5	null	null	null	47.39	187	223.02678:1031 224.03013:603 225.03349:388		18	2	158	121	91	79	92	109	84	164	66	50	11	121	93	39	5	75	137
2041	0.635	223.045	w/o MS2:2-Hydroxyanthraquinone	[M-H2O-H]-	adduct linked to 2214_[M+Na-2H]-	0.291	FALSE	null	223.04	C14H8O3	Hydroxyanthraquinones	GCDBEYOJCZLKMC-UHFFFAOYSA-N	C1=CC=C2C(=C1)C(C=3C=CC(=CC3C2=O)O)=O	530	TRUE	TRUE	FALSE		FALSE	null	null	87.9	null	null	null	null	154.28	228	223.04515:5625 224.0485:674 225.05186:191		2585	2343	2715	976	1281	1397	1751	1122	1945	1832	2855	3659	2203	2939	2455	2583	2039	2989	1764
2042	0.757	223.058	w/o MS2:Unknown (carbon number 11); PlaSMA ID-322	[M-H]-		0.008	FALSE	3.66	223.059	C11H12O5	NA			530	TRUE	TRUE	FALSE		FALSE	null	null	99.7	100	null	null	null	62.15	15	223.05782:1179 224.06117:346 225.06453:167		6309	5584	6018	3865	6043	6829	4251	5169	4774	4639	5482	5419	4881	4944	5276	5242	6170	4882	4606
2043	0.947	223.06	w/o MS2:Unknown (carbon number 11); PlaSMA ID-324	[M-H]-	similar chromatogram in higher mz_2954	0.063	FALSE	3.06	223.06	C11H12O5	NA			530	TRUE	TRUE	FALSE		FALSE	null	null	100	100	null	null	null	115.64	78	223.06029:4720 224.06364:849 225.067:409		4037	3725	3810	11842	8358	13161	5805	9262	7321	3870	2441	3402	3537	3455	4351	2323	3659	2487	5036
2044	0.634	223.069	w/o MS2:3-Hydroxykynurenine	[M-H]-	ion correlated with 2919; ion correlated with 2927; ion correlated with 3024; ion correlated with 4243; ion correlated with 3738; ion correlated with 4529; ion correlated with 7676; ion correlated with 3112; ion correlated with 3731; ion correlated with 3244	0.004	FALSE	null	223.072	C10H12N2O4	Alkyl-phenylketones	VCKPUUFAIGNJHC-UHFFFAOYNA-N	O=C(O)C(N)CC(=O)C=1C=CC=C(O)C1N	530	TRUE	TRUE	FALSE		FALSE	null	null	95.4	null	null	null	null	357.34	230	223.06937:5329 224.07272:624 225.07608:225		470	443	461	505	534	471	470	859	799	817	811	975	479	494	225	1170	757	918	819
2045	54.296	223.133	w/o MS2:Methyl Jasmonic acid; LC-ESI-QTOF; MS2; CE	[M-H]-	ion correlated with 1881; similar chromatogram in higher mz_2447	0.03	FALSE	null	223.134	C13H20O3	Jasmonic acids	GEWDNTWNSAZUDX-WQMVXFAESA-N	CC\C=C/C[C@@H]1[C@@H](CC(=O)OC)CCC1=O	530	TRUE	TRUE	FALSE		FALSE	null	null	99.7	null	null	null	null	66.78	32	223.13322:1771 224.13657:2225 225.13993:343		8607	3852	3170	7084	4227	6565	1296	2610	1974	2582	2740	3637	2480	2567	2353	2265	3273	3242	5039
2049	0.566	224.05	w/o MS2:1-Hydroxyanthraquinone	[M-H]-		0.004	FALSE	null	224.048	C14H8O3	Anthraquinones	BTLXPCBPYBNQNR-UHFFFAOYSA-N	C1=CC=C2C(=C1)C(C=3C=CC=C(C3C2=O)O)=O	530	TRUE	TRUE	FALSE		FALSE	null	null	96.8	null	null	null	null	91.4	212	224.05045:1041 225.0538:1783 226.05716:486		21	29	39	125	179	132	44	81	22	49	39	7	53	33	63	96	28	52	105
2051	66.021	225.007	w/o MS2:2-[[(Guanidino) (imino)methyl]sulfanyl]ethanesulfonic Acid	[M-H]-	ion correlated with 1557; ion correlated with 1235	0.177	FALSE	null	225.012	C4H10N4O3S2	Organosulfonic acids	MFFQNMFIVBUMBX-UHFFFAOYSA-N	NC(=N)NC(=N)SCCS(O)(=O)=O	530	TRUE	TRUE	FALSE		FALSE	null	null	86.2	null	null	null	null	145.3	4	225.00671:4163 226.01006:864 227.01342:843		8410	5111	13474	16644	12584	6809	8225	8148	10426	7270	8424	8769	8481	8346	12005	6712	5210	5232	7264
2052	0.586	225.06	w/o MS2:1,8,9-Anthracenetriol	[M-H]-	similar chromatogram in higher mz_2963; similar chromatogram in higher mz_4375	0.73	FALSE	null	225.056	C14H10O3	Anthracenes	YUTJCNNFTOIOGT-UHFFFAOYSA-N	OC1=CC=CC2=CC3=CC=CC(O)=C3C(O)=C12	530	TRUE	TRUE	FALSE		FALSE	null	null	91.2	null	null	null	null	799.28	134	225.06003:41959 226.06338:9513 227.06674:2502		15261	7991	12278	16126	16051	15676	10174	20637	15592	9646	12723	11608	12206	7702	12145	8770	10929	10086	23260
2055	0.583	225.085	w/o MS2:Porphobilinogen	[M-H]-		0.004	FALSE	null	225.088	C10H14N2O4	Aralkylamines	QSHWIQZFGQKFMA-UHFFFAOYSA-N	O=C(O)CC=1C(=CNC1CN)CCC(=O)O	530	TRUE	TRUE	FALSE		FALSE	null	null	94.8	null	null	null	null	154.16	230	225.08479:2446 226.08814:556 227.0915:73		210	17	201	14	106	1	0	261	19	28	32	263	33	63	101	47	6	101	44
2056	1.279	225.151	w/o MS2:Methyl Dihydrojasmonate; LC-ESI-QTOF; MS2; CE	[M-H]-		0.013	FALSE	null	225.15	C13H22O3	Jasmonic acids	KVWWIYGFBYDJQC-UHFFFAOYNA-N	CCCCCC1C(CC(=O)OC)CCC1=O	530	TRUE	TRUE	FALSE		FALSE	null	null	99.3	null	null	null	null	63.99	36	225.15077:1446 226.15412:481 227.15748:0		2809	4213	3609	3094	4727	7466	4113	3437	5140	2477	3718	3766	3197	3363	2267	2039	1907	2979	3222
2072	0.586	229.028	w/o MS2:Asulam; LC-ESI-ITFT; MS2; CE	[M-H]-		0.013	FALSE	null	229.029	C8H10N2O4S	Aminobenzenesulfonamides	VGPYEHKOIGNJKV-UHFFFAOYSA-N	COC(O)=NS(=O)(=O)C1=CC=C(N)C=C1	530	TRUE	TRUE	FALSE		FALSE	null	null	99.7	null	null	null	null	124.91	107	229.02812:1757 230.03147:103 231.03483:22		732	309	449	465	501	590	159	669	311	624	311	237	246	163	314	760	1192	746	376
2073	1.135	229.05	w/o MS2:Phlorobenzophenone	[M-H]-	ion correlated with 1776; ion correlated with 2196; ion correlated with 1959; ion correlated with 1790	0.038	FALSE	null	229.051	C13H10O4	Benzophenones	CPEXFJVZFNYXGU-UHFFFAOYSA-N	O=C(C=1C=CC=CC1)C=2C(O)=CC(O)=CC2O	530	TRUE	TRUE	FALSE		FALSE	null	null	100	null	null	null	null	87.49	1	229.05035:1764 230.0537:623 231.05706:124		9716	11591	11556	4293	6360	5809	6090	9544	8653	8804	4873	12187	10679	10844	10414	8287	10408	11625	9066
2075	2.672	229.139	w/o MS2:Unknown (carbon number 12); PlaSMA ID-340	[M-H]-		0.004	FALSE	4.9	229.143	C12H22O4	NA			530	TRUE	TRUE	FALSE		FALSE	null	null	96.9	100	null	null	null	63.39	75	229.13945:1066 230.1428:187 231.14616:40		21	21	3	45	37	32	4	26	27	34	90	35	58	33	93	3	69	1	21
2076	2.78	229.143	w/o MS2:Unknown (carbon number 12); PlaSMA ID-341	[M-H]-		0.013	FALSE	5.45	229.143	C12H22O4	NA			530	TRUE	TRUE	FALSE		FALSE	null	null	100	100	null	null	null	78.12	33	229.14345:1598 230.1468:609 231.15016:21		3141	1540	1476	9276	2581	6526	1856	1555	1181	1744	905	2300	3424	1769	2786	1486	5570	2871	4077
2093	61.66	235.1	w/o MS2:Carboxyibuprofen	[M-H]-		0.013	FALSE	null	235.098	C13H16O4	Phenylpropanoic acids	DIVLBIVDYADZPL-UHFFFAOYNA-N	O=C(O)C(C1=CC=C(C=C1)CC(C(=O)O)C)C	530	TRUE	TRUE	FALSE		FALSE	null	null	97.2	null	null	null	null	827.59	4	235.09998:17147 236.10333:4633 237.10669:1957		2212	3649	12669	88986	9486	12091	6833	21747	28834	23506	43137	38311	42829	54453	30027	71260	33132	39259	55351
2098	53.859	235.17	w/o MS2:Unknown (carbon number 15); PlaSMA ID-354	[M-H]-	similar chromatogram in higher mz_2274	0.051	FALSE	9.07	235.171	C15H24O2	NA			530	TRUE	TRUE	FALSE		FALSE	null	null	95.1	90.4	null	null	null	205.9	90	235.1702:4710 236.17355:1854 237.17691:239		144	46	159	56	54	154	34	24	11	30	97	54	12	54	28	88	47	21	64
2102	0.64	237.059	w/o MS2:Unknown (carbon number 15); PlaSMA ID-358	[M-H2O-H]-	adduct linked to 2297_[M+Na-2H]-; similar chromatogram in higher mz_2214	0.034	FALSE	5.08	237.055	C15H10O3	NA			530	TRUE	TRUE	FALSE		FALSE	null	null	95.9	99.9	null	null	null	89.35	80	237.05888:1391 238.06223:155 239.06559:312		3443	2074	1174	1805	1324	1248	682	1556	1384	2119	523	2933	1171	2090	1485	2400	3437	3391	2160
2107	66.08	241.014	w/o MS2:33FTA; LC-ESI-QQ; MS2; CE10; [M-H]-	[M-H]-		0.008	FALSE	null	241.011	C6H5F7O2	Medium-chain fatty acids	ISFKSWMQWIRDNC-UHFFFAOYSA-N	OC(=O)CCC(F)(F)C(F)(F)C(F)(F)F	530	TRUE	TRUE	FALSE		FALSE	null	null	94.6	null	null	null	null	70.33	6	241.01384:1189 242.01719:102 243.02055:36		1594	6471	4841	4016	6900	4332	5443	5360	5188	5072	5212	5972	7345	5007	5280	6003	4265	1836	4638
2108	0.566	241.088	w/o MS2:Equol	[M-H]-		0.03	FALSE	null	241.087	C15H14O3	Isoflavanols	ADFCQWZHKCXPAJ-UHFFFAOYNA-N	OC1=CC=C(C=C1)C2COC3=CC(O)=CC=C3C2	530	TRUE	TRUE	FALSE		FALSE	null	null	99.5	null	null	null	null	124.42	234	241.08806:3695 242.09141:1224 243.09477:925		46	87	50	118	366	105	8	114	12	61	50	39	0	39	11	59	138	33	75
2109	0.566	241.109	w/o MS2:Unknown (carbon number 12); PlaSMA ID-368	[M-H]-	ion correlated with 3039	0.004	FALSE	5.36	241.109	C12H18O5	NA			530	TRUE	TRUE	FALSE		FALSE	null	null	99.9	99.9	null	null	null	100.15	230	241.10938:1540 242.11272:519 243.11608:696		19	24	23	25	56	10	11	0	0	0	12	12	15	14	2	56	11	37	54
2125	0.953	243.029	w/o MS2:alpha-L-(-)-Fucose 1-phosphate bis(cyclohexylammonium) salt	[M-H]-		0.371	FALSE	null	243.028	C6H13O8P	Monosaccharide phosphates	PTVXQARCLQPGIR-KGJVWPDLSA-N	C[C@@H]1O[C@@H](OP(O)(O)=O)[C@@H](O)[C@H](O)[C@@H]1O	530	TRUE	TRUE	FALSE		FALSE	null	null	98.5	null	null	null	null	244.49	36	243.02928:7099 244.03263:2953 245.03599:508		34424	40220	39041	16845	30715	19476	28113	30924	31427	30936	31755	33117	31190	39454	33716	36035	35662	38852	30976
2127	0.94	243.048	w/o MS2:Unknown (carbon number 3); PlaSMA ID-370	[M-H]-		0.008	FALSE	2.61	243.044	C3H12N6O5S	NA			530	TRUE	TRUE	FALSE		FALSE	null	null	96.7	100	null	null	null	68.69	156	243.04797:1382 244.05132:603 245.05468:149		12	23	168	120	1402	34	103	189	7	69	75	37	39	89	74	9	27	264	148
2128	1.208	243.171	w/o MS2:Unknown (carbon number 12); PlaSMA ID-376	[M-H]-		0.008	FALSE	3.31	243.17	C12H24N2O3	NA			530	TRUE	TRUE	FALSE		FALSE	null	null	100	100	null	null	null	75.95	187	243.17052:1518 244.17387:520 245.17723:37		65	18	28	78	243	18	188	88	139	118	25	69	47	205	171	56	63	131	122
2135	54.434	245.043	w/o MS2:2,2`,4,4`-Tetrahydroxybenzophenone	[M-H]-	ion correlated with 2167; ion correlated with 2170; similar chromatogram in higher mz_3289	0.131	FALSE	null	245.046	C13H10O5	Benzophenones	WXNRYSGJLQFHBR-UHFFFAOYSA-N	C1=CC(=C(C=C1O)O)C(C=2C=CC(=CC2O)O)=O	530	TRUE	TRUE	FALSE		FALSE	null	null	97.1	null	null	null	null	183.84	4	245.04312:6094 246.04647:527 247.04983:98		8647	11061	12918	35388	37692	23131	8059	4907	5902	13567	13037	13713	15928	8448	6662	14236	11400	14749	16410
2136	1.904	245.092	w/o MS2:Indole-3-acetyl-L-alanine	[M-H]-		0.004	FALSE	4.529	245.093	C13H14N2O3	N-acyl-L-alpha-amino acids	FBDCJLXTUCMFLF-UHFFFAOYNA-N	CC(N=C(O)CC1=CNC2=CC=CC=C12)C(O)=O	530	TRUE	TRUE	FALSE		FALSE	null	null	99.5	100	null	null	null	68.54	5	245.09183:1059 246.09518:128 247.09854:20		110	124	105	1970	4624	2073	199	109	71	122	71	54	118	78	72	26	178	155	183
2137	0.948	245.101	w/o MS2:Ellipticine; PlaSMA ID-384	[M-H]-		0.004	FALSE	4.92	245.108	C17H14N2	Carbazoles	CTSPAMFJBXKSOY-UHFFFAOYSA-N	CC1=C2C=CN=CC2=C(C)C2=C1NC1=C2C=CC=C1	530	TRUE	TRUE	FALSE		FALSE	null	null	88.1	99.9	null	null	null	97.44	4	245.10104:1549 246.10439:590 247.10775:171		137	121	225	7613	4925	3064	162	345	141	94	81	214	65	114	237	67	87	61	127
2139	0.6	246.02	w/o MS2:Pyridoxal-5'-phosphate	[M-H]-		0.004	FALSE	null	246.017	C8H10NO6P	Pyridoxals and derivatives	NGVDGCNFYWLIFO-UHFFFAOYSA-N	O=CC1=C(O)C(=NC=C1COP(=O)(O)O)C	530	TRUE	TRUE	FALSE		FALSE	null	null	96.4	null	null	null	null	92.83	83	246.02002:1073 247.02337:401 248.02673:472		92	28	73	314	97	127	52	117	92	18	48	161	68	99	56	91	237	93	20
2144	66.131	249.152	w/o MS2:Unknown (carbon number 15); PlaSMA ID-392	[M-H]-		0.089	FALSE	8.07	249.149	C15H22O3	NA			530	TRUE	TRUE	FALSE		FALSE	null	null	91	84.5	null	null	null	72.21	33	249.15152:1545 250.15487:341 251.15823:192		2345	3134	3077	1303	3073	3351	3663	4500	4716	5206	3998	5851	7279	8828	6903	6472	12065	4975	6274
2155	51.485	251.076	w/o MS2:2'-Deoxyinosine	[M-H]-		0.013	FALSE	null	251.079	C10H12N4O4	Purine 2'-deoxyribonucleosides	VGONTNSXDCQUGY-RRKCRQDMSA-N	OC[C@H]1O[C@H](C[C@@H]1O)N1C=NC2=C1N=CN=C2O	530	TRUE	TRUE	FALSE		FALSE	null	null	96.7	null	null	null	null	95.03	3	251.076:2533 252.07935:548 253.08271:22		12688	12513	14181	13083	13171	14410	2176	2283	2147	1628	2319	1627	1601	909	916	813	673	1196	1550
2163	57.586	253.089	w/o MS2:Ketoprofen	[M-H]-		0.004	FALSE	null	253.087	C16H14O3	Benzophenones	DKYWVDODHFEZIM-UHFFFAOYNA-N	CC(C=1C=CC=C(C1)C(C2=CC=CC=C2)=O)C(=O)O	530	TRUE	TRUE	FALSE		FALSE	null	null	98	null	null	null	null	56.33	3	253.08904:1039 254.09239:178 255.09575:19		1145	3817	6719	201	189	1458	185	191	153	155	103	148	389	328	161	127	145	204	117
2170	54.459	253.217	w/o MS2:Palmitoleic acid	[M-H]-	ion correlated with 2135; ion correlated with 2134	0.063	FALSE	null	253.217	C16H30O2	Long-chain fatty acids	SECPZKHBENQXJG-UHFFFAOYSA-N	O=C(O)CCCCCCCC=CCCCCCC	530	TRUE	TRUE	FALSE		FALSE	null	null	100	null	null	null	null	129.99	37	253.21704:2497 254.22039:681 255.22375:56		6095	7484	9773	23356	24260	14549	5878	3690	3924	9846	8245	9378	10458	5544	4817	10522	9019	9767	11306
2179	56.741	255.029	w/o MS2:Purpurin	[M-H]-		0.004	FALSE	null	255.03	C14H8O5	Hydroxyanthraquinones	BBNQQADTFFCFGB-UHFFFAOYSA-N	C1=CC=C2C(=C1)C(C=3C(=CC(=C(C3C2=O)O)O)O)=O	530	TRUE	TRUE	FALSE		FALSE	null	null	99.9	null	null	null	null	64.55	3	255.02945:1202 256.0328:598 257.03616:278		3925	4739	6060	212	144	99	352	466	394	541	505	501	518	634	644	245	362	472	422
2189	55.52	255.233	w/o MS2:Palmitic acid	[M-H]-		0.017	FALSE	null	255.233	C16H32O2	Long-chain fatty acids	IPCSVZSSVZVIGE-UHFFFAOYSA-N	O=C(O)CCCCCCCCCCCCCCC	530	TRUE	TRUE	FALSE		FALSE	null	null	100	null	null	null	null	82.26	75	255.23317:1727 256.23652:546 257.23988:83		1254	1098	2592	429	1097	643	488	1230	169	304	382	567	1393	837	547	364	954	468	181
2196	1.134	257.042	w/o MS2:Unknown (carbon number 14); PlaSMA ID-426	[M-H]-	ion correlated with 1776; ion correlated with 1959; ion correlated with 2073; ion correlated with 1790	0.025	FALSE	5.64	257.043	C14H10O5	NA			530	TRUE	TRUE	FALSE		FALSE	null	null	99.1	99.9	null	null	null	92.6	8	257.04166:1555 258.04501:447 259.04837:18		7378	7786	7571	2100	5262	3544	5901	8009	5812	5259	8732	8780	6814	7695	6682	7181	6419	8556	7443
2205	0.757	261.005	w/o MS2:Unknown (carbon number 9); PlaSMA ID-430	[M-H]-		0.004	FALSE	2.68	261.005	C9H10O7S	NA			530	TRUE	TRUE	FALSE		FALSE	null	null	100	100	null	null	null	85.13	153	261.00485:1094 262.0082:214 263.01156:277		553	684	381	704	274	278	473	276	283	730	345	189	506	357	695	430	813	568	554
2206	1.088	261.039	w/o MS2:Sorbitol-6-phosphate	[M+Na-2H]-	ion correlated with 1986; ion correlated with 2673; adduct linked to 1986_[M-H2O-H]-	0.021	FALSE	null	261.038	C6H15O9P	Monosaccharide phosphates	GACTWZZMVMUKNG-UHFFFAOYNA-N	O=P(O)(O)OCC(O)C(O)C(O)C(O)CO	530	TRUE	TRUE	FALSE		FALSE	null	null	99.7	null	null	null	null	82.87	32	261.03885:1256 262.0422:477 263.04556:219		4329	3625	4761	3205	3503	4322	3527	4279	2655	4079	4429	4053	3560	4540	3761	4144	3596	4149	3452
2214	0.651	263.067	w/o MS2:Glutamyl-S-methylcysteine; PlaSMA ID-435	[M+Na-2H]-	adduct linked to 2041_[M-H2O-H]-	0.004	FALSE	2.01	263.07	C9H16N2O5S	Dipeptides	UPCDLBPYWXOCOK-UHFFFAOYNA-N	O=C(O)C(N)CCC(=O)NC(C(=O)O)CSC	530	TRUE	TRUE	FALSE		FALSE	null	null	98.5	100	null	null	null	86.02	228	263.0675:1150 264.07085:699 265.07421:244		476	661	103	561	481	461	359	263	265	497	382	685	207	496	351	246	430	535	744
2215	2.184	263.149	w/o MS2:Unknown (carbon number 14); PlaSMA ID-436	[M-H]-		0.004	FALSE	2.9	263.14	C14H20N2O3	NA			530	TRUE	TRUE	FALSE		FALSE	null	null	85.3	100	null	null	null	80.49	72	263.14853:1691 264.15188:498 265.15524:157		16	27	42	8	89	51	12	40	38	37	14	46	1949	112	9	78	197	123	60
2222	66.034	265.146	w/o MS2:Dodecyl sulfate	[M+Na-2H]-	adduct linked to 2315_[M+Cl]-; similar chromatogram in higher mz_2542; similar chromatogram in higher mz_2839; similar chromatogram in higher mz_2429; similar chromatogram in higher mz_3788; similar chromatogram in higher mz_2544; similar chromatogram in higher mz_3123; similar chromatogram in higher mz_2844; similar chromatogram in higher mz_2968; similar chromatogram in higher mz_3991; similar …	0.831	FALSE	null	265.148	C12H26O4S	Sulfuric acid monoesters	MOTZDAYCYVMXPC-UHFFFAOYSA-N	CCCCCCCCCCCCOS(O)(=O)=O	530	TRUE	TRUE	FALSE		FALSE	null	null	98.8	null	null	null	null	1543.38	19	265.14639:349154 266.14974:167776 267.1531:76060		657882	637071	774306	1047403	1035564	1014667	988103	1020439	1050931	1017547	980173	1072340	993675	1037843	1089249	1082699	1055492	1044389	1116872
2224	51.06	265.18	w/o MS2:FA 16:3+1O; PlaSMA ID-445	[M-H]-		0.004	FALSE	8.05	265.18	C16H26O3	Prostaglandins and related compounds	WIJWBOWLVOOYFR-UHFFFAOYNA-N	O=C(O)CCCCCC1CCC(=O)C1(CC=CCC)	530	TRUE	TRUE	FALSE		FALSE	null	null	95.6	91.2	null	null	null	30.1	1	265.17996:3777 266.18331:1138 267.18667:166		24888	9112	11995	9312	7318	23535	3651	4003	2588	2179	2481	854	1357	263	444	227	124	314	903
2234	4.495	267.029	w/o MS2:C15H8O5; PlaSMA ID-451	[M-H]-		0.013	FALSE	5.97	267.029	C15H8O5	NA			530	TRUE	TRUE	FALSE		FALSE	null	null	100	100	null	null	null	97.59	173	267.0293:1124 268.03265:339 269.03601:9562		19	29	0	0	12	33	20	13	26	19	0	25	12	10	9	10	0	0	30
2235	0.654	267.032	w/o MS2:Coumestrol	[M-H]-		0.059	FALSE	null	267.03	C15H8O5	Coumestans	ZZIALNLLNHEQPJ-UHFFFAOYSA-N	OC1=CC2=C(C=C1)C1=C(O2)C2=CC=C(O)C=C2OC1=O	530	TRUE	TRUE	FALSE		FALSE	null	null	98.3	null	null	null	null	109.76	145	267.03174:2645 268.03509:352 269.03845:232		142	256	850	1246	1583	1390	727	1267	1300	399	370	140	274	494	622	301	453	404	680
2236	0.632	267.073	w/o MS2:Inosine	[M-H2O-H]-	adduct linked to 2351_[M-H]-; similar chromatogram in higher mz_3150	0.135	FALSE	null	267.073	C10H12N4O5	Purine nucleosides	UGQMRVRMYYASKQ-UHFFFAOYNA-N	OC1=NC=NC2=C1N=CN2C3OC(CO)C(O)C3O	530	TRUE	TRUE	FALSE		FALSE	null	null	99.6	null	null	null	null	140.17	151	267.07263:3925 268.07598:732 269.07934:126		3373	4941	4796	2164	1171	3632	2649	3544	3003	2381	3536	4746	3631	2633	2288	2886	5576	5641	3414
2237	0.609	267.093	w/o MS2:Unknown (carbon number 13); PlaSMA ID-458	[M-H]-		0.004	FALSE	4.06	267.087	C13H16O6	NA			530	TRUE	TRUE	FALSE		FALSE	null	null	91.8	99.9	null	null	null	86.58	230	267.09329:1147 268.09664:142 269.1:27		150	468	408	377	420	518	358	734	434	129	778	240	455	94	242	281	153	65	373
2250	4.817	269.044	w/o MS2:Unknown (carbon number 15); PlaSMA ID-464	[M-H]-	ion correlated with 3130	0.021	FALSE	5.16	269.044	C15H10O5	NA			520	TRUE	TRUE	FALSE		FALSE	null	null	100	100	null	null	null	237.23	HUNDUI	269.04419:4901 270.04754:1870 271.0509:350		34737	17037	33163	29099	4507	4348	4804	3467	2852	2324	2223	1863	1339	1471	1280	1218	882	871	812
2251	4.655	269.045	w/o MS2:Unknown (carbon number 15); PlaSMA ID-460	[M-H]-		0.008	FALSE	4.78	269.044	C15H10O5	NA			520	TRUE	TRUE	FALSE		FALSE	null	null	100	100	null	null	null	370.38	72	269.04453:8392 270.04788:2338 271.05124:312		43	13	13	37	365	404	299	617	3854	556	4293	3180	8084	733	5685	3427	5331	4874	2595
2254	4.701	269.045	w/o MS2:Luteolinidin	[M-H]-		0.013	FALSE	3.587	269.046	C15H10O5	7-hydroxyflavonoids	GDNIGMNXEKGFIP-UHFFFAOYSA-N	OC1=CC(O)=C2C=CC(=[O+]C2=C1)C1=CC([O-])=C(O)C=C1	530	TRUE	TRUE	FALSE		FALSE	null	null	100	100	null	null	null	79.46	15	269.04535:1337 270.0487:645 271.05206:24		50	314	280	49	2646	2582	5368	2638	3849	5484	4293	3155	8093	4529	7066	3427	6233	4874	2595
2263	61.361	271.227	w/o MS2:16-Hydroxyhexadecanoic acid; LC-ESI-QTOF; MS2; CE	[M-H]-		0.025	FALSE	null	271.228	C16H32O3	Long-chain fatty acids	UGAGPNKCDRTDHP-UHFFFAOYSA-N	OCCCCCCCCCCCCCCCC(O)=O	530	TRUE	TRUE	FALSE		FALSE	null	null	99.5	null	null	null	null	334.06	166	271.22684:15863 272.23019:6718 273.23355:650		191	85	232	2736	2962	5496	3726	3991	4454	4214	3794	3149	4499	3410	4094	2892	3823	3401	5602
2270	51.408	272.088	w/o MS2:5-Hydroxymethylcytidine	[M-H]-	similar chromatogram in higher mz_3639; similar chromatogram in higher mz_2530	0.004	FALSE	null	272.089	C10H15N3O6	Pyrimidine nucleosides	NFEXJLMYXXIWPI-UHFFFAOYNA-N	N=C1N=C(O)N(C=C1CO)C2OC(CO)C(O)C2O	530	TRUE	TRUE	FALSE		FALSE	null	null	99.6	null	null	null	null	114.27	187	272.08795:1243 273.0913:305 274.09466:0		32	11	21	12	23	9	0	0	0	0	56	13	9	0	17	0	13	0	0
2286	52.553	275.2	w/o MS2:Unknown (carbon number 18); PlaSMA ID-488	[M-H2O-H]-	ion correlated with 1052; adduct linked to 2446_[M-H]-	0.224	FALSE	8.95	275.2	C18H28O2	NA			530	TRUE	TRUE	FALSE		FALSE	null	null	95.3	90.9	null	null	null	196.33	187	275.19974:4406 276.20309:1664 277.20645:195		127	49	152	82	108	70	48	57	37	44	17	0	73	20	9	52	73	54	143
2304	55.567	277.217	w/o MS2:Linolenic acid	[M-H]-		0.194	FALSE	null	277.217	C18H30O2	Lineolic acids and derivatives	DTOSIQBPPRVQHS-UHFFFAOYSA-N	CCC=CCC=CCC=CCCCCCCCC(O)=O	530	TRUE	TRUE	FALSE		FALSE	null	null	100	null	null	null	null	229.38	86	277.21741:6904 278.22076:3214 279.22412:316		904	682	669	5256	27396	4272	1549	1730	12701	10148	8533	12699	10150	8511	8211	7768	9208	7200	14123
2313	0.763	279.098	w/o MS2:Asp-Phe	[M-H]-	adduct linked to 2660_[M+Cl]-	0.122	FALSE	null	279.099	C13H16N2O5	Dipeptides	YZQCXOFQZKCETR-UHFFFAOYNA-N	O=C(O)CC(N)C(O)=NC(C(=O)O)CC=1C=CC=CC1	530	TRUE	TRUE	FALSE		FALSE	null	null	100	null	null	null	null	119.34	149	279.09836:2496 280.10171:772 281.10507:231		4544	4959	3830	4584	4553	3308	2864	3134	1830	2621	2263	3951	3027	3978	3120	4327	3387	3029	2255
2314	8.294	279.159	w/o MS2:2-(8-hydroxyoctyl)-6-methoxybenzoic acid	[M-H]-	ion correlated with 2503	0.025	FALSE	null	279.16	C16H24O4	O-methoxybenzoic acids and derivatives	VMSAVZHJSSTNMD-UHFFFAOYSA-N	COC1=CC=CC(CCCCCCCCO)=C1C(O)=O	530	TRUE	TRUE	FALSE		FALSE	null	null	99.7	null	null	null	null	112.44	32	279.15936:2790 280.16271:897 281.16607:232		2609	9905	2383	13431	17350	21582	6380	9808	2782	6387	11324	14421	7597	3231	6167	14699	9519	6658	18929
2321	54.893	279.233	w/o MS2:Linoleic acid	[M-H]-	similar chromatogram in higher mz_2994	0.017	FALSE	null	279.233	C18H32O2	Lineolic acids and derivatives	OYHQOLUKZRVURQ-UHFFFAOYSA-N	O=C(O)CCCCCCCC=CCC=CCCCCC	530	TRUE	TRUE	FALSE		FALSE	null	null	100	null	null	null	null	118.79	3	279.23267:2540 280.23602:1281 281.23938:93		2953	6481	12021	2250	2691	2953	3638	3709	4300	2478	2937	2640	2011	3137	1316	819	752	2834	1037
2329	66.072	281.254	w/o MS2:Oleic acid	[M-H]-		0.008	FALSE	null	281.249	C18H34O2	Long-chain fatty acids	ZQPPMHVWECSIRJ-UHFFFAOYSA-N	O=C(O)CCCCCCCC=CCCCCCCCC	530	TRUE	TRUE	FALSE		FALSE	null	null	84.5	null	null	null	null	102.58	173	281.25439:1140 282.25774:342 283.2611:702		90	293	353	126	677	762	2404	1303	1106	4996	4374	1753	3276	5422	1305	5344	1236	2716	1852
2330	9.554	283.055	w/o MS2:Flavone base + 2O+1MeO; PlaSMA ID-501	[M-H]-		0.008	FALSE	5.61	283.059	C16H12O5	4'-O-methylated flavonoids	DANYIYRPLHHOCZ-UHFFFAOYSA-N	O=C1C=C(OC2=CC(O)=CC(O)=C12)C3=CC=C(OC)C=C3	530	TRUE	TRUE	FALSE		FALSE	null	null	96.7	99.9	null	null	null	103.33	73	283.0553:1652 284.05865:579 285.06201:107		0	45	14	43	23	91	8	27	28	12	0	12	46	0	40	9	30	58	22
2331	9.517	283.06	w/o MS2:Unknown (carbon number 16); PlaSMA ID-504	[M-H]-		0.013	FALSE	6.13	283.059	C16H12O5	NA			530	TRUE	TRUE	FALSE		FALSE	null	null	100	99.9	null	null	null	85.18	77	283.05963:1701 284.06298:311 285.06634:117		9	45	38	21	32	92	66	42	8	12	47	12	70	25	35	16	19	46	40
2333	9.651	283.061	w/o MS2:Biochanin A	[M-H]-		0.004	FALSE	7.614	283.061	C16H12O5	4'-O-methylisoflavones	WUADCCWRTIWANL-UHFFFAOYSA-N	COC1=CC=C(C=C1)C1=COC2=CC(O)=CC(O)=C2C1=O	530	TRUE	TRUE	FALSE		FALSE	null	null	100	100	null	null	null	61.4	72	283.06088:1501 284.06423:406 285.06759:91		0	31	47	22	15	32	16	14	13	20	22	19	55	43	26	22	137	107	103
2334	9.303	283.061	w/o MS2:Glycitein	[M-H]-		0.004	FALSE	null	283.061	C16H12O5	Isoflavones	DXYUAIFZCFRPTH-UHFFFAOYSA-N	O=C1C(=COC2=CC(O)=C(OC)C=C12)C=3C=CC(O)=CC3	530	TRUE	TRUE	FALSE		FALSE	null	null	100	null	null	null	null	94.27	174	283.06113:1100 284.06448:336 285.06784:84		22	0	56	8	11	124	30	4	61	53	10	0	33	27	52	8	35	0	54
2339	61.393	283.265	w/o MS2:Methyl Heptadecanoic acid	[M-H]-		0.017	FALSE	null	283.264	C18H36O2	Fatty acid methyl esters	HUEBIMLTDXKIPR-UHFFFAOYSA-N	O=C(OC)CCCCCCCCCCCCCCCC	530	TRUE	TRUE	FALSE		FALSE	null	null	100	null	null	null	null	106.64	82	283.26456:1931 284.26791:654 285.27127:82		606	1221	1552	212	1081	906	1375	1022	1902	1319	1408	148	1766	2432	834	249	1959	745	2329
2344	58.464	284.032	w/o MS2:CGS 15943	[M-H]-	ion correlated with 2178; ion correlated with 5282	0.008	FALSE	null	284.034	C13H8ClN5O	Quinazolinamines	MSJODEOZODDVGW-UHFFFAOYSA-N	ClC=1C=CC=2NC(=N)N3N=C(N=C3C2C1)C=4OC=CC4	530	TRUE	TRUE	FALSE		FALSE	null	null	96.1	null	null	null	null	128.51	2	284.03162:1713 285.03497:1466 286.03833:239		8281	9554	9860	231	150	161	674	628	604	338	509	495	465	619	721	210	254	379	379
2345	0.585	284.099	w/o MS2:Letrozol	[M-H]-		0.017	FALSE	null	284.094	C17H11N5	Diphenylmethanes	HPJKCIUCZWXJDR-UHFFFAOYSA-N	N#CC1=CC=C(C=C1)C(C2=CC=C(C#N)C=C2)N3N=CN=C3	530	TRUE	TRUE	FALSE		FALSE	null	null	90.6	null	null	null	null	161.63	129	284.09863:1949 285.10198:903 286.10534:430		1181	412	330	409	603	643	372	589	569	204	285	282	139	188	499	558	642	738	648
2349	58.379	285.037	w/o MS2:Kaempferol	[M-H]-	ion correlated with 2175; ion correlated with 2342	0.004	FALSE	null	285.04	C15H10O6	Flavonols	IYRMWMYZSQPJKC-UHFFFAOYSA-N	O=C1C(O)=C(OC=2C=C(O)C=C(O)C12)C=3C=CC(O)=CC3	530	TRUE	TRUE	FALSE		FALSE	null	null	94.4	null	null	null	null	107.03	15	285.03708:1381 286.04043:414 287.04379:18		93	57	54	599	655	639	2461	3140	3227	1843	3908	2946	4487	2899	7514	3132	3560	4423	4166
2350	1.131	285.039	w/o MS2:Cyanidin	[M-H]-	ion correlated with 2343; ion correlated with 2066	0.004	FALSE	6.012	285.04	C15H11O6	7-hydroxyflavonoids	VEVZSMAEJFVWIL-UHFFFAOYSA-O	OC1=CC2=[O+]C(=C(O)C=C2C(O)=C1)C1=CC(O)=C(O)C=C1	530	TRUE	TRUE	FALSE		FALSE	null	null	99.5	99.9	null	null	null	1000.86	40	285.0386:11090 286.04195:3498 287.04531:423		64023	73696	79561	13995	44106	30406	48483	61823	51721	59027	75738	90554	61519	77452	66564	50462	54403	77508	61396
2351	0.609	285.095	w/o MS2:Salicin	[M-H]-	adduct linked to 2236_[M-H2O-H]-	0.008	FALSE	null	285.098	C13H18O7	Phenolic glycosides	NGFMICBWJRZIBI-UHFFFAOYNA-N	OCC=1C=CC=CC1OC2OC(CO)C(O)C(O)C2O	530	TRUE	TRUE	FALSE		FALSE	null	null	94.8	null	null	null	null	1850.78	79	285.0947:25830 286.09805:7043 287.10141:2604		3675	3040	254	1328	1490	896	1560	3185	374	504	275	711	293	747	428	570	3560	279	436
2358	0.6	289.04	w/o MS2:Unknown (carbon number 11); PlaSMA ID-529	[M-H]-		0.004	FALSE	3.22	289.037	C11H14O7S	NA			530	TRUE	TRUE	FALSE		FALSE	null	null	98.1	100	null	null	null	95.31	86	289.0397:1034 290.04305:363 291.04641:152		558	357	543	1118	360	453	363	519	642	490	213	300	423	264	656	815	2122	817	796
2363	0.529	289.177	w/o MS2:C18H26O3; PlaSMA ID-533	[M-H]-	ion correlated with 1659	0.055	FALSE	7.44	289.18	C18H26O3	NA			530	TRUE	TRUE	FALSE		FALSE	null	null	97.7	99.8	null	null	null	185.94	64	289.17722:2654 290.18057:1575 291.18393:1414		0	0	0	0	0	0	37	0	0	0	14	0	0	15	0	0	12	0	13
2371	0.64	290.084	w/o MS2:N-Fructosyl pyroglutamate; PlaSMA ID-534	[M-H2O-H]-	adduct linked to 2539_[M-H]-	0.025	FALSE	1.78	290.087	C11H17NO8	Proline and derivatives	VMOJEEZNLOLYBG-UHFFFAOYNA-N	O=C(O)C1N(C(=O)CC1)CC2(O)(OC(CO)C(O)C2(O))	530	TRUE	TRUE	FALSE		FALSE	null	null	97.5	100	null	null	null	155.72	83	290.08401:1653 291.08736:386 292.09072:130		772	630	357	489	262	322	132	217	146	149	170	421	154	178	309	324	493	346	192
2372	0.634	290.103	w/o MS2:NCGC00380910-01_C15H17NO5_2,6-Piperidinedione, 4-[2-[2-hydroxy-3-(hydroxymethyl)-5-methylphenyl]-2-oxoethyl]-	[M-H]-		0.004	FALSE	null	290.103	C15H17NO5	Alkyl-phenylketones	LCUSCMFPERKRCU-UHFFFAOYNA-N	CC1=CC(CO)=C(O)C(=C1)C(=O)CC1CC(O)=NC(=O)C1	530	TRUE	TRUE	FALSE		FALSE	null	null	99.6	null	null	null	null	183.82	79	290.10254:1227 291.10589:333 292.10925:84		228	346	187	58	16	172	133	90	53	71	185	59	84	103	42	131	158	21	86
2376	49.744	291.194	w/o MS2:FA 18:4+1O; PlaSMA ID-539	[M-H2O-H]-	adduct linked to 2545_[M-H]-	0.008	FALSE	9.5	291.194	C18H28O3	Prostaglandins and related compounds	IYEHRWJNUWAXAD-UHFFFAOYNA-N	O=C(O)CCCCCCCC1C(=O)C=CC1(CC=CCC)	530	TRUE	TRUE	FALSE		FALSE	null	null	96	92.2	null	null	null	129.4	114	291.19391:1455 292.19726:610 293.20062:69		572	338	13	493	1636	1228	259	207	213	124	110	123	86	97	163	66	24	105	106
2394	49.667	291.197	w/o MS2:Unknown (carbon number 18); PlaSMA ID-542	[M-H]-		0.004	FALSE	7.75	291.197	C18H28O3	NA			530	TRUE	TRUE	FALSE		FALSE	null	null	95.8	91.6	null	null	null	93.29	107	291.19662:1375 292.19997:440 293.20333:164		2022	402	299	1090	1285	1029	475	147	210	319	201	73	160	256	21	134	100	105	47
2426	55.763	293.177	w/o MS2:NCGC00017248-12!2,5-dihydroxy-3-undecylcyclohexa-2,5-diene-1,4-dione	[M-H]-		0.042	FALSE	null	293.176	C17H26O4	P-benzoquinones	IRSFLDGTOHBADP-UHFFFAOYSA-N	CCCCCCCCCCCC1=C(O)C(=O)C=C(O)C1=O	530	TRUE	TRUE	FALSE		FALSE	null	null	98.8	null	null	null	null	320.21	34	293.1774:29696 294.18075:287 295.18411:0		17170	21090	36865	266179	254371	255633	245446	252033	254135	241502	248695	206573	246797	218932	247827	214359	240287	252348	245361
2433	53.856	293.208	w/o MS2:Unknown (carbon number 20); PlaSMA ID-554	[M-H]-	ion correlated with 2435	0.013	FALSE	9.79	293.209	C20H26N2	NA			530	TRUE	TRUE	FALSE		FALSE	null	null	95.1	90.7	null	null	null	573.71	92	293.20807:8320 294.21142:4069 295.21478:541		471	701	654	1098	1610	1789	912	410	375	1125	412	455	1162	642	861	784	701	355	1203
2450	52.718	293.211	w/o MS2:13-HOTrE(r); LC-ESI-QIT; MS2; CE	[M-H]-	ion correlated with 1589	0.013	FALSE	null	293.212	C18H30O3	Lineolic acids and derivatives	HNBLUNXZQNJFRB-KYLWABQHSA-N	CCCCC[C@H](O)\C=C\C=C/C\C=C/CCCCC(O)=O	530	TRUE	TRUE	FALSE		FALSE	null	null	99.7	null	null	null	null	148.63	23	293.2114:2733 294.21475:1551 295.21811:614		4219	3871	6493	8263	5619	13410	6086	9033	8556	6172	9187	15823	7244	6619	10463	3626	11786	9712	13341
2475	0.757	295.104	w/o MS2:Unknown (carbon number 11); PlaSMA ID-570	[M-H]-		0.021	FALSE	2.14	295.103	C11H20O9	NA			530	TRUE	TRUE	FALSE		FALSE	null	null	99.7	100	null	null	null	84.74	5	295.10431:1748 296.10766:431 297.11102:890		6056	6184	6679	3726	7270	6267	2338	3256	2519	4767	4736	6357	4106	3940	3579	5046	4486	4485	4788
2478	54.35	295.223	w/o MS2:Unknown (carbon number 18); PlaSMA ID-571	[M-H]-		0.004	FALSE	9.23	295.223	C18H32O3	NA			530	TRUE	TRUE	FALSE		FALSE	null	null	95.2	90.3	null	null	null	69.91	1	295.22302:1283 296.22637:309 297.22973:129		8322	3468	6707	3608	2820	4555	1660	1760	1010	3528	1149	4795	1277	1375	3696	281	378	569	1369
2485	61.302	295.228	w/o MS2:12,13-EODE; LC-ESI-QIT; MS2; CE	[M-H]-		0.008	FALSE	null	295.228	C18H32O3	Long-chain fatty acids	CCPPLLJZDQAOHD-DHZHZOJONA-N	CCCCCC1OC1C\C=C\CCCCCCCC(O)=O	530	TRUE	TRUE	FALSE		FALSE	null	null	100	null	null	null	null	136.4	32	295.22809:1385 296.23144:704 297.2348:103		2759	3223	3715	4422	6041	7878	4439	2846	3332	2091	4006	3174	6851	2003	1515	1608	2692	2930	4553
2495	55.497	296.232	w/o MS2:Unknown (carbon number 16); PlaSMA ID-576	[M-H]-		0.008	FALSE	9.72	296.232	C16H31N3O2	NA			530	TRUE	TRUE	FALSE		FALSE	null	null	95	90.1	null	null	null	590.91	72	296.2319:7403 297.23525:1780 298.23861:131		215	32	152	174	181	201	115	62	127	110	283	240	137	121	264	293	655	502	484
2497	0.583	297.133	w/o MS2:Nialamide	[M-H]-		0.025	FALSE	null	297.136	C16H18N4O2	Pyridinecarboxylic acids and derivatives	NOIIUHRQUVNIDD-UHFFFAOYSA-N	O=C(NNCCC(O)=NCC=1C=CC=CC1)C=2C=CN=CC2	530	TRUE	TRUE	FALSE		FALSE	null	null	97.3	null	null	null	null	160.24	46	297.13336:2333 298.13671:241 299.14007:2253		270	7	528	243	158	350	253	1044	47	565	377	535	213	568	158	997	488	679	20
2500	66.069	297.152	w/o MS2:C10-LAS (TENTATIVE)	[M-H]-		0.308	FALSE	null	297.153	C16H26O3S	Benzenesulfonic acids and derivatives	NANHIUZYPFDGJS-UHFFFAOYNA-N	CCCCCCC(CCC)C1=CC=C(C=C1)S(O)(=O)=O	530	TRUE	TRUE	FALSE		FALSE	null	null	99.6	null	null	null	null	415.64	122	297.15207:11165 298.15542:5004 299.15878:1234		16069	18225	20741	24199	26203	26176	30716	36522	37971	44878	50820	54684	56344	66166	70822	69034	66982	71941	76491
2505	61.529	297.243	w/o MS2:Ricinoleic acid; FAB-EBEB; MS2; m/z	[M-H]-		0.042	FALSE	null	297.244	C18H34O3	Long-chain fatty acids	WBHHMMIMDMUBKC-XFXZXTDPNA-N	CCCCCCC(O)C\C=C/CCCCCCCC(O)=O	530	TRUE	TRUE	FALSE		FALSE	null	null	99.7	null	null	null	null	302.68	220	297.24271:5887 298.24606:2806 299.24942:502		146	161	338	92	200	71	55	75	309	398	42	151	47	101	108	160	156	232	102
2522	1.836	304.127	w/o MS2:Imazamox; LC-ESI-ITFT; MS2; CE	[M-H]-	ion correlated with 2883	0.021	FALSE	null	304.13	C15H19N3O4	Alpha amino acids and derivatives	NUPJIGQFXCQJBK-UHFFFAOYNA-N	COCC1=CC(C(O)=O)=C(N=C1)C1=NC(=O)C(C)(N1)C(C)C	530	TRUE	TRUE	FALSE		FALSE	null	null	96.1	null	null	null	null	232.64	216	304.12747:1822 305.13082:775 306.13418:54		56	67	116	31	259	99	30	96	60	40	59	108	34	38	76	71	195	94	87
2530	51.413	306.076	w/o MS2:Glutathione (reduced)	[M-H]-		0.093	FALSE	null	306.077	C10H17N3O6S	Peptides	RWSXRVCMGQZWBV-UHFFFAOYNA-N	O=C(O)CN=C(O)C(N=C(O)CCC(N)C(=O)O)CS	530	TRUE	TRUE	FALSE		FALSE	null	null	99.8	null	null	null	null	369.64	187	306.07596:14541 307.07931:3410 308.08267:1166		99	56	60	6	0	26	24	43	23	20	21	21	20	27	56	2	17	22	24
2535	53.148	307.192	w/o MS2:2-(3-(8-hydroxyoctyl)phenoxy)-2-methylpropanoic acid	[M-H]-	ion correlated with 2364; adduct linked to 2364_[M-H2O-H]-	0.008	FALSE	null	307.192	C18H28O4	Phenoxyacetic acid derivatives	NYFMYHQFRBQXEY-UHFFFAOYSA-N	CC(C)(OC1=CC=CC(CCCCCCCCO)=C1)C(O)=O	530	TRUE	TRUE	FALSE		FALSE	null	null	99.9	null	null	null	null	75.86	1	307.19193:1927 308.19528:640 309.19864:330		8641	4204	6778	7599	7463	7694	3553	4426	3903	4283	2684	2619	2851	2177	1524	2383	1879	1913	3555
2539	0.641	308.098	w/o MS2:N-Acetylneuraminic acid	[M-H]-	adduct linked to 2371_[M-H2O-H]-	0.059	FALSE	null	308.099	C11H19NO9	N-acylneuraminic acids	SQVRNKJHWKZAKO-UHFFFAOYNA-N	O=C(O)C1(O)OC(C(O)C(O)CO)C(N=C(O)C)C(O)C1	530	TRUE	TRUE	FALSE		FALSE	null	null	99.6	null	null	null	null	348.03	135	308.09784:10966 309.10119:2181 310.10455:626		296	117	131	275	115	86	53	186	108	132	147	153	60	18	94	257	434	52	32
2540	0.585	309.023	w/o MS2:Diflubenzuron	[M-H]-		0.03	FALSE	null	309.025	C14H9ClF2N2O2	N-benzoyl-N'-phenylureas	QQQYTWIFVNKMRW-UHFFFAOYSA-N	C1=CC(=C(C(=C1)F)C(=NC(NC2=CC=C(C=C2)Cl)=O)O)F	530	TRUE	TRUE	FALSE		FALSE	null	null	98.4	null	null	null	null	116.58	144	309.02298:1291 310.02633:146 311.02969:361		1490	945	421	703	327	575	732	1011	785	831	703	805	683	978	1393	844	1131	693	1256
2541	0.757	309.12	w/o MS2:C12H22O9; PlaSMA ID-628	[M+Na-2H]-	adduct linked to 2704_[M+Cl]-	0.076	FALSE	2.27	309.118	C12H22O9	NA			530	TRUE	TRUE	FALSE		FALSE	null	null	99.1	100	null	null	null	39.5	73	309.12006:1813 310.12341:521 311.12677:299		6056	7352	6955	3969	6683	4476	3517	3279	3296	5096	6361	7389	3612	4780	3672	4923	5141	5270	3871
2543	54.201	309.173	w/o MS2:C12-AE1S (TENTATIVE)	[M-H]-		0.008	FALSE	null	309.174	C14H30O5S	Sulfuric acid monoesters	QTDIEDOANJISNP-UHFFFAOYSA-N	CCCCCCCCCCCCOCCOS(O)(=O)=O	530	TRUE	TRUE	FALSE		FALSE	null	null	99.6	null	null	null	null	366.36	Rb3	309.17322:19782 310.17657:6263 311.17993:3908		166332	168025	63916	148149	135074	117968	112293	111314	108501	108096	98685	100916	103650	103777	106232	99243	109710	113272	124331
2544	66.029	309.189	w/o MS2:Mestranol	[M-H]-		0.004	FALSE	null	309.186	C21H26O2	Estrane steroids	IMSSROKUHAOUJS-UHFFFAOYNA-N	C#CC1(O)CCC2C3CCC4=CC(OC)=CC=C4C3CCC21C	530	TRUE	TRUE	FALSE		FALSE	null	null	95.5	null	null	null	null	315.93	156	309.18906:4020 310.19241:891 311.19577:95041		506	383	85	550	153	809	50	112	596	606	20	499	710	14	333	131	188	963	440
2546	49.681	309.204	w/o MS2:FA 18:3+2O; PlaSMA ID-634	[M-H]-		0.021	FALSE	6.72	309.205	C18H30O4	Long-chain fatty acids	RCMABBHQYMBYKV-UHFFFAOYNA-N	O=C(O)CCCCCCCC(=O)C=CC1OC1(CCCCC)	530	TRUE	TRUE	FALSE		FALSE	null	null	94.9	91.2	null	null	null	128.65	107	309.20374:3855 310.20709:1873 311.21045:452		7107	1411	951	681	576	3052	694	1070	792	1082	396	613	568	151	249	250	289	871	1337
2564	49.344	309.207	w/o MS2:13-HpOTrE(r); LC-ESI-QIT; MS2; CE	[M-H]-	adduct linked to 2381_[M-H2O-H]-	0.038	FALSE	null	309.207	C18H30O4	Lineolic acids and derivatives	LYFGXCQTRBQQMX-KYLWABQHSA-N	CCCCC[C@H](OO)\C=C\C=C/C\C=C/CCCCC(O)=O	530	TRUE	TRUE	FALSE		FALSE	null	null	100	null	null	null	null	153.93	32	309.20709:11819 310.21044:4374 311.2138:562		10711	5361	5769	103773	17492	17861	70348	77204	59168	64576	28959	45453	27179	20329	24030	24491	16737	40100	73264
2572	53.965	309.213	w/o MS2:Unknown (carbon number 18); PlaSMA ID-637	[M-H]-		0.004	FALSE	7.54	309.208	C18H30O4	NA			530	TRUE	TRUE	FALSE		FALSE	null	null	87.4	89.8	null	null	null	710.22	77	309.21341:9635 310.21676:5545 311.22012:6924		2018	697	1079	2680	1490	1614	780	670	878	1061	2743	3519	1068	583	355	1948	1569	2575	2924
2594	54.093	311.098	w/o MS2:STA-4C (TENTATIVE)	[M-H]-	similar chromatogram in higher mz_4009; adduct linked to 2424_[M-H2O-H]-	0.013	FALSE	null	311.096	C15H20O5S	Tetralins	OXVZPANHCLMUFY-UHFFFAOYNA-N	CCC1CCC(CCC(=O)O)C=2C=CC(=CC12)S(O)(=O)=O	530	TRUE	TRUE	FALSE		FALSE	null	null	96.7	null	null	null	null	83.15	77	311.09845:1364 312.1018:374 313.10516:115		10	28	40	2801	3848	3900	1990	32	2905	3959	4336	3294	3863	4808	1817	1827	3259	3054	3962
2597	0.583	311.122	w/o MS2:Magnolol	[M+Na-2H]-	adduct linked to 2715_[M+Cl]-	0.004	FALSE	9.206	311.129	C18H18O2	Biphenyls and derivatives	VVOAZFWZEDHOOU-UHFFFAOYSA-N	OC1=C(C=C(CC=C)C=C1)C1=C(O)C=CC(CC=C)=C1	530	TRUE	TRUE	FALSE		FALSE	null	null	88.6	99.6	null	null	null	166.45	79	311.12177:2141 312.12512:656 313.12848:1279		453	62	66	21	509	14	22	344	236	118	248	134	149	76	245	246	111	165	199
2600	66.108	311.168	w/o MS2:C11-LAS (STANDARD MIX)	[M-H]-		0.03	FALSE	null	311.169	C17H28O3S	Benzenesulfonic acids and derivatives	FERBTPHUEYEGDN-UHFFFAOYNA-N	CCCCCCC(CCCC)C1=CC=C(C=C1)S(O)(=O)=O	530	TRUE	TRUE	FALSE		FALSE	null	null	99.6	null	null	null	null	295.11	5	311.16769:10601 312.17104:4374 313.1744:1562		30466	44468	54491	59727	70465	68202	71228	77719	78713	86425	91498	98848	101658	112164	126615	118818	114928	126711	130949
2615	51.337	311.219	w/o MS2:Unknown (carbon number 17); PlaSMA ID-642	[M-H]-		0.025	FALSE	9.16	311.221	C17H32N2OS	NA			530	TRUE	TRUE	FALSE		FALSE	null	null	95.3	91.5	null	null	null	68.57	26	311.21933:2266 312.22268:598 313.22604:151		415	610	836	974	197	608	467	518	752	991	1205	3504	3715	1744	3658	3525	9546	6229	9812
2626	52.712	311.223	w/o MS2:13-HPODE; LC-ESI-QIT; MS2; CE	[M-H]-		0.004	FALSE	null	311.223	C18H32O4	Lineolic acids and derivatives	JDSRHVWSAMTSSN-KDFHGORWNA-N	CCCCCC(OO)\C=C\C=CCCCCCCCC(O)=O	530	TRUE	TRUE	FALSE		FALSE	null	null	100	null	null	null	null	1568.65	15	311.22269:36319 312.22604:15750 313.2294:2811		56785	58021	74558	72250	58204	114490	74377	110566	103400	91380	124549	151824	102013	110235	165102	53786	154292	125056	162087
2647	0.645	313.076	w/o MS2:Unknown (carbon number 17); PlaSMA ID-656	[M-H]-		0.38	FALSE	4.44	313.07	C17H14O6	NA			530	TRUE	TRUE	FALSE		FALSE	null	null	91.6	99.9	null	null	null	597.25	133	313.07635:11425 314.0797:1850 315.08306:1334		3608	1556	3637	7428	4434	2242	1249	3801	1229	1461	2089	2312	2566	1545	2232	1894	3049	2881	6258
2648	0.634	313.096	w/o MS2:Unknown (carbon number 14); PlaSMA ID-658	[M-H]-		0.004	FALSE	2.55	313.092	C14H18O8	NA			530	TRUE	TRUE	FALSE		FALSE	null	null	96.5	100	null	null	null	205.76	156	313.09583:2533 314.09918:738 315.10254:701		339	609	285	41	663	1275	864	293	915	795	1048	652	999	473	310	264	629	422	1265
2649	0.58	313.112	w/o MS2:SPA-9C (TENTATIVE)	[M-H]-		0.055	FALSE	null	313.112	C15H22O5S	Benzenesulfonic acids and derivatives	OKAXESGQNYIPGL-UHFFFAOYNA-N	CCCC(CCCCC(=O)O)C1=CC=C(C=C1)S(O)(=O)=O	530	TRUE	TRUE	FALSE		FALSE	null	null	99.8	null	null	null	null	115.29	29	313.11218:2201 314.11553:534 315.11889:342		3450	3069	1677	2299	3771	3743	2473	4412	2691	2799	2306	4085	3680	3908	3294	1981	2706	3065	4132
2650	12.87	313.118	w/o MS2:Unknown (carbon number 18); PlaSMA ID-659	[M-H]-		0.004	FALSE	6.91	313.109	C18H18O5	NA			530	TRUE	TRUE	FALSE		FALSE	null	null	82.8	99.8	null	null	null	127.74	187	313.11777:1529 314.12112:519 315.12448:108		0	0	12	10	9	0	0	0	0	21	3	9	26	10	0	11	10	11	10
2652	53.042	313.238	w/o MS2:Octadecanedioic acid	[M-H]-		0.055	FALSE	null	313.238	C18H34O4	Long-chain fatty acids	BNJOQKFENDDGSC-UHFFFAOYSA-N	O=C(O)CCCCCCCCCCCCCCCCC(=O)O	530	TRUE	TRUE	FALSE		FALSE	null	null	99.7	null	null	null	null	389.71	33	313.2377:8960 314.24105:3734 315.24441:722		16008	14386	7687	25930	15041	26712	6290	5771	5016	8611	6802	11457	18870	8401	15084	9895	24463	17002	28217
2660	0.761	315.072	w/o MS2:Benzoic acid + 2O, O-Hex; PlaSMA ID-665	[M+Cl]-	adduct linked to 2313_[M-H]-	0.19	FALSE	2.46	315.071	C13H16O9	Phenolic glycosides	CBTFERBMQQAROP-UHFFFAOYNA-N	O=C(O)C2=CC(OC1OC(CO)C(O)C(O)C1(O))=CC=C2(O)	530	TRUE	TRUE	FALSE		FALSE	null	null	99.7	100	null	null	null	216.11	72	315.07193:12007 316.07528:4274 317.07864:985		3749	3373	4183	40573	24142	30968	1764	3308	2298	3776	3502	5388	2749	2201	2568	2550	3280	2269	1844
2661	0.617	315.08	w/o MS2:Unknown (carbon number 17); PlaSMA ID-668	[M-H]-		0.004	FALSE	4.15	315.085	C17H16O6	NA			530	TRUE	TRUE	FALSE		FALSE	null	null	94	99.9	null	null	null	110.16	127	315.07986:1085 316.08321:204 317.08657:160		1303	46	1906	5903	3251	5006	20	1066	747	1066	719	138	1771	1500	1116	785	955	1665	1114
2662	0.766	315.089	w/o MS2:Eriodictyol 7,3'-dimethyl ether	[M-H]-		0.008	FALSE	null	315.087	C17H16O6	7-O-methylated flavonoids	QZJVBGCZOLNWHW-UHFFFAOYNA-N	COC1=CC(O)=C2C(=O)CC(OC2=C1)C1=CC(OC)=C(O)C=C1	530	TRUE	TRUE	FALSE		FALSE	null	null	98.2	null	null	null	null	138.3	156	315.08932:1972 316.09267:676 317.09603:239		393	11	1065	419	0	563	675	39	1190	774	563	994	189	1084	997	516	387	467	1125
2663	18.337	315.215	w/o MS2:Unknown (carbon number 17); PlaSMA ID-669	[M-H]-		0.004	FALSE	5.93	315.217	C17H32O5	NA			530	TRUE	TRUE	FALSE		FALSE	null	null	98.3	99.2	null	null	null	170.94	4	315.2146:1835 316.21795:749 317.22131:38		2495	5326	2151	15223	9388	14280	4338	3066	2293	1189	1597	986	1083	247	320	612	370	254	803
2667	0.566	317.055	w/o MS2:Fenofibric acid; LC-ESI-ITFT; MS2; CE	[M-H]-		0.013	FALSE	null	317.059	C17H15ClO4	Benzophenones	MQOBSOSZFYZQOK-UHFFFAOYSA-N	CC(C)(OC1=CC=C(C=C1)C(=O)C1=CC=C(Cl)C=C1)C(O)=O	530	TRUE	TRUE	FALSE		FALSE	null	null	92.5	null	null	null	null	134.62	1	317.05469:1681 318.05804:483 319.0614:671		4744	2013	2513	1697	1176	1286	1185	1551	950	1736	1770	2411	1884	1348	1686	1915	2717	939	4052
2670	55.289	317.216	w/o MS2:12-HEPE; LC-ESI-QIT; MS2; CE	[M-H]-		0.004	FALSE	null	317.212	C20H30O3	Hydroxyeicosapentaenoic acids	MCRJLMXYVFDXLS-UOLHMMFFSA-N	CC\C=C/C\C=C/C[C@H](O)\C=C\C=C/C\C=C/CCCC(O)=O	530	TRUE	TRUE	FALSE		FALSE	null	null	92.7	null	null	null	null	101.61	94	317.21613:1033 318.21948:144 319.22284:63		183	114	16	21	47	27	33	130	44	50	48	36	27	43	25	76	8	10	53
2674	1.453	321.155	w/o MS2:8:1+2O fatty acyl hexoside; PlaSMA ID-680	[M-H]-		0.017	FALSE	4.79	321.155	C14H26O8	Fatty acyl glycosides of mono- and disaccharides	YUPCLHHTUNDMAN-UHFFFAOYNA-N	O=C(OCCCC)CC(OC1OC(CO)C(O)C(O)C1(O))C	530	TRUE	TRUE	FALSE		FALSE	null	null	100	99.9	null	null	null	287.77	78	321.15472:5867 322.15807:1831 323.16143:279		363	1954	2496	9970	12022	7804	427	534	3239	2993	1361	416	924	182	1163	429	861	870	979
2704	0.773	323.132	w/o MS2:Unknown (carbon number 13); PlaSMA ID-686	[M+Cl]-	adduct linked to 2541_[M+Na-2H]-	0.19	FALSE	3.17	323.133	C13H24O9	NA			530	TRUE	TRUE	FALSE		FALSE	null	null	99.9	100	null	null	null	119.14	5	323.13229:4127 324.13564:1281 325.139:386		9660	14010	12360	7379	16991	10975	6279	6746	7516	7500	9893	13455	6599	4819	5158	9037	10646	10205	6901
2714	0.868	325.092	w/o MS2:Coumaroyl Hexoside (isomer of 691, 692); PlaSMA ID-690	[M-H]-		0.008	FALSE	2.71	325.092	C15H18O8	Hydroxycinnamic acid glycosides	DSNCQKUYZOSARM-UHFFFAOYNA-N	O=C(OC1OC(CO)C(O)C(O)C1(O))C=CC2=CC=C(O)C=C2	530	TRUE	TRUE	FALSE		FALSE	null	null	99.9	100	null	null	null	90.23	90	325.09229:1102 326.09564:486 327.099:159		1830	1189	1531	1521	1459	2220	1506	1177	1325	1316	1281	1253	1819	1396	1432	1020	1574	1809	1934
2715	0.583	325.139	w/o MS2:Licarin A	[M+Cl]-	adduct linked to 2597_[M+Na-2H]-	0.004	FALSE	null	325.145	C20H22O4	2-arylbenzofuran flavonoids	ITDOFWOJEDZPCF-UHFFFAOYNA-N	COC1=CC(C=CC)=CC2=C1OC(C2C)C1=CC(OC)=C(O)C=C1	530	TRUE	TRUE	FALSE		FALSE	null	null	86.7	null	null	null	null	396.71	79	325.13919:5000 326.14254:1826 327.1459:984		214	41	47	148	184	9	18	104	21	17	113	175	27	59	0	241	145	190	10
2720	66.203	325.184	w/o MS2:Dodecylbenzenesulfonic acid	[M-H]-		0.004	FALSE	null	325.184	C18H30O3S	Benzenesulfonic acids and derivatives	KWXICGTUELOLSQ-UHFFFAOYSA-N	CCCCCCCCCCCCC1=CC=C(C=C1)S(O)(=O)=O	530	TRUE	TRUE	FALSE		FALSE	null	null	100	null	null	null	null	53.89	5	325.18423:2550 326.18758:1035 327.19094:300		3353	9508	12974	14571	10162	9027	11520	15065	13356	13115	10612	11071	12581	16818	13269	11517	16803	13801	13880
2722	49.562	325.195	w/o MS2:Unknown (carbon number 19); PlaSMA ID-693	[M-H]-	adduct linked to 2534_[M-H2O-H]-	0.004	FALSE	6.82	325.199	C19H26N4O	NA			530	TRUE	TRUE	FALSE		FALSE	null	null	90.7	91.3	null	null	null	38.44	35	325.19485:1351 326.1982:680 327.20156:169		962	1885	77	5328	1464	2490	2545	1154	3831	3859	4202	1803	3248	1752	1123	2473	2597	5252	3014
2723	66.029	325.202	w/o MS2:Unknown (carbon number 18); PlaSMA ID-697	[M+Na-2H]-	adduct linked to 2768_[M+Cl]-	0.004	FALSE	6.43	325.202	C18H30O5	NA			530	TRUE	TRUE	FALSE		FALSE	null	null	91.9	83.7	null	null	null	1271.02	156	325.20163:16959 326.20498:7340 327.20834:2343		157	47	52	254	233	289	53	66	212	84	94	1218	340	664	193	4	57	12	114
2729	1.493	327.087	w/o MS2:5-hydroxy-3,7-dimethoxy-2-(4-methoxyphenyl)-4H-chromen-4-one	[M-H]-	ion correlated with 2728	0.068	FALSE	null	327.087	C18H16O6	7-O-methylated flavonoids	WSQWAMGRHJQANC-UHFFFAOYSA-N	COC1=CC=C(C=C1)C1=C(OC)C(=O)C2=C(O)C=C(OC)C=C2O1	530	TRUE	TRUE	FALSE		FALSE	null	null	100	null	null	null	null	155.88	72	327.08731:7709 328.09066:2467 329.09402:494		10364	10169	9249	8603	13434	10927	7956	10167	7723	5860	7310	8082	10184	11648	9496	7159	7430	8217	7964
2731	3.419	327.181	w/o MS2:NCGC00180698-03!(2S)-2-[(1S)-1-carboxyundecyl]-5-oxooxolane-2-carboxylic acid	[M-H]-	similar chromatogram in higher mz_3414	0.008	FALSE	null	327.181	C17H28O6	Tricarboxylic acids and derivatives	TUXHHVJPGQUPCF-UHFFFAOYNA-N	CCCCCCCCCCC(C(O)=O)C1(CCC(=O)O1)C(O)=O	530	TRUE	TRUE	FALSE		FALSE	null	null	99.8	null	null	null	null	65.71	4	327.18066:2039 328.18401:563 329.18737:148		405	398	942	11001	9658	4014	1154	882	1059	489	79	206	64	111	288	13	19	0	183
2732	13.811	327.215	w/o MS2:Unknown (carbon number 18); PlaSMA ID-712	[M-H]-		0.004	FALSE	6.4	327.216	C18H32O5	NA			530	TRUE	TRUE	FALSE		FALSE	null	null	99.5	99.7	null	null	null	185.92	133	327.21463:4600 328.21798:1980 329.22134:339		52	31	207	798	485	322	27	97	126	59	101	11	132	129	136	52	50	68	88
2733	14.071	327.216	w/o MS2:Unknown (carbon number 18); PlaSMA ID-713	[M-H]-		0.008	FALSE	8.72	327.216	C18H32O5	NA			530	TRUE	TRUE	FALSE		FALSE	null	null	99.9	99.9	null	null	null	180.86	89	327.21622:4995 328.21957:1853 329.22293:417		239	50	134	87	204	391	210	1215	1105	3056	3381	4717	2141	4662	4321	3922	10409	8815	8752
2736	13.88	327.217	w/o MS2:FA 18:2+3O; PlaSMA ID-711	[M-H]-		0.008	FALSE	7.85	327.217	C18H32O5	Lineolic acids and derivatives	NIOKCFABUMZUDL-UHFFFAOYNA-N	O=C(O)CCCCCCC(=O)C(O)C(O)CC=CCCCCC	530	TRUE	TRUE	FALSE		FALSE	null	null	99.9	99.8	null	null	null	280.15	111	327.21683:6882 328.22018:2255 329.22354:484		361	117	218	143	125	317	58	98	52	85	81	67	50	41	51	94	95	100	119
2737	14.61	327.217	w/o MS2:Unknown (carbon number 18); PlaSMA ID-715	[M-H]-		0.004	FALSE	7.19	327.217	C18H32O5	NA			530	TRUE	TRUE	FALSE		FALSE	null	null	99.9	99.7	null	null	null	223.01	12	327.21738:6168 328.22073:2202 329.22409:303		980	1218	2125	3504	3886	5976	2291	4838	5305	10817	11556	35033	16033	14283	15761	5355	22649	21482	36393
2738	14.159	327.218	w/o MS2:Unknown (carbon number 18); PlaSMA ID-718	[M-H]-		0.008	FALSE	6.63	327.217	C18H32O5	NA			530	TRUE	TRUE	FALSE		FALSE	null	null	99.8	99.7	null	null	null	218.1	85	327.21793:5334 328.22128:2677 329.22464:321		955	930	864	2415	16664	9596	5306	14755	9252	10252	10767	13264	9006	7106	9949	5322	6410	6025	11210
2743	19.433	329.232	w/o MS2:FA 18:1+3O; PlaSMA ID-740	[M-H]-		0.004	FALSE	6.9	329.233	C18H34O5	Long-chain fatty acids	MDIUMSLCYIJBQC-UHFFFAOYNA-N	O=C(O)CCCCCCCC(O)C=CC(O)C(O)CCCCC	530	TRUE	TRUE	FALSE		FALSE	null	null	99.6	99.2	null	null	null	149.25	155	329.23206:4441 330.23541:1524 331.23877:186		1112	211	210	212	229	88	14	164	35	13	83	25	105	124	87	99	203	376	233
2744	18.754	329.232	w/o MS2:FA 18:1+3O; PlaSMA ID-741	[M-H]-		0.008	FALSE	7.7	329.233	C18H34O5	Long-chain fatty acids	MDIUMSLCYIJBQC-UHFFFAOYNA-N	O=C(O)CCCCCCCC(O)C=CC(O)C(O)CCCCC	530	TRUE	TRUE	FALSE		FALSE	null	null	99.7	99.4	null	null	null	325.12	92	329.23248:11294 330.23583:3957 331.23919:630		20	9	22	46	14	1	22	19	19	34	7	0	24	42	22	74	3	51	23
2745	18.932	329.233	w/o MS2:FA 18:1+3O; PlaSMA ID-737	[M-H]-		0.03	FALSE	7.08	329.233	C18H34O5	Long-chain fatty acids	MDIUMSLCYIJBQC-UHFFFAOYNA-N	O=C(O)CCCCCCCC(O)C=CC(O)C(O)CCCCC	530	TRUE	TRUE	FALSE		FALSE	null	null	99.7	99.3	null	null	null	360.19	112	329.23318:14445 330.23653:5128 331.23989:581		0	45	72	9	36	53	32	86	18	41	14	55	21	204	348	89	457	46	206
2751	1.017	337.09	w/o MS2:Coumaroyl quinic acid (isomer of 759, 760); PlaSMA ID-758	[M-H]-		0.291	FALSE	3.08	337.091	C16H18O8	Quinic acids and derivatives	BMRSEYFENKXDIS-UHFFFAOYNA-N	O=C(OC1CC(O)(C(=O)O)CC(O)C1(O))C=CC2=CC=C(O)C=C2	530	TRUE	TRUE	FALSE		FALSE	null	null	99.9	100	null	null	null	341.64	105	337.09048:9096 338.09383:1910 339.09719:648		29537	31729	27706	30671	43969	22381	27734	26226	20180	26488	14513	29878	29137	27277	25179	16229	28511	21853	33618
2753	1.278	337.092	w/o MS2:Coumaroyl quinic acid (isomer of 758, 760); PlaSMA ID-759	[M-H]-		0.143	FALSE	3.54	337.092	C16H18O8	Quinic acids and derivatives	BMRSEYFENKXDIS-UHFFFAOYNA-N	O=C(OC1CC(O)(C(=O)O)CC(O)C1(O))C=CC2=CC=C(O)C=C2	530	TRUE	TRUE	FALSE		FALSE	null	null	100	100	null	null	null	1137.72	5	337.09207:23479 338.09542:8105 339.09878:1932		66582	60371	55165	90450	111454	57408	58771	60219	50220	45536	39168	52007	27696	53160	43082	40390	45883	44346	58524
2765	1.264	338.098	w/o MS2:Topiramate	[M-H]-		0.03	FALSE	null	338.092	C12H21NO8S	Dioxolopyrans	KJADKKWYZYXHBB-UHFFFAOYNA-N	O=S(=O)(OCC12OCC3OC(OC3C2OC(O1)(C)C)(C)C)N	530	TRUE	TRUE	FALSE		FALSE	null	null	83.3	null	null	null	null	295.96	73	338.09756:3671 339.10091:1556 340.10427:256		10703	11186	9811	15367	18426	9489	9810	10609	8326	7516	5293	8539	4450	7988	5192	5025	7814	6353	8929
2780	0.639	341.108	w/o MS2:MGMG 2:0; PlaSMA ID-787	[M-H]-		0.008	FALSE	1.91	341.108	C11H20O9	Glycosylmonoacylglycerols	SMBXNCWYGRMWEJ-UHFFFAOYNA-N	O=C(OCC(O)COC1OC(CO)C(O)C(O)C1(O))C	530	TRUE	TRUE	FALSE		FALSE	null	null	100	100	null	null	null	328.67	142	341.10782:15610 342.11117:6216 343.11453:1070		72952	147088	112690	26561	69919	48216	53940	45361	49249	76980	107063	120484	81681	93503	75131	116342	64365	86134	29523
2781	66.048	341.109	w/o MS2:2-alpha-Mannobiose	[M-H]-	adduct linked to 2918_[M+Cl]-	0.654	FALSE	null	341.109	C12H22O11	O-glycosyl compounds	HIWPGCMGAMJNRG-UHFFFAOYNA-N	OCC1OC(O)C(OC2OC(CO)C(O)C(O)C2O)C(O)C1O	530	TRUE	TRUE	FALSE		FALSE	null	null	100	null	null	null	null	211.73	HUNDUI	341.10895:32783 342.1123:9128 343.11566:2333		194858	182908	166908	136870	132973	119816	117960	111347	100909	92056	79105	72589	73213	66333	62490	57458	51934	47544	47252
2789	61.05	341.12	w/o MS2:NCGC00381328-01_C15H20O6_4-Hydroxy-4-(hydroxymethyl)-6,6-dimethyl-3-oxo-1,3,4,5,6,7,7a,9a-octahydropentaleno[1,6a-c]pyran-9-carboxylic acid	[M-H]-		0.004	FALSE	null	341.124	C15H20O6	Terpene lactones	JKCIUIFXYRQALX-UHFFFAOYNA-N	CC1(C)CC2C=C(C3COC(=O)C(O)(CO)C23C1)C(O)=O	530	TRUE	TRUE	FALSE		FALSE	null	null	92	null	null	null	null	7.98	3	341.12009:2690 342.12344:4972 343.1268:1520		568	255	5744	292	84	283	439	72	216	228	86	84	144	117	66	246	61	138	2183
2790	0.686	341.123	w/o MS2:Unknown (carbon number 16); PlaSMA ID-791	[M-H]-		0.004	FALSE	3.44	341.124	C16H22O8	NA			530	TRUE	TRUE	FALSE		FALSE	null	null	99.6	100	null	null	null	84.01	116	341.12271:1735 342.12606:574 343.12942:675		1249	1878	930	199	488	306	249	16	286	794	914	1300	440	83	1538	569	576	1527	139
2791	0.583	341.145	w/o MS2:NCGC00385014-01!(E)-1,7-bis(4-hydroxyphenyl)hept-1-en-3-one	[M-H]-	ion correlated with 2964; ion correlated with 4149; adduct linked to 2919_[M+Cl]-	0.004	FALSE	null	341.139	C19H20O3	Linear diarylheptanoids	IHZRLGRBBLFVBQ-UHFFFAOYSA-N	OC1=CC=C(CCCCC(=O)C=CC2=CC=C(O)C=C2)C=C1	530	TRUE	TRUE	FALSE		FALSE	null	null	86.9	null	null	null	null	8395.21	230	341.14474:204320 342.14809:65293 343.15145:15154		0	58	86	0	34	62	44	13	61	12	1	2	0	54	0	1	0	1	30
2799	0.585	343.111	w/o MS2:Unknown (carbon number 15); PlaSMA ID-796	[M-H]-	similar chromatogram in higher mz_2960; adduct linked to 2926_[M+Cl]-	0.042	FALSE	3.04	343.104	C15H20O9	NA			530	TRUE	TRUE	FALSE		FALSE	null	null	89.3	100	null	null	null	648.82	200	343.11053:9221 344.11388:1583 345.11724:233		12941	24814	16261	4036	15551	8697	10325	11053	11469	19852	20721	21738	14080	15114	12372	22091	13077	17032	5706
2800	0.651	343.158	w/o MS2:NCGC00169598-02!1,7-bis(4-hydroxyphenyl)heptan-3-one	[M-H]-		0.004	FALSE	null	343.155	C19H22O3	Linear diarylheptanoids	QUHYUSAHBDACNG-UHFFFAOYSA-N	OC1=CC=C(CCCCC(=O)CCC2=CC=C(O)C=C2)C=C1	530	TRUE	TRUE	FALSE		FALSE	null	null	96.8	null	null	null	null	113.49	46	343.15762:1026 344.16097:159 345.16433:197		51	46	1	47	31	45	13	38	24	17	49	9	24	17	36	8	55	49	0
2823	1.331	344.219	w/o MS2:Unknown (carbon number 17); PlaSMA ID-803	[M-H]-		0.004	FALSE	5.13	344.213	C17H31NO6	NA			530	TRUE	TRUE	FALSE		FALSE	null	null	91.9	99.9	null	null	null	152.57	187	344.21854:1264 345.22189:226 346.22525:102		19	43	12	54	9	21	0	21	22	0	22	14	14	32	42	0	22	17	151
2824	0.617	345.103	w/o MS2:NCGC00169225-02!methyl 5-hydroxy-2-(2-hydroxy-6-methoxy-4-methylbenzoyl)-3-methoxybenzoate	[M-H]-		0.004	FALSE	null	345.098	C18H18O7	Benzophenones	XJOBKBUGVMLSEJ-UHFFFAOYSA-N	COC(=O)C1=C(C(=O)C2=C(O)C=C(C)C=C2OC)C(OC)=CC(O)=C1	530	TRUE	TRUE	FALSE		FALSE	null	null	88.9	null	null	null	null	125.19	74	345.10281:1086 346.10616:243 347.10952:293		2364	709	1128	809	564	861	439	760	624	267	798	864	854	994	1049	891	911	519	1187
2830	4.569	349.18	w/o MS2:Unknown (carbon number 16); PlaSMA ID-814	[M-H]-		0.004	FALSE	5.99	349.183	C16H30O8	NA			530	TRUE	TRUE	FALSE		FALSE	null	null	98.8	100	null	null	null	115.88	220	349.18033:1054 350.18368:728 351.18704:65		9	12	34	12	0	11	14	0	12	11	0	0	0	34	0	13	10	0	11
2835	0.828	353.088	w/o MS2:Chlorogenic acid	[M-H]-		0.025	FALSE	null	353.088	C16H18O9	Quinic acids and derivatives	CWVRJTMFETXNAD-UHFFFAOYNA-N	O=C(O)C1(O)CC(O)C(O)C(OC(=O)C=CC2=CC=C(O)C(O)=C2)C1	530	TRUE	TRUE	FALSE		FALSE	null	null	99.9	null	null	null	null	139.48	HUNDUI	353.08813:2099 354.09148:882 355.09484:189		3639	3778	5658	4616	3885	3673	2904	2836	2206	1708	1619	2071	1467	1166	1410	1121	2200	1096	1057
2836	55.441	353.195	w/o MS2:Humantenine; PlaSMA ID-841	[M-H]-		0.008	FALSE	5.44	353.187	C21H26N2O3	Gelsemium alkaloids	SJKRPUOXUNOPOP-UHFFFAOYNA-N	CON1C(=O)C2(CC3C4COC2CC4C(CN3C)=CC)C2=C1C=CC=C2	530	TRUE	TRUE	FALSE		FALSE	null	null	81.4	88.2	null	null	null	173.68	148	353.19473:2364 354.19808:509 355.20144:226		887	1408	1020	1240	501	1156	1265	1008	1614	448	1574	610	1417	448	932	1317	552	814	932
2849	55.751	353.233	w/o MS2:Prostaglandin E1	[M-H2O-H]-	adduct linked to 3029_[M+Cl]-	0.063	FALSE	null	353.233	C20H34O5	Prostaglandins and related compounds	GMVPRGQOIOIIMI-UHFFFAOYNA-N	O=C(O)CCCCCCC1C(=O)CC(O)C1C=CC(O)CCCCC	530	TRUE	TRUE	FALSE		FALSE	null	null	100	null	null	null	null	157.83	13	353.2334:3756 354.23675:1755 355.24011:348		4112	6927	3040	9793	13229	5716	9363	9512	9619	8066	10324	4997	21247	15824	9936	5653	3777	4315	6745
2857	0.854	355.066	w/o MS2:Coumaroyl + C6H9O8 (isomer of 843, 844, 846); PlaSMA ID-845	[M-H]-	ion correlated with 1944; similar chromatogram in higher mz_2981; similar chromatogram in higher mz_4367	0.359	FALSE	2.82	355.066	C15H16O10	Glucuronic acid derivatives	LWEUFDJHDOPWFE-UHFFFAOYNA-N	O=C(OC(C(=O)O)C(O)C(O)C(O)C(=O)O)C=CC1=CC=C(O)C=C1	530	TRUE	TRUE	FALSE		FALSE	null	null	100	100	null	null	null	1795.83	18	355.06561:54122 356.06896:17442 357.07232:3530		304812	201342	195262	80571	134704	85647	185412	249867	190198	232050	296572	306049	181854	237563	183338	271126	172725	327264	186972
2858	0.823	355.073	w/o MS2:Coumaroyl + C6H9O8 (isomer of 843, 844, 845); PlaSMA ID-846	[M-H]-		0.03	FALSE	3.11	355.066	C15H16O10	Glucuronic acid derivatives	LWEUFDJHDOPWFE-UHFFFAOYNA-N	O=C(OC(C(=O)O)C(O)C(O)C(O)C(=O)O)C=CC1=CC=C(O)C=C1	530	TRUE	TRUE	FALSE		FALSE	null	null	88.2	100	null	null	null	219.3	88	355.07333:3273 356.07668:845 357.08004:267		304866	201130	194887	80460	134327	84917	184350	247548	189300	231707	293910	305109	182083	237752	181625	269058	169944	329517	185666
2863	0.86	356.069	w/o MS2:Indometacin	[M-H]-		0.013	FALSE	null	356.07	C19H16ClNO4	Benzoylindoles	CGIGDMFJXJATDK-UHFFFAOYSA-N	CC1=C(CC(=O)O)C=2C=C(C=CC2N1C(C3=CC=C(C=C3)Cl)=O)OC	530	TRUE	TRUE	FALSE		FALSE	null	null	100	null	null	null	null	313.96	75	356.06946:2756 357.07281:745 358.07617:47		50461	34211	31252	12443	19596	13297	28821	41846	31054	38666	49751	52115	28905	39285	30142	44341	29680	53846	30774
2871	0.6	357.106	w/o MS2:Unknown (carbon number 15); PlaSMA ID-861	[M-H]-		0.004	FALSE	4.05	357.115	C15H22N2O6S	NA			530	TRUE	TRUE	FALSE		FALSE	null	null	82.8	99.9	null	null	null	138.77	195	357.1062:1033 358.10955:0 359.11291:656		771	467	358	435	574	522	346	768	508	178	334	342	442	372	522	575	603	530	352
2872	1.225	359.074	w/o MS2:Rosmarinic acid; PlaSMA ID-867	[M-H]-		0.008	FALSE	4.63	359.077	C18H16O8	Coumaric acids and derivatives	DOUMFZQKYFQNTF-UHFFFAOYNA-N	OC(=O)C(CC1=CC=C(O)C(O)=C1)OC(=O)C=CC1=CC=C(O)C(O)=C1	530	TRUE	TRUE	FALSE		FALSE	null	null	97.6	99.9	null	null	null	128.74	105	359.07413:1322 360.07748:542 361.08084:200		99	123	28	50	129	64	1428	41	756	47	52	45	537	629	987	52	1051	39	120
2873	0.591	359.119	w/o MS2:Isodityrosine (Not validated); PlaSMA ID-870	[M-H]-		0.367	FALSE	3.97	359.125	C18H20N2O6	Tyrosine and derivatives	FWZXNPNHUWFOCM-UHFFFAOYNA-N	O=C(O)C(N)CC2=CC=C(OC=1C=C(C=CC=1(O))CC(N)C(=O)O)C=C2	530	TRUE	TRUE	FALSE		FALSE	null	null	92.2	99.9	null	null	null	328.28	134	359.11899:8509 360.12234:560 361.1257:310		3534	991	2244	2162	1634	2432	1106	3255	2257	1702	1361	2077	1133	1708	1826	1591	1777	1695	3359
2874	0.591	359.141	w/o MS2:Deoxyloganic acid (Not validated); PlaSMA ID-871	[M-H]-	adduct linked to 2786_[M-H2O-H]-	0.008	FALSE	3.97	359.133	C16H24O9	Iridoid O-glycosides	DSXFHNSGLYXPNG-UHFFFAOYNA-N	O=C(O)C2=COC(OC1OC(CO)C(O)C(O)C1(O))C3C2CCC3(C)	530	TRUE	TRUE	FALSE		FALSE	null	null	84.3	99.9	null	null	null	304.56	79	359.14127:3065 360.14462:1506 361.14798:552		415	267	21	190	237	45	158	15	16	38	25	180	183	221	45	61	60	175	766
2879	0.982	361.147	w/o MS2:Unknown (carbon number 16); PlaSMA ID-875	[M-H]-		0.08	FALSE	2.39	361.148	C16H26O9	NA			530	TRUE	TRUE	FALSE		FALSE	null	null	99.4	100	null	null	null	182.09	232	361.14655:3874 362.1499:1595 363.15326:426		313	29	206	3054	1349	1056	130	455	263	105	240	208	143	240	40	89	145	114	235
2880	53.883	361.199	w/o MS2:CORTISOL	[M-H]-		0.059	FALSE	null	361.202	C21H30O5	21-hydroxysteroids	JYGXADMDTFJGBT-UHFFFAOYNA-N	CC12CC(O)C3C(CCC4=CC(=O)CCC34C)C1CCC2(O)C(=O)CO	530	TRUE	TRUE	FALSE		FALSE	null	null	94	null	null	null	null	177.34	111	361.19855:2878 362.2019:1402 363.20526:122		21	27	33	80	15	45	0	20	11	9	55	9	11	23	34	10	16	23	10
2897	0.6	369.139	w/o MS2:C21H22O6; PlaSMA ID-897	[M-H2O-H]-	adduct linked to 2960_[M-H]-	0.03	FALSE	7.93	369.134	C21H22O6	NA			530	TRUE	TRUE	FALSE		FALSE	null	null	94.2	99.7	null	null	null	174.42	20	369.1394:2170 370.14275:748 371.14611:64		314	2269	687	506	1666	1741	2549	1870	1724	1915	9089	5535	911	3077	6010	3591	3411	1497	2371
2903	2.181	371.087	w/o MS2:C16H20O10; PlaSMA ID-899	[M-H]-	ion correlated with 3015	0.105	FALSE	3.86	371.097	C16H20O10	NA			530	TRUE	TRUE	FALSE		FALSE	null	null	80.6	100	null	null	null	146.97	11	371.08737:2315 372.09072:938 373.09408:147		8311	10514	10426	3437	7869	7077	5347	8268	6787	5325	11194	9034	5327	7182	8714	6626	6195	7971	8737
2904	0.606	371.109	w/o MS2:C20H20O7; PlaSMA ID-900	[M-H]-		0.013	FALSE	5.87	371.112	C20H20O7	NA			530	TRUE	TRUE	FALSE		FALSE	null	null	97.8	99.9	null	null	null	140.57	104	371.10873:1297 372.11208:703 373.11544:443		1217	912	1572	721	389	672	393	1221	515	346	675	739	1104	283	600	911	741	584	1752
2905	0.6	371.156	w/o MS2:Arctigenin	[M-H2O-H]-	ion correlated with 2791; ion correlated with 2964; ion correlated with 3135; ion correlated with 4149; ion correlated with 5096; ion correlated with 6593; ion correlated with 1870; ion correlated with 2919; ion correlated with 2927; ion correlated with 3024; ion correlated with 4243; adduct linked to 3078_[M+Cl]-	0.004	FALSE	6.639	371.15	C21H24O6	Dibenzylbutyrolactone lignans	NQWVSMVXKMHKTF-UHFFFAOYNA-N	COC1=C(OC)C=C(CC2COC(=O)C2CC2=CC(OC)=C(O)C=C2)C=C1	530	TRUE	TRUE	FALSE		FALSE	null	null	91.3	99.8	null	null	null	184.67	230	371.15619:1603 372.15954:413 373.1629:214		9	83	69	10	141	37	63	14	0	81	71	76	25	88	123	75	42	15	64
2908	0.6	371.313	w/o MS2:Unknown (carbon number 22); PlaSMA ID-902	[M-H]-		0.008	FALSE	10.15	371.314	C22H44O4	NA			530	TRUE	TRUE	FALSE		FALSE	null	null	99.8	99.5	null	null	null	93.73	43	371.31339:1018 372.31674:764 373.3201:310		0	0	0	0	0	27	0	0	0	0	0	9	0	0	21	0	0	0	0
2910	1.696	373.186	w/o MS2:Unknown (carbon number 18); PlaSMA ID-917	[M-H]-		0.004	FALSE	4.44	373.185	C18H30O8	NA			530	TRUE	TRUE	FALSE		FALSE	null	null	99.9	100	null	null	null	345.66	88	373.186:2382 374.18935:730 375.19271:101		171	103	105	875	2272	3666	122	138	791	229	120	122	287	113	52	32	12	102	102
2917	0.572	377.085	w/o MS2:NCGC00169010-02_C18H18O9_Naphtho[2,3-c]furan-1(3H)-one, 8-(beta-D-glucopyranosyloxy)-9-hydroxy-	[M-H]-		0.118	FALSE	null	377.088	C18H18O9	Phenolic glycosides	SGQJDTLFQCDZGS-UHFFFAOYNA-N	OCC1OC(OC2=CC=CC3=CC4=C(C(=O)OC4)C(O)=C23)C(O)C(O)C1O	530	TRUE	TRUE	FALSE		FALSE	null	null	95.5	null	null	null	null	332.82	14	377.08475:30195 378.0881:12086 379.09146:31435		21241	35988	46846	9375	32875	28511	27825	24379	28521	22120	28321	26376	29852	130429	20801	20128	20573	16211	16625
2927	0.617	379.123	w/o MS2:C14H22O9; PlaSMA ID-934	[M-H]-	ion correlated with 2919; ion correlated with 3024; ion correlated with 4243; ion correlated with 2044; ion correlated with 3413; ion correlated with 3738; ion correlated with 4529; ion correlated with 7676; ion correlated with 3112; ion correlated with 3731	0.004	FALSE	2.59	379.121	C14H22O9	NA			530	TRUE	TRUE	FALSE		FALSE	null	null	98.8	100	null	null	null	1526.67	230	379.12341:14792 380.12676:2416 381.13012:1110		64	24	121	136	174	22	38	240	42	39	125	41	57	70	54	24	99	101	102
2929	0.871	379.162	w/o MS2:Unknown (carbon number 16); PlaSMA ID-935	[M-H]-		0.076	FALSE	3.22	379.16	C16H28O10	NA			530	TRUE	TRUE	FALSE		FALSE	null	null	99.1	100	null	null	null	173.34	187	379.1622:3040 380.16555:657 381.16891:595		3620	4748	4701	2992	5466	7062	5515	4885	4431	4907	3897	4428	4635	5481	5714	2872	5291	5306	4702
2932	52.486	379.21	w/o MS2:NCGC00380522-01_C20H30O4_1-Phenanthrenecarboxylic acid, 1,2,3,4,4a,4b,5,6,7,9,10,10a-dodecahydro-7-hydroxy-1,4a-dimethyl-7-(1-methylethyl)-9-oxo-	[M-H]-		0.207	FALSE	null	379.213	C20H30O4	Diterpenoids	UFEHYRPBLFGEJW-UHFFFAOYNA-N	CC(C)C1(O)CCC2C(=C1)C(=O)CC1C2(C)CCCC1(C)C(O)=O	530	TRUE	TRUE	FALSE		FALSE	null	null	97.2	null	null	null	null	340.58	108	379.21024:4830 380.21359:2279 381.21695:227		145	105	20	301	238	56	405	196	161	103	81	161	111	81	53	74	29	105	165
2943	1.004	381.176	w/o MS2:Unknown (carbon number 16); PlaSMA ID-942	[M-H]-		0.114	FALSE	3.56	381.177	C16H30O10	NA			530	TRUE	TRUE	FALSE		FALSE	null	null	99.9	100	null	null	null	423.31	187	381.17603:8904 382.17938:3595 383.18274:849		364	122	168	337	184	352	167	204	19	158	128	88	629	31	122	192	102	283	341
2944	57.917	381.229	w/o MS2:NCGC00347775-02!(Z)-5-[(1S,2R,4aR,8aR)-5-(hydroxymethyl)-1,2,4a-trimethyl-2,3,4,7,8,8a-hexahydronaphthalen-1-yl]-3-(hydroxymethyl)pent-2-enoic acid	[M-H]-		0.008	FALSE	null	381.228	C20H32O4	Colensane and clerodane diterpenoids	LRLROPFPFABQRF-UHFFFAOYNA-N	CC1CCC2(C)C(CCC=C2CO)C1(C)CCC(CO)=CC(O)=O	530	TRUE	TRUE	FALSE		FALSE	null	null	99.3	null	null	null	null	535	2	381.22949:6021 382.23284:2015 383.2362:1088		48416	52386	56288	4822	5755	5287	4322	3769	3136	2866	6254	1956	2471	3570	2105	2091	3432	2995	3615
2953	0.669	384.971	w/o MS2:Pesticide5_Sulfentrazone_C11H10Cl2F2N4O3S_N-{2,4-Dichloro-5-[4-(difluoromethyl)-3-methyl-5-oxo-4,5-dihydro-1H-1,2,4-triazol-1-yl]phenyl}methanesulfonamide	[M-H]-		0.004	FALSE	null	384.975	C11H10Cl2F2N4O3S	Phenyl-1,2,4-triazoles	OORLZFUTLGXMEF-UHFFFAOYSA-N	CC1=NN(C(=O)N1C(F)F)C1=C(Cl)C=C(Cl)C(NS(C)(=O)=O)=C1	530	TRUE	TRUE	FALSE		FALSE	null	null	95.1	null	null	null	null	149.14	72	384.97144:1379 385.97479:439 386.97815:851		333	120	588	3626	2507	2752	1975	1685	619	925	412	343	937	810	521	412	260	460	1610
2954	0.962	385.114	w/o MS2:1-O-beta-D-Glucopyranosyl sinapate; LC-ESI-QTOF; MS2; CE	[M-H]-		0.021	FALSE	null	385.114	C17H22O10	Hydroxycinnamic acid glycosides	XRKBRPFTFKKHEF-DGDBGZAXSA-N	COC1=CC(\C=C\C(=O)O[C@@H]2O[C@H](CO)[C@@H](O)[C@H](O)[C@H]2O)=CC(OC)=C1O	530	TRUE	TRUE	FALSE		FALSE	null	null	100	null	null	null	null	152.06	72	385.11389:2351 386.11724:839 387.1206:583		1881	1605	1179	6464	4792	8015	2226	3711	2700	1524	804	1323	1194	1469	1503	293	753	950	1844
2957	0.529	386.965	w/o MS2:Fipronil desulfinyl	[M-H]-		0.017	FALSE	null	386.964	C12H4Cl2F6N4	Phenylpyrazoles	JWKXVHLIRTVXLD-UHFFFAOYSA-N	C1=C(C=C(C(=C1Cl)N2C(=C(C(C#N)=N2)C(F)(F)F)N)Cl)C(F)(F)F	530	TRUE	TRUE	FALSE		FALSE	null	null	100	null	null	null	null	167.31	152	386.96475:1620 387.9681:1744 388.97146:2913		138	125	303	1	203	264	0	94	151	94	145	92	4	60	176	96	59	87	34
2959	66.097	387.112	w/o MS2:NCGC00169103-03_C19H18O6_Benz[3,4]anthra[1,2-b]oxirene-5,6-dione, 1a,2,3,4,5b,11,11a,11b-octahydro-10,11,11a-trihydroxy-3-methyl-	[M-H]-	ion correlated with 4144	0.004	FALSE	null	387.109	C19H18O6	Tetralins	KALVKBCVJGXOKE-UHFFFAOYNA-N	CC1CC(=O)C2=C(C1)C1OC1C1(O)C(O)C3=C(C=CC=C3O)C(=O)C21	530	TRUE	TRUE	FALSE		FALSE	null	null	92.8	null	null	null	null	78.85	HUNDUI	387.11243:1138 388.11578:367 389.11914:176		5616	4939	2242	2857	751	1176	958	522	931	1114	199	256	141	677	646	286	546	171	153
2962	0.843	387.129	w/o MS2:Coniferyl alcohol + O-Hex; PlaSMA ID-963	[M-H]-		0.004	FALSE	2.88	387.129	C16H22O8	Phenolic glycosides	SFLMUHDGSQZDOW-UHFFFAOYNA-N	OCC=CC2=CC=C(OC1OC(CO)C(O)C(O)C1(O))C(OC)=C2	530	TRUE	TRUE	FALSE		FALSE	null	null	100	100	null	null	null	100.17	152	387.12909:1065 388.13244:244 389.1358:653		1377	2280	1492	2449	3073	3503	975	1338	1560	1543	907	1417	1836	322	662	812	564	780	864
2963	0.583	387.136	w/o MS2:Geniposide	[M-H]-	ion correlated with 4147; adduct linked to 3038_[M+Na-2H]-	0.013	FALSE	3.416	387.13	C17H24O10	Iridoid O-glycosides	IBFYXTRXDNAPMM-UHFFFAOYNA-N	COC(=O)C1=COC(OC2OC(CO)C(O)C(O)C2O)C2C1CC=C2CO	530	TRUE	TRUE	FALSE		FALSE	null	null	91.9	100	null	null	null	2358.6	223	387.13562:42330 388.13897:15327 389.14233:3784		384	235	170	193	369	39	242	236	186	71	19	75	517	124	111	251	86	300	55
2964	0.583	387.156	w/o MS2:Unknown (carbon number 18); PlaSMA ID-965	[M-H]-	ion correlated with 2791; ion correlated with 4149; adduct linked to 3039_[M+Na-2H]-	0.004	FALSE	3.62	387.163	C18H28O9	NA			530	TRUE	TRUE	FALSE		FALSE	null	null	87.9	100	null	null	null	3726.47	230	387.15564:37698 388.15899:15363 389.16235:3682		46	0	16	52	45	15	88	11	68	38	0	63	38	0	6	55	0	27	53
2968	66.025	388.033	w/o MS2:R-2-hydroxy-3-butenyl glucosinolate	[M-H]-		0.046	FALSE	null	388.038	C11H19NO10S2	Alkylglucosinolates	MYHSVHWQEVDFQT-QGHXNALESA-N	OC[C@H]1OC(S\C(C[C@@H](O)C=C)=N\OS(O)(=O)=O)[C@H](O)[C@@H](O)[C@@H]1O	530	TRUE	TRUE	FALSE		FALSE	null	null	91.2	null	null	null	null	200.81	72	388.03345:2550 389.0368:1193 390.04016:855		13	29	30	0	0	12	0	10	29	0	0	0	11	0	19	12	37	21	10
2969	0.574	388.946	w/o MS2:5-PHOSPHO-D-RIBOSE 1-DIPHOSPHATE	[M-H]-		0.008	FALSE	null	388.945	C5H13O14P3	Pentose phosphates	PQGCEDQWHSBAJP-UHFFFAOYNA-N	OC1C(O)C(OP(O)(=O)OP(O)(O)=O)OC1COP(O)(O)=O	530	TRUE	TRUE	FALSE		FALSE	null	null	99.5	null	null	null	null	142.33	143	388.94553:1358 389.94888:903 390.95224:289		245	216	527	2750	563	541	357	117	42	150	31	112	280	25	162	159	39	105	168
2970	0.6	389.117	w/o MS2:NCGC00180260-02!5,7-dihydroxy-2-(4-methoxyphenyl)-6-(3-methylbut-2-enyl)-2,3-dihydrochromen-4-one	[M-H]-		0.004	FALSE	null	389.116	C21H22O5	6-prenylated flavanones	ZTDRTMVBTLHQII-UHFFFAOYNA-N	COC1=CC=C(C=C1)C1CC(=O)C2=C(O1)C=C(O)C(CC=C(C)C)=C2O	530	TRUE	TRUE	FALSE		FALSE	null	null	99.6	null	null	null	null	149.89	HUNDUI	389.11707:1173 390.12042:124 391.12378:107		1886	3777	2841	466	2644	1795	1367	1065	1805	2399	2530	3046	2148	2531	3072	2276	2187	3073	1421
2975	4.506	391.286	w/o MS2:Deoxycholic acid; LC-ESI-QTOF; MS2; CE	[M-H]-	ion correlated with 6424; ion correlated with 1403; ion correlated with 6185; ion correlated with 539; ion correlated with 1504; ion correlated with 3924; ion correlated with 1151; ion correlated with 3255; ion correlated with 6055	0.008	FALSE	null	391.285	C24H40O4	Dihydroxy bile acids, alcohols and derivatives	KXGVEGMKQFWNSR-LLQZFEROSA-N	C[C@H](CCC(O)=O)[C@H]1CC[C@H]2[C@@H]3CC[C@@H]4C[C@H](O)CC[C@]4(C)[C@H]3C[C@H](O)[C@]12C	530	TRUE	TRUE	FALSE		FALSE	null	null	99.8	null	null	null	null	83.26	232	391.28607:1945 392.28942:708 393.29278:151		0	0	12	0	0	0	0	0	14	0	0	0	0	0	0	14	0	0	0
2982	1.396	393.174	w/o MS2:C17H30O10; PlaSMA ID-988	[M-H]-		0.042	FALSE	3.85	393.176	C17H30O10	NA			530	TRUE	TRUE	FALSE		FALSE	null	null	99.3	100	null	null	null	352.39	28	393.17438:5858 394.17773:3235 395.18109:633		18833	13407	9811	12927	20809	21077	21684	21099	11833	11421	16289	20489	9000	19148	16190	12119	8928	8406	6689
2984	0.617	395.096	w/o MS2:NCGC00380394-01!methyl 2-(4a,6,10a-trihydroxy-1-methyl-5,10-dioxo-3,4-dihydro-1H-benzo[g]isochromen-3-yl)acetate	[M-H]-		0.004	FALSE	null	395.098	C17H18O8	Naphthopyranones	HILBWEPXZDMOAE-UHFFFAOYNA-N	COC(=O)CC1CC2(O)C(=O)C3=C(C=CC=C3O)C(=O)C2(O)C(C)O1	530	TRUE	TRUE	FALSE		FALSE	null	null	97.1	null	null	null	null	268.06	149	395.09592:2171 396.09927:941 397.10263:2291		302	16	62	135	40	22	22	32	78	110	19	45	50	61	40	71	74	56	85
2985	55.615	395.156	w/o MS2:NCGC00347413-02!1,3,6,7-tetrahydroxy-2,8-bis(3-methylbut-2-enyl)xanthen-9-one	[M-H]-	similar chromatogram in higher mz_3068	0.008	FALSE	null	395.15	C23H24O6	8-prenylated xanthones	VEZXFTKZUMARDU-UHFFFAOYSA-N	CC(C)=CCC1=C(O)C2=C(OC3=CC(O)=C(O)C(CC=C(C)C)=C3C2=O)C=C1O	530	TRUE	TRUE	FALSE		FALSE	null	null	82.5	null	null	null	null	93.86	4	395.15622:1191 396.15957:0 397.16293:53		3480	2259	2224	7049	4198	5761	2642	1831	2149	897	1743	1752	1965	1075	1469	1486	1207	1422	2362
2987	2.252	395.19	w/o MS2:Hexose + C10H19O2; PlaSMA ID-989	[M-H]-		0.013	FALSE	3.31	395.19	C16H30O8	O-glycosyl compounds	RPCUMNYZTIHHPA-UHFFFAOYNA-N	OCC2OC(OC(C)(C)C1CCC(O)(C)C(O)C1)C(O)C(O)C2(O)	530	TRUE	TRUE	FALSE		FALSE	null	null	100	100	null	null	null	143.86	29	395.19046:3014 396.19381:764 397.19717:307		11402	9410	6904	10343	18207	16031	18601	16866	9570	6605	13035	12836	7363	14761	18856	11198	15762	8267	11271
2996	55.614	397.217	w/o MS2:Pesticide4_Tebufenozide_C22H28N2O2_Benzoic acid, 3,5-dimethyl-, 1-(1,1-dimethylethyl)-2-(4-ethylbenzoyl)hydrazide	[M-H]-		0.021	FALSE	null	397.213	C22H28N2O2	Benzoic acids and derivatives	QYPNKSZPJQQLRK-UHFFFAOYSA-N	CCC1=CC=C(C=C1)C(=O)NN(C(=O)C1=CC(C)=CC(C)=C1)C(C)(C)C	530	TRUE	TRUE	FALSE		FALSE	null	null	92.5	null	null	null	null	155.39	198	397.21722:1321 398.22057:124 399.22393:178		455	1174	789	620	342	1150	510	422	616	453	620	247	376	985	668	395	737	480	812
3004	55.063	398.232	w/o MS2:NCGC00347691-02!(3Z)-3-[[1,6-dimethyl-2-[(1E,3E)-penta-1,3-dienyl]-4a,5,6,7,8,8a-hexahydro-2H-naphthalen-1-yl]-hydroxymethylidene]-5-(1-hydroxyethyl)pyrrolidine-2,4-dione	[M-H]-		0.008	FALSE	null	398.234	C24H33NO4	Pyrrolidine-3-ones	AIFXMSDWXBFQTF-UHFFFAOYNA-N	CC=CC=CC1C=CC2CC(C)CCC2C1(C)C(O)=C1C(O)=NC(C(C)O)C1=O	530	TRUE	TRUE	FALSE		FALSE	null	null	98.3	null	null	null	null	172.18	36	398.23181:1507 399.23516:1044 400.23852:166		888	552	1495	3838	4551	9280	9440	9047	10682	8174	8965	7835	9334	3955	9548	3639	2779	10815	10468
3007	0.671	401.118	w/o MS2:Unknown (carbon number 17); PlaSMA ID-1013	[M-H]-		0.025	FALSE	2.43	401.11	C17H22O11	NA			530	TRUE	TRUE	FALSE		FALSE	null	null	86.2	100	null	null	null	176.88	46	401.11761:1484 402.12096:132 403.12432:535		104	68	187	22	48	93	21	48	30	164	94	269	86	56	123	102	76	353	613
3008	0.953	401.145	w/o MS2:Benzyl alcohol + Hex-Pen; PlaSMA ID-1015	[M-H]-		0.384	FALSE	3.34	401.145	C18H26O10	O-glycosyl compounds	NJMQSVWMCODQIP-UHFFFAOYNA-N	OCC3(O)(COC(OCC2OC(OCC1=CC=CC=C1)C(O)C(O)C2(O))C3(O))	530	TRUE	TRUE	FALSE		FALSE	null	null	100	100	null	null	null	280.67	4	401.14484:15512 402.14819:5016 403.15155:1724		10561	10236	11042	66271	40032	48631	15589	15031	11985	15812	18094	23636	7376	7582	5583	8663	11893	9826	10133
3016	2.095	403.119	w/o MS2:C17H24O11; PlaSMA ID-1023	[M-H]-		0.008	FALSE	3.66	403.124	C17H24O11	NA			530	TRUE	TRUE	FALSE		FALSE	null	null	94.3	100	null	null	null	114.25	73	403.11877:1271 404.12212:541 405.12548:151		331	571	44	164	272	48	198	185	127	52	86	167	318	179	156	70	137	388	204
3019	66.029	404.104	w/o MS2:NCGC00385443-01!(2S)-3-(3,4-dihydroxyphenyl)-2-[[(E)-3-(3,4-dihydroxyphenyl)prop-2-enoyl]amino]propanoic acid	[M-H]-		0.152	FALSE	null	404.099	C18H17NO7	Tyrosine and derivatives	GPZFXSWMDFBRGS-UHFFFAOYNA-N	OC(=O)C(CC1=CC(O)=C(O)C=C1)N=C(O)C=CC1=CC(O)=C(O)C=C1	530	TRUE	TRUE	FALSE		FALSE	null	null	88.9	null	null	null	null	226.75	Rb3	404.10355:9491 405.1069:4391 406.11026:1218		22914	22598	11486	7129	8240	7751	7868	5792	4040	3153	2018	1132	2164	662	1118	1151	1156	1224	775
3026	0.583	405.124	w/o MS2:NCGC00179993-02!	[M-H]-		0.017	FALSE	null	405.119	C19H20O7	Tetralins	MHCYVCDXRQGUFW-UHFFFAOYNA-N	CC1CC(=O)C2C34OC3(C(O)CC2(O)C1)C(O)C1=C(C=CC=C1O)C4=O	530	TRUE	TRUE	FALSE		FALSE	null	null	88.1	null	null	null	null	162.35	134	405.12415:1962 406.1275:465 407.13086:195		247	58	141	444	461	372	189	482	263	287	219	641	206	168	524	181	469	274	540
3027	1.505	407.189	w/o MS2:Flavanole base + 2O, 2Prenyl; PlaSMA ID-1039	[M-H]-		0.004	FALSE	10.21	407.186	C25H28O5	8-prenylated flavanones	LAQLCZKPJGMFRM-UHFFFAOYNA-N	O=C2C=3C=CC(O)=C(C=3(OC(C1=CC=C(O)C(=C1)CC=C(C)C)C2(O)))CC=C(C)C	530	TRUE	TRUE	FALSE		FALSE	null	null	97.1	99.6	null	null	null	67.89	30	407.18912:1398 408.19247:723 409.19583:83		3041	604	1493	2147	2889	2732	3514	5081	1265	1703	1753	3153	568	1560	1222	713	833	271	909
3039	0.566	409.126	w/o MS2:NCGC00180305-02!	[M+Na-2H]-	ion correlated with 2109; ion correlated with 3488; adduct linked to 2964_[M-H]-; similar chromatogram in higher mz_4070	0.004	FALSE	null	409.129	C23H22O7	Rotenones	JFVKWCYZKMUTLH-UHFFFAOYNA-N	COC1=C(OC)C=C2C(OCC3OC4=C(C=CC5=C4CC(O5)C(C)=C)C(=O)C23O)=C1	530	TRUE	TRUE	FALSE		FALSE	null	null	94.5	null	null	null	null	204.91	230	409.12592:2070 410.12927:2295 411.13263:1671		12	0	9	0	1	0	0	50	33	0	61	0	149	187	161	0	47	27	0
3041	0.566	409.24	w/o MS2:NCGC00385436-01!	[M+Na-2H]-	adduct linked to 2966_[M-H]-; similar chromatogram in higher mz_3379	0.089	FALSE	null	409.238	C26H34O4	1-hydroxy-4-unsubstituted benzenoids	KTLZDUANNXLDEG-UHFFFAOYSA-N	OC1=CC(O)=C2C(CCCCCCCCCC=CCCCC3=CC(O)=C2C(O)=C3)=C1	530	TRUE	TRUE	FALSE		FALSE	null	null	98.6	null	null	null	null	390.7	49	409.24014:8066 410.24349:5659 411.24685:4707		0	0	0	0	21	0	0	0	0	0	0	0	0	14	0	0	0	0	0
3044	6.245	410.024	w/o MS2:2'-DEOXYADENOSINE 5'-DIPHOSPHATE	[M-H]-	ion correlated with 3034; ion correlated with 2199	0.127	FALSE	null	410.027	C10H15N5O9P2	Purine 2'-deoxyribonucleoside diphosphates	DAEAPNUQQAICNR-UHFFFAOYNA-N	NC1=NC=NC2=C1N=CN2C1CC(O)C(COP(O)(=O)OP(O)(O)=O)O1	530	TRUE	TRUE	FALSE		FALSE	null	null	94.4	null	null	null	null	413.87	22	410.02383:7007 411.02718:2011 412.03054:2694		333	678	916	12	66	48	6084	8995	8253	31831	28893	36590	5993	3097	4991	16380	15649	14471	9198
3046	52.555	411.145	w/o MS2:NCGC00380168-01!3-[2-(2-hydroxy-4-methoxy-6-methylphenoxy)-4-methoxy-6-methylphenoxy]-5-methylbenzene-1,2-diol	[M-H]-		0.051	FALSE	null	411.145	C23H24O7	Diphenylethers	CGEQZXRFQKBBQJ-UHFFFAOYSA-N	COC1=CC(O)=C(OC2=C(OC3=CC(C)=CC(O)=C3O)C(C)=CC(OC)=C2)C(C)=C1	530	TRUE	TRUE	FALSE		FALSE	null	null	100	null	null	null	null	154.12	187	411.14487:1936 412.14822:797 413.15158:291		385	208	227	753	1117	836	939	802	984	635	1011	466	750	229	310	195	553	878	810
3051	0.566	411.237	w/o MS2:NCGC00169259-02![1-(3,5-dihydroxyphenyl)-12-hydroxytridecan-2-yl] acetate	[M+Na-2H]-	adduct linked to 3080_[M+Cl]-	0.008	FALSE	null	411.239	C21H34O5	Long-chain fatty alcohols	XPDBYTRMUWQPTF-UHFFFAOYNA-N	CC(O)CCCCCCCCCC(CC1=CC(O)=CC(O)=C1)OC(C)=O	530	TRUE	TRUE	FALSE		FALSE	null	null	99	null	null	null	null	132.28	49	411.2374:1307 412.24075:879 413.24411:56		0	0	0	0	0	0	0	0	0	0	12	12	0	0	0	0	0	26	0
3056	0.567	415.144	w/o MS2:NCGC00385778-01!5,7-dihydroxy-2-[4-hydroxy-3-methoxy-5-(3-methylbut-2-enyl)phenyl]-2,3-dihydrochromen-4-one	[M-H]-		0.156	FALSE	null	415.14	C21H22O6	3'-prenylated flavanones	UQFQODVSORPELA-UHFFFAOYNA-N	COC1=C(O)C(CC=C(C)C)=CC(=C1)C1CC(=O)C2=C(O)C=C(O)C=C2O1	530	TRUE	TRUE	FALSE		FALSE	null	null	92	null	null	null	null	687.66	35	415.14392:19223 416.14727:11342 417.15063:2943		47915	55202	44711	38405	38220	37954	42623	64900	48911	39444	54484	41499	51382	38937	52343	44993	37414	49777	49448
3058	0.566	415.164	w/o MS2:Unknown (carbon number 19); PlaSMA ID-1058	[M-H]-		0.004	FALSE	3.7	415.164	C19H28O10	NA			530	TRUE	TRUE	FALSE		FALSE	null	null	99.9	100	null	null	null	160.23	79	415.16364:1114 416.16699:852 417.17035:170		123	727	0	0	26	338	3465	195	453	454	1865	14	407	3792	0	226	216	414	305
3064	0.826	421.072	w/o MS2:Trehalose-6-Phosphate	[M-H]-		0.008	FALSE	null	421.075	C12H23O14P	Disaccharide phosphates	LABSPYBHMPDTEL-UHFFFAOYNA-N	O=P(O)(O)OCC1OC(OC2OC(CO)C(O)C(O)C2O)C(O)C(O)C1O	530	TRUE	TRUE	FALSE		FALSE	null	null	94	null	null	null	null	137.98	HUNDUI	421.07175:1256 422.0751:492 423.07846:76		1437	2057	1190	1212	806	1321	1138	819	832	933	570	721	355	117	566	905	624	625	153
3065	0.686	421.145	w/o MS2:NCGC00380095-01_C20H24O7_2-Butenoic acid, 2-methyl-, dodecahydro-6-hydroxy-10a-methyl-4,7-bis(methylene)-3,8-dioxooxireno[8,9]cyclodeca[1,2-b]furan-5-yl ester, (2Z)-	[M-H]-	similar chromatogram in higher mz_3174	0.017	FALSE	null	421.15	C20H24O7	NA	NHWGDYFJTDTLPV-UHFFFAOYNA-N	CC=C(C)C(=O)OC1C(O)C2C(CC3(C)OC3CC(=O)C1=C)OC(=O)C2=C	530	TRUE	TRUE	FALSE		FALSE	null	null	85.4	null	null	null	null	136.33	42	421.14478:1261 422.14813:298 423.15149:255		24	18	17	5	3	21	77	57	21	47	121	89	8	20	11	7	71	112	57
3078	0.583	425.116	w/o MS2:N-Fructosyl gamma-glutamyl-S-methylcysteine; PlaSMA ID-1096	[M+Cl]-	ion correlated with 1975; adduct linked to 2905_[M-H2O-H]-	0.004	FALSE	2.12	425.123	C15H26N2O10S	NA	OXQONDBZMLPJFL-UHFFFAOYNA-N	CSCC(NC(=O)CCC(NCC1(O)OCC(O)C(O)C1O)C(O)=O)C(O)=O	530	TRUE	TRUE	FALSE		FALSE	null	null	86.8	100	null	null	null	176.1	230	425.11569:1749 426.11904:553 427.1224:593		9	31	0	84	25	109	58	14	23	0	12	233	56	80	51	29	42	27	23
3081	58.299	425.255	w/o MS2:NCGC00380894-01_C22H36O5_1-Naphthalenepentanoic acid, 4-(acetyloxy)-3,4,4a,5,6,7,8,8a-octahydro-3-hydroxy-beta,2,5,5,8a-pentamethyl-	[M-H]-		0.008	FALSE	null	425.254	C22H36O5	Diterpenoids	XFCLFWWTDWKJAH-UHFFFAOYNA-N	CC(CCC1=C(C)C(O)C(OC(C)=O)C2C(C)(C)CCCC12C)CC(O)=O	530	TRUE	TRUE	FALSE		FALSE	null	null	99.8	null	null	null	null	409.04	HUNDUI	425.25516:3391 426.25851:1856 427.26187:605		10363	9081	30973	5686	4281	14639	4678	3824	3175	2461	1907	1380	2330	1296	2840	2046	2257	2457	5642
3087	53.442	429.197	w/o MS2:NCGC00380527-01_C24H30O7_Benzoic acid, 4-hydroxy-, 1-(acetyloxy)-1,2,3,3a,4,7,8,8a-octahydro-3-hydroxy-6,8a-dimethyl-3-(1-methylethyl)-7-oxo-4-azulenyl ester	[M-H]-		0.004	FALSE	null	429.192	C24H30O7	Sesquiterpenoids	SSFXFPCIUUFGJD-UHFFFAOYNA-N	CC(C)C1(O)CC(OC(C)=O)C2(C)CC(=O)C(C)=CC(OC(=O)C3=CC=C(O)C=C3)C12	530	TRUE	TRUE	FALSE		FALSE	null	null	87	null	null	null	null	129.44	73	429.19714:1517 430.20049:581 431.20385:163		305	801	639	1139	596	702	302	238	268	381	493	392	408	539	307	419	840	415	753
3089	53.231	429.205	w/o MS2:Unknown (carbon number 21); PlaSMA ID-1111	[M-H]-		0.025	FALSE	4.06	429.21	C21H34O9	NA			530	TRUE	TRUE	FALSE		FALSE	null	null	88.4	88.6	null	null	null	216.93	5	429.20468:5448 430.20803:2868 431.21139:533		5925	16406	18190	19713	31372	12340	5691	4584	5508	8999	9363	8155	9651	10527	10099	9325	10155	13644	10340
3099	55.662	434.237	w/o MS2:NCGC00025342-07_C27H33NO4_(2R,4bS,6aS,12bS,12cR,14aS)-4b-Hydroxy-2-(2-hydroxy-2-propanyl)-12b,12c-dimethyl-5,6,6a,7,12,12b,12c,13,14,14a-decahydro-2H-chromeno[5',6':6,7]indeno[1,2-b]indol-3(4bH)-one	[M-H]-		0.017	FALSE	null	434.234	C27H33NO4	Naphthopyrans	ACNHBCIZLNNLRS-UHFFFAOYNA-N	CC(C)(O)C1OC2CCC3(C)C4(C)C(CC5=C4NC4=CC=CC=C54)CCC3(O)C2=CC1=O	530	TRUE	TRUE	FALSE		FALSE	null	null	94.9	null	null	null	null	640.99	201	434.23691:9108 435.24026:2445 436.24362:159		3067	4816	6294	8533	1582	921	2211	1487	1370	2013	3659	8535	5545	5878	3034	3896	2487	3386	1858
3106	0.566	437.112	w/o MS2:NCGC00179757-02![(2R,3S,4S,5R,6S)-3,4,5-trihydroxy-6-(4-hydroxyphenoxy)oxan-2-yl]methyl 4-hydroxybenzoate	[M-H]-		0.004	FALSE	null	437.109	C19H20O9	Phenolic glycosides	FTFZXPBVBBJTHV-UHFFFAOYNA-N	OC1C(O)C(COC(=O)C2=CC=C(O)C=C2)OC(OC2=CC=C(O)C=C2)C1O	530	TRUE	TRUE	FALSE		FALSE	null	null	95.7	null	null	null	null	133.03	8	437.11191:1317 438.11526:1337 439.11862:943		3540	2851	2641	2357	2412	2152	3176	3477	2559	1636	2597	2277	2608	2365	3273	2762	2024	2171	3602
3112	0.643	439.133	w/o MS2:Ginkgolide C; PlaSMA ID-1165	[M-H]-	ion correlated with 2919; ion correlated with 4529	0.004	FALSE	4.33	439.125	C20H24O11	Ginkgolides and bilobalides	AMOGMTLMADGEOQ-UHFFFAOYNA-N	CC1C(=O)OC2C(O)C34C5OC(=O)C3(OC3OC(=O)C(O)C43C(C5O)C(C)(C)C)C12O	530	TRUE	TRUE	FALSE		FALSE	null	null	83.8	99.9	null	null	null	11986.1	230	439.13345:106591 440.1368:4722 441.14016:1465		29	20	38	56	106	101	7	33	21	17	34	2	0	32	0	123	0	13	36
3119	0.791	439.24	w/o MS2:NCGC00347826-02_C22H34O6_2-Hydroxy-2'',5'',5'',8a''-tetramethyl-5-oxododecahydro-2''H-dispiro[furan-3,2'-furan-5',1''-naphthalen]-4''-yl acetate	[M-H]-		0.004	FALSE	null	439.234	C22H34O6	Diterpene lactones	MQGBHJVUCRXIRM-UHFFFAOYNA-N	CC1CC(OC(C)=O)C2C(C)(C)CCCC2(C)C11CCC2(CC(=O)OC2O)O1	530	TRUE	TRUE	FALSE		FALSE	null	null	83.3	null	null	null	null	118.4	156	439.23978:1118 440.24313:402 441.24649:57		143	65	238	28	29	66	184	50	65	75	23	114	89	114	99	57	21	123	65
3122	0.663	441.088	w/o MS2:Epicatechin-3-O-gallate	[M-H]-		0.013	FALSE	null	441.083	C22H18O10	Catechin gallates	LSHVYAFMTMFKBA-UHFFFAOYNA-N	O=C(OC1CC=2C(O)=CC(O)=CC2OC1C3=CC=C(O)C(O)=C3)C4=CC(O)=C(O)C(O)=C4	530	TRUE	TRUE	FALSE		FALSE	null	null	85.7	null	null	null	null	171.89	221	441.08829:1791 442.09164:324 443.095:119		2308	1403	1938	140	155	320	96	198	211	772	397	1152	774	338	763	2510	1159	1145	310
3129	4.767	445.077	w/o MS2:Unknown (carbon number 21); PlaSMA ID-1179	[M-H]-	ion correlated with 2249	0.021	FALSE	4.48	445.077	C21H18O11	NA			520	TRUE	TRUE	FALSE		FALSE	null	null	100	100	null	null	null	228.46	5	445.07706:3143 446.08041:1113 447.08377:148		29199	13258	26556	2256	22026	18912	18308	15045	12017	10492	7329	7747	4429	5153	5797	4417	2061	1434	1729
3131	4.454	445.079	w/o MS2:Baicalin	[M-H]-		0.038	FALSE	null	445.078	C21H18O11	Flavonoid-7-O-glucuronides	IKIIZLYTISPENI-UHFFFAOYNA-N	OC1C(O)C(OC2=C(O)C(O)=C3C(=O)C=C(OC3=C2)C2=CC=CC=C2)OC(C1O)C(O)=O	530	TRUE	TRUE	FALSE		FALSE	null	null	98.9	null	null	null	null	238.79	170	445.07913:3088 446.08248:1528 447.08584:408		12	11	0	11	9	10	9	20	11	32	20	0	0	0	22	0	14	0	12
3133	0.626	445.117	w/o MS2:Flavone base + 2O, 1MeO, C-Hex; PlaSMA ID-1183	[M-H]-		0.008	FALSE	4.09	445.115	C22H22O10	Flavonoid C-glycosides	ABRULANJVVJLFI-UHFFFAOYNA-N	O=C1C=C(OC=2C=C(OC)C(=C(O)C1=2)C3OC(CO)C(O)C(O)C3(O))C4=CC=C(O)C=C4	530	TRUE	TRUE	FALSE		FALSE	null	null	99.1	99.9	null	null	null	148.16	205	445.11667:1195 446.12002:312 447.12338:1338		1346	1376	3117	601	2680	1939	682	817	939	563	1398	3853	2356	2088	2312	3312	1532	2011	303
3134	0.583	446.151	w/o MS2:NCGC00380256-01!2-[[4-(2,4-dihydroxy-3,5,6-trimethylbenzoyl)oxy-2-hydroxy-6-methylbenzoyl]amino]-3-hydroxybutanoic acid	[M-H]-		0.038	FALSE	null	446.146	C22H25NO9	Depsides and depsidones	NJVQCZVYEIAGLE-UHFFFAOYNA-N	CC(O)C(N=C(O)C1=C(O)C=C(OC(=O)C2=C(O)C(C)=C(O)C(C)=C2C)C=C1C)C(O)=O	530	TRUE	TRUE	FALSE		FALSE	null	null	88.1	null	null	null	null	145.82	167	446.1507:1250 447.15405:351 448.15741:213		1513	2532	1301	269	1614	977	278	559	718	1004	1362	2013	928	1145	1265	3217	2547	3440	381
3138	1.853	447.091	w/o MS2:Cyanidin-3-O-galactoside; PlaSMA ID-1192	[M-H]-		0.03	FALSE	2.85	447.093	C21H21O11	Anthocyanidin-3-O-glycosides	RKWHWFONKJEUEF-UHFFFAOYNA-O	OCC1OC(OC2=C([O+]=C3C=C(O)C=C(O)C3=C2)C2=CC(O)=C(O)C=C2)C(O)C(O)C1O	530	TRUE	TRUE	FALSE		FALSE	null	null	99.5	100	null	null	null	125.89	37	447.09134:2054 448.09469:1137 449.09805:168		1755	1074	1538	538	913	715	3114	5221	2837	1839	2700	2405	6358	3275	3693	655	1372	1509	4233
3139	0.614	447.134	w/o MS2:C22H24O10; PlaSMA ID-1199	[M-H]-		0.62	FALSE	6.05	447.128	C22H24O10	NA			530	TRUE	TRUE	FALSE		FALSE	null	null	89.3	99.9	null	null	null	923.19	25	447.13449:39280 448.13784:15870 449.1412:4068		92543	187207	106562	19465	10874	16667	38011	15691	35418	91504	34742	107172	105009	95918	103744	87892	124157	103103	29800
3140	0.617	447.16	w/o MS2:Benzyl alcohol + Hex-Pen; PlaSMA ID-1201	[M-H2O-H]-	adduct linked to 3307_[M+Na-2H]-	0.008	FALSE	3.34	447.152	C18H26O10	O-glycosyl compounds	NJMQSVWMCODQIP-UHFFFAOYNA-N	OCC3(O)(COC(OCC2OC(OCC1=CC=CC=C1)C(O)C(O)C2(O))C3(O))	530	TRUE	TRUE	FALSE		FALSE	null	null	85.2	100	null	null	null	793.76	79	447.16006:8035 448.16341:2274 449.16677:679		257	752	149	529	764	166	1961	819	717	118	76	729	1162	187	137	945	313	799	28
3143	0.609	447.219	w/o MS2:Unknown (carbon number 21); PlaSMA ID-1202	[M-H]-	ion correlated with 2060; ion correlated with 2792; ion correlated with 2965; ion correlated with 3079; ion correlated with 4142; ion correlated with 2147; ion correlated with 2352; ion correlated with 2922; ion correlated with 3113	0.004	FALSE	5.17	447.223	C21H36O10	NA			530	TRUE	TRUE	FALSE		FALSE	null	null	96.2	99.9	null	null	null	345.05	52	447.21906:5268 448.22241:184 449.22577:21		0	0	16	29	35	21	25	0	44	23	19	53	97	7	31	0	56	16	19
3150	0.617	451.123	w/o MS2:NCGC00380620-01_C21H24O11_(3R,3'R,4R,6'S,7R)-5-Hydroxy-6',7-dimethyl-6,8-dioxo-3',4,4',5',6,6',7,8-octahydrospiro[isochromene-3,2'-pyran]-3',4,7-triyl triacetate	[M-H]-		0.008	FALSE	null	451.125	C21H24O11	Benzopyrans	BLUQBEZYLPEUCP-UHFFFAOYNA-N	CC1CCC(OC(C)=O)C2(OC=C3C(=O)C(C)(OC(C)=O)C(=O)C(O)=C3C2OC(C)=O)O1	530	TRUE	TRUE	FALSE		FALSE	null	null	98.2	null	null	null	null	238.42	72	451.12268:3032 452.12603:1019 453.12939:2823		116	617	161	563	278	175	178	99	198	141	238	265	140	568	153	168	249	97	173
3151	0.803	451.147	w/o MS2:NCGC00380737-01_C17H26O11_Methyl (1S,4aS,6R,7R,7aR)-1-(beta-D-glucopyranosyloxy)-5,6-dihydroxy-7-methyl-1,4a,5,6,7,7a-hexahydrocyclopenta[c]pyran-4-carboxylate	[M-H]-		0.013	FALSE	null	451.146	C17H26O11	Iridoid O-glycosides	QDEYKGKBMCIYCT-UHFFFAOYNA-N	COC(=O)C1=COC(OC2OC(CO)C(O)C(O)C2O)C2C(C)C(O)C(O)C12	530	TRUE	TRUE	FALSE		FALSE	null	null	99.4	null	null	null	null	204.2	153	451.14682:2372 452.15017:558 453.15353:217		1067	494	422	181	219	360	302	45	449	231	208	250	320	431	94	56	847	362	428
3160	56.796	452.278	w/o MS2:Phosphatidylethanolamine lyso 16	[M-H]-		0.038	FALSE	null	452.278	C21H44NO7P	2-acyl-sn-glycero-3-phosphoethanolamines	CKPBBEOJHAPPBT-UHFFFAOYNA-N	CCCCCCCCCCCCCCCC(=O)OC(CO)COP(O)(=O)OCCN	530	TRUE	TRUE	FALSE		FALSE	null	null	99.9	null	null	null	null	364.34	6	452.2778:5716 453.28115:3015 454.28451:686		1937	20602	4553	14882	23762	31600	9406	4862	8309	8815	7653	13330	4571	12636	1939	17241	4067	9212	4299
3164	0.566	453.119	w/o MS2:NCGC00180352-03!(2S,3S,4S,5R,6S)-6-(2,4-dihydroxy-3,6-diphenylphenoxy)-3,4,5-trihydroxyoxane-2-carboxylic acid	[M-H2O-H]-	adduct linked to 3221_[M-H]-	0.004	FALSE	null	453.119	C24H22O9	P-terphenyls	QQDLPJHEFJKVHT-UHFFFAOYNA-N	OC1C(O)C(OC2=C(O)C(=C(O)C=C2C2=CC=CC=C2)C2=CC=CC=C2)OC(C1O)C(O)=O	530	TRUE	TRUE	FALSE		FALSE	null	null	100	null	null	null	null	130.27	14	453.11899:1264 454.12234:775 455.1257:637		1082	859	1351	823	982	934	1245	1358	1753	571	1539	768	684	3595	1276	587	776	951	1572
3167	0.584	455.101	w/o MS2:Riboflavin-5'-monophosphate; LC-ESI-QTOF; MS2; CE	[M-H]-		0.089	FALSE	null	455.097	C17H21N4O9P	Flavin nucleotides	FVTCRASFADXXNN-SCRDCRAPSA-N	CC1=CC2=C(C=C1C)N(C[C@H](O)[C@H](O)[C@H](O)COP(O)(O)=O)C1=NC(=O)N=C(O)C1=N2	530	TRUE	TRUE	FALSE		FALSE	null	null	92.1	null	null	null	null	282.43	234	455.10141:4127 456.10476:990 457.10812:576		511	1385	841	75	825	651	604	736	902	785	694	490	1486	1622	848	544	18	226	466
3169	0.925	456.152	w/o MS2:Amygdalin	[M-H]-		0.013	FALSE	3.328	456.151	C20H27NO11	Cyanogenic glycosides	XUCIJNAGGSZNQT-UHFFFAOYNA-N	OCC1OC(OCC2OC(OC(C#N)C3=CC=CC=C3)C(O)C(O)C2O)C(O)C(O)C1O	530	TRUE	TRUE	FALSE		FALSE	null	null	99.9	100	null	null	null	210.06	HUNDUI	456.15164:2820 457.15499:1588 458.15835:200		3006	2249	2704	3194	1784	2050	2245	2352	1894	1430	1210	1143	854	1072	967	937	736	523	680
3174	0.694	459.073	w/o MS2:NCGC00386097-01!	[M-H]-		0.008	FALSE	null	459.072	C25H16O9	Dibenzocycloheptenes	GAFJDGLSFUKNRZ-UHFFFAOYNA-N	CC1=CC(O)=C2C(=O)OC3=C2C1=C1C2C(O)C4(COC(=O)C5=C(O)C=C(C)C(C2=O)=C45)C1=C3O	530	TRUE	TRUE	FALSE		FALSE	null	null	99.2	null	null	null	null	153.24	41	459.07339:1318 460.07674:529 461.0801:657		50	23	6	53	14	79	13	2	10	56	1	46	14	29	96	46	37	12	10
3175	0.936	459.186	w/o MS2:NCGC00380875-01_C21H32O11_4-(4-Hydroxyphenyl)-2-butanyl 6-O-[(4xi)-alpha-L-threo-pentofuranosyl]-beta-D-glucopyranoside	[M-H]-		0.046	FALSE	null	459.187	C21H32O11	Fatty acyl glycosides of mono- and disaccharides	DJDISCKFJXDADJ-UHFFFAOYNA-N	CC(CCC1=CC=C(O)C=C1)OC1OC(COC2OC(CO)C(O)C2O)C(O)C(O)C1O	530	TRUE	TRUE	FALSE		FALSE	null	null	99.1	null	null	null	null	176.33	153	459.18588:2453 460.18923:780 461.19259:3697		1218	708	642	4115	1572	1459	595	1315	2118	2955	780	3009	934	1384	1308	5527	5576	4558	1958
3191	0.6	461.074	w/o MS2:Kaempferol-3-O-glucuronoside; PlaSMA ID-1245	[M+Cl]-	adduct linked to 3077_[M-H]-	0.004	FALSE	4.34	461.073	C21H18O12	Flavonoid-3-O-glucuronides	FNTJVYCFNVUBOL-UHFFFAOYNA-N	OC1C(O)C(OC2=C(OC3=CC(O)=CC(O)=C3C2=O)C2=CC=C(O)C=C2)OC(C1O)C(O)=O	530	TRUE	TRUE	FALSE		FALSE	null	null	99.3	99.9	null	null	null	141.31	223	461.07419:1020 462.07754:356 463.0809:1309		1036	84	1	43	138	533	444	428	553	471	329	385	616	231	444	458	345	588	84
3192	0.57	461.15	w/o MS2:NCGC00381210-01_C18H32O11_(2E)-4-Hydroxy-3,4-dimethyl-2-penten-1-yl 6-O-[(2S,3R,4R)-3,4-dihydroxy-4-(hydroxymethyl)tetrahydro-2-furanyl]-beta-D-glucopyranoside	[M-H]-		0.101	FALSE	null	461.143	C18H32O11	Fatty acyl glycosides of mono- and disaccharides	FEGXTMHRTZJSIG-UHFFFAOYNA-N	CC(=CCOC1OC(COC2OCC(O)(CO)C2O)C(O)C(O)C1O)C(C)(C)O	530	TRUE	TRUE	FALSE		FALSE	null	null	80.6	null	null	null	null	165.88	22	461.14963:3379 462.15298:2106 463.15634:623		6461	6083	7337	4187	4883	4723	6382	8089	7116	6495	9133	5553	7254	5938	8759	8830	5485	6647	6406
3193	1.034	461.2	w/o MS2:Unknown (carbon number 21); PlaSMA ID-1261	[M-H]-		0.004	FALSE	4.35	461.203	C21H34O11	NA			530	TRUE	TRUE	FALSE		FALSE	null	null	98.5	99.9	null	null	null	182.14	141	461.20029:1709 462.20364:1007 463.207:1024		538	403	244	1569	3500	829	742	111	866	267	463	820	956	481	321	628	509	135	472
3194	0.965	461.203	w/o MS2:NCGC00380938-01_C21H34O11_6-O-Pentopyranosyl-1-O-[(2,6,6-trimethyl-1-cyclohexen-1-yl)carbonyl]-beta-D-glucopyranose	[M-H]-		0.004	FALSE	null	461.203	C21H34O11	O-glycosyl compounds	JGMROMZJBQKIDK-UHFFFAOYNA-N	CC1=C(C(=O)OC2OC(COC3OCC(O)C(O)C3O)C(O)C(O)C2O)C(C)(C)CCC1	530	TRUE	TRUE	FALSE		FALSE	null	null	100	null	null	null	null	319.92	145	461.20303:2522 462.20638:1001 463.20974:514		67	464	488	11002	3468	2743	703	720	1128	984	574	800	301	472	473	286	168	483	117
3196	0.6	463.046	w/o MS2:4-Hydroxyglucobrassicin	[M-H]-		0.004	FALSE	null	463.049	C16H20N2O10S2	Alkylglucosinolates	CSMYCLLHRFFFLG-UHFFFAOYNA-N	O=S(=O)(O)ON=C(SC1OC(CO)C(O)C(O)C1O)CC2=CNC=3C=CC=C(O)C32	530	TRUE	TRUE	FALSE		FALSE	null	null	95.4	null	null	null	null	127.56	232	463.04559:1133 464.04894:652 465.0523:387		690	692	518	307	446	460	958	728	534	727	570	637	313	802	700	432	854	255	552
3197	1.453	463.087	w/o MS2:Delphinidin 3-galactoside; PlaSMA ID-1265	[M-H]-		0.03	FALSE	2.63	463.088	C21H21O12	Anthocyanidin-3-O-glycosides	XENHPQQLDPAYIJ-UHFFFAOYNA-O	OCC1OC(OC2=CC3=C(O)C=C(O)C=C3[O+]=C2C2=CC(O)=C(O)C(O)=C2)C(O)C(O)C1O	530	TRUE	TRUE	FALSE		FALSE	null	null	100	100	null	null	null	100.55	37	463.08749:1628 464.09084:555 465.0942:123		4417	2995	2265	1001	3031	1550	4682	5037	4830	1167	2966	2215	2545	4138	3979	1272	1315	1825	2989
3198	1.453	463.189	w/o MS2:NCGC00385196-01![(E,2R)-5-(3-chloro-5-formyl-2,6-dihydroxy-4-methylphenyl)-3-methyl-1-[(1S,2R,6R)-1,2,6-trimethyl-3-oxocyclohexyl]pent-3-en-2-yl] acetate	[M-H]-		0.008	FALSE	null	463.189	C25H33ClO6	Hydroxybenzaldehydes	JIHNIFVHUVCKQA-UHFFFAOYNA-N	CC1CCC(=O)C(C)C1(C)CC(OC(C)=O)C(C)=CCC1=C(O)C(Cl)=C(C)C(C=O)=C1O	530	TRUE	TRUE	FALSE		FALSE	null	null	99.8	null	null	null	null	78.94	44	463.18872:1794 464.19207:550 465.19543:325		20	0	8	62	83	388	4	120	239	28	406	59	174	71	28	14	14	323	150
3200	2.007	463.216	w/o MS2:C21H36O11; PlaSMA ID-1274	[M-H]-		0.046	FALSE	3.75	463.216	C21H36O11	NA			530	TRUE	TRUE	FALSE		FALSE	null	null	100	100	null	null	null	256.04	205	463.21579:5720 464.21914:2528 465.2225:623		179	642	639	2369	1413	1003	179	310	152	221	244	126	88	66	195	280	186	189	128
3201	1.382	463.217	w/o MS2:Unknown (carbon number 21); PlaSMA ID-1275	[M-H]-		0.004	FALSE	5.2	463.217	C21H36O11	NA			530	TRUE	TRUE	FALSE		FALSE	null	null	100	99.9	null	null	null	79.94	13	463.21719:1119 464.22054:943 465.2239:223		615	1697	1891	1017	3346	4331	1574	649	3041	1752	2676	2162	6752	2102	2547	1806	2478	3165	2982
3202	1.034	463.219	w/o MS2:Unknown (carbon number 21); PlaSMA ID-1278	[M-H]-		0.004	FALSE	5.36	463.219	C21H36O11	NA			530	TRUE	TRUE	FALSE		FALSE	null	null	99.9	99.9	null	null	null	73.36	152	463.21881:1349 464.22216:703 465.22552:225		481	159	166	528	189	246	204	374	282	94	96	339	636	120	45	130	112	170	134
3205	51.876	465.226	w/o MS2:Unknown (carbon number 21); PlaSMA ID-1283	[M-H]-	ion correlated with 1360	0.013	FALSE	4.16	465.232	C21H38O11	NA			530	TRUE	TRUE	FALSE		FALSE	null	null	87.1	89.2	null	null	null	213.34	5	465.22629:5991 466.22964:1592 467.233:617		88	0	16	14538	22705	6041	354	321	176	179	52	50	26	30	68	825	306	44	148
3210	3.705	469.23	w/o MS2:NCGC00384922-01!(2R,3R,4S,5S,6R)-2-octoxy-6-[[(2S,3R,4S,5R)-3,4,5-trihydroxyoxan-2-yl]oxymethyl]oxane-3,4,5-triol	[M-H]-		0.025	FALSE	null	469.229	C19H36O10	Fatty acyl glycosides of mono- and disaccharides	IBSNNVHJJNLMJW-UHFFFAOYNA-N	CCCCCCCCOC1OC(COC2OCC(O)C(O)C2O)C(O)C(O)C1O	530	TRUE	TRUE	FALSE		FALSE	null	null	99.4	null	null	null	null	295.5	220	469.23019:3799 470.23354:2103 471.2369:776		41	8	16	61	0	28	19	31	12	37	13	29	1	28	9	28	10	24	11
3223	0.583	471.126	w/o MS2:NCGC00386079-01!	[M-H]-		0.008	FALSE	null	471.13	C23H22O8	4-prenylated xanthones	ICLRNDIRYAEKCT-UHFFFAOYNA-N	COC1=C2C(=O)C3=C(O)C=CC(CCC(C)(C)O)=C3OC2=CC2=C1C1(O)C=COC1O2	530	TRUE	TRUE	FALSE		FALSE	null	null	92.1	null	null	null	null	492.18	230	471.12561:5070 472.12896:1465 473.13232:1392		840	342	341	470	437	315	137	376	334	52	291	464	359	347	495	524	1111	1145	268
3224	0.583	471.168	w/o MS2:NCGC00380647-01_C17H30O12_alpha-D-Glucopyranoside, alpha-D-glucopyranosyl, 3-(2-methylbutanoate)	[M-H]-		0.135	FALSE	null	471.172	C17H30O12	Saccharolipids	SFAOCCXTEHOWEV-UHFFFAOYNA-N	CCC(C)C(=O)OC1C(O)C(CO)OC(OC2OC(CO)C(O)C(O)C2O)C1O	530	TRUE	TRUE	FALSE		FALSE	null	null	93.1	null	null	null	null	726.87	48	471.16815:11784 472.1715:4302 473.17486:2836		3	35	83	131	222	80	44	108	18	80	3	154	33	22	66	345	60	69	65
3225	3.14	471.184	w/o MS2:NCGC00380744-01_C22H32O11_beta-D-Glucopyranoside, 4-hydroxy-3-(3-methyl-2-buten-1-yl)phenyl 6-O-[(2R,3R,4R)-tetrahydro-3,4-dihydroxy-4-(hydroxymethyl)-2-furanyl]-	[M-H]-		0.004	FALSE	null	471.187	C22H32O11	Phenolic glycosides	UEAATLOMPYZOFF-UHFFFAOYNA-N	CC(C)=CCC1=CC(OC2OC(COC3OCC(O)(CO)C3O)C(O)C(O)C2O)=CC=C1O	530	TRUE	TRUE	FALSE		FALSE	null	null	96.2	null	null	null	null	592.41	187	471.18442:5135 472.18777:3270 473.19113:943		26	11	0	9	0	33	0	0	0	0	38	0	1	33	1	0	1	11	36
3228	0.583	473.074	w/o MS2:NCGC00091914-04!(2R,3R)-2,3-bis[[(E)-3-(3,4-dihydroxyphenyl)prop-2-enoyl]oxy]butanedioic acid	[M-H]-		0.021	FALSE	null	473.073	C22H18O12	Tetracarboxylic acids and derivatives	YDDGKXBLOXEEMN-UHFFFAOYNA-N	OC(=O)C(OC(=O)C=CC1=CC(O)=C(O)C=C1)C(OC(=O)C=CC1=CC(O)=C(O)C=C1)C(O)=O	530	TRUE	TRUE	FALSE		FALSE	null	null	98.2	null	null	null	null	159.47	184	473.07443:1342 474.07778:509 475.08114:102		1017	1759	2638	602	1711	790	1827	1775	1781	2059	2511	1190	2148	2574	2158	1614	1441	1502	1193
3229	0.583	473.162	w/o MS2:NCGC00169773-02_C20H28O10_4-Vinylphenyl 6-O-(6-deoxy-alpha-L-mannopyranosyl)-beta-D-glucopyranoside	[M+Na-2H]-	adduct linked to 3306_[M+Cl]-; similar chromatogram in higher mz_3306	0.177	FALSE	null	473.166	C20H28O10	Phenolic glycosides	KVPBAPOAIIQDGQ-UHFFFAOYNA-N	CC1OC(OCC2OC(OC3=CC=C(C=C)C=C3)C(O)C(O)C2O)C(O)C(O)C1O	530	TRUE	TRUE	FALSE		FALSE	null	null	88.8	null	null	null	null	306.84	205	473.16156:10776 474.16491:3074 475.16827:1360		824	1775	857	134	2439	1708	338	353	251	341	129	247	336	352	484	2919	4358	2396	239
3239	0.676	475.122	w/o MS2:C22H22O9; PlaSMA ID-1306	[M-H]-		0.038	FALSE	5.45	475.123	C22H22O9	NA			530	TRUE	TRUE	FALSE		FALSE	null	null	99.5	99.9	null	null	null	289.83	228	475.12222:7024 476.12557:2820 477.12893:871		1523	19660	25065	9404	41663	28584	16231	13705	13262	11026	19286	23222	21185	19564	10768	19367	18252	17154	4697
3240	0.637	475.128	w/o MS2:Unknown (carbon number 23); PlaSMA ID-1309	[M-H]-		0.11	FALSE	4.22	475.127	C23H24O11	NA			530	TRUE	TRUE	FALSE		FALSE	null	null	99.7	99.9	null	null	null	629.78	170	475.12753:10617 476.13088:3819 477.13424:1600		11625	28120	24870	10261	41601	29206	15937	13510	16107	27211	19301	4744	21244	21700	18635	19367	17625	17489	10679
3263	55.132	476.274	w/o MS2:LPE 18:2; PlaSMA ID-1316	[M-H]-		0.004	FALSE	9.46	476.276	C23H44NO7P	1-acyl-sn-glycero-3-phosphoethanolamines	DBHKHNGBVGWQJE-UHFFFAOYNA-N	O=C(OCC(O)COP(=O)(O)OCCN)CCCCCCCC=CCC=CCCCCC	530	TRUE	TRUE	FALSE		FALSE	null	null	94.2	90.1	null	null	null	309.96	3	476.2742:2361 477.27755:639 478.28091:167		1010	3941	10724	878	283	884	84	428	60	94	69	288	120	244	23	131	78	168	107
3268	53.564	476.278	w/o MS2:Phosphatidylethanolamine lyso 18	[M-H]-		0.051	FALSE	null	476.278	C23H44NO7P	2-acyl-sn-glycero-3-phosphoethanolamines	DTTGTTCKWRAIFM-HDXUUTQWNA-N	CCCCCCCCCC\C=C/C\C=C/CCC(=O)OC(CO)COP(O)(=O)OCCN	530	TRUE	TRUE	FALSE		FALSE	null	null	100	null	null	null	null	409.59	94	476.27811:5886 477.28146:2541 478.28482:553		36	163	516	11	33	78	31	48	49	94	110	45	25	122	42	214	77	110	200
3275	0.566	477.057	w/o MS2:Indolylmethyl glucosinolate + 1MeO; PlaSMA ID-1318	[M-H2O-H]-	adduct linked to 3404_[M+Cl]-	0.034	FALSE	3.52	477.063	C17H22N2O10S2	Alkylglucosinolates	IIAGSABLXRZUSE-UHFFFAOYNA-N	O=S(=O)(O)ON=C(CC2=CNC1=CC=CC(OC)=C12)SC3OC(CO)C(O)C(O)C3(O)	530	TRUE	TRUE	FALSE		FALSE	null	null	92.5	100	null	null	null	258.32	25	477.0574:2821 478.06075:4277 479.06411:3497		6217	6841	6747	3207	6822	6319	3477	4048	5298	5657	3712	4757	7576	4535	5690	5582	5783	2214	4022
3276	0.566	477.139	w/o MS2:Feruloylguaiacyl hexoside; PlaSMA ID-1326	[M-H]-		0.017	FALSE	4.07	477.14	C23H26O11	Phenolic glycosides	HULDVRYZOFHPLX-XBXARRHUNA-N	COC1=C(O)C=CC(OC2OC(CO)C(OC(=O)\C=C\C3=CC(OC)=C(O)C=C3)C(O)C2O)=C1	530	TRUE	TRUE	FALSE		FALSE	null	null	99.9	99.9	null	null	null	198.24	54	477.13922:1548 478.14257:2896 479.14593:1426		183	140	170	28	177	145	75	71	646	205	175	182	87	89	77	249	169	239	71
3277	0.62	477.145	w/o MS2:Unknown (carbon number 23); PlaSMA ID-1328	[M-H2O-H]-	adduct linked to 3404_[M+Cl]-	0.059	FALSE	7.2	477.14	C23H26O11	NA			530	TRUE	TRUE	FALSE		FALSE	null	null	95.9	99.8	null	null	null	162.56	2	477.14459:2089 478.14794:493 479.1513:284		5077	11164	7268	1360	4521	3244	1606	2135	1768	5503	3272	8750	4782	5291	5388	9139	8209	8709	380
3278	0.566	477.157	w/o MS2:Benzyl alcohol + Hex-Hex; PlaSMA ID-1329	[M-H]-		0.004	FALSE	3.08	477.16	C19H28O11	O-glycosyl compounds	WKXRKKUZTXIFJY-UHFFFAOYNA-N	OCC3OC(OCC1=CC=CC=C1)C(OC2OC(CO)C(O)C(O)C2(O))C(O)C3(O)	530	TRUE	TRUE	FALSE		FALSE	null	null	98.3	100	null	null	null	198.96	42	477.15698:1429 478.16033:754 479.16369:2195		493	475	0	38	1575	1430	12	777	65	96	15	406	235	1912	1442	315	74	872	27
3282	56.978	480.309	w/o MS2:Phosphatidylethanolamine lyso 18	[M-H]-		0.004	FALSE	null	480.31	C23H48NO7P	2-acyl-sn-glycero-3-phosphoethanolamines	KIHAGWUUUHJRMS-UHFFFAOYNA-N	CCCCCCCCCCCCCCCCCC(=O)OC(CO)COP(O)(=O)OCCN	530	TRUE	TRUE	FALSE		FALSE	null	null	99.7	null	null	null	null	437.42	3	480.30878:3509 481.31213:2167 482.31549:343		5579	6228	18865	359	489	1289	298	493	488	716	344	947	521	279	274	789	538	400	221
3283	56.846	480.314	w/o MS2:Unknown (carbon number 23); PlaSMA ID-1341	[M-H]-		0.008	FALSE	10.05	480.31	C23H48NO7P	NA			530	TRUE	TRUE	FALSE		FALSE	null	null	91.6	89.6	null	null	null	169.23	23	480.31412:1235 481.31747:475 482.32083:58		3	5	11	129	1836	633	546	117	170	316	238	1054	4543	431	1072	6618	7958	2315	5101
3302	1.088	484.196	w/o MS2:NCGC00381190-01_C27H29N5O5_	[M-H]-	ion correlated with 3295	0.013	FALSE	null	484.199	C27H29N5O5	Quinazolines	ZCTHXQVUJKDGDA-UHFFFAOYNA-N	CC(C)C1(O)N=C(O)C(CC2(O)C3NC(C)(C)C(=O)N3C3=CC=CC=C23)N2C(=O)C3=CC=CC=C3N=C12	530	TRUE	TRUE	FALSE		FALSE	null	null	95.6	null	null	null	null	161.98	43	484.19604:1591 485.19939:932 486.20275:210		22	9	15	72	10	0	10	34	0	52	0	13	16	15	13	60	21	63	25
3303	55.499	485.277	w/o MS2:Unknown (carbon number 24); PlaSMA ID-1352	[M-H]-		0.038	FALSE	9.8	485.278	C24H42N2O8	NA			530	TRUE	TRUE	FALSE		FALSE	null	null	94.9	90.1	null	null	null	183.17	21	485.27719:2143 486.28054:424 487.2839:292		3438	3750	5594	10724	5646	9869	9135	8684	10038	10700	11381	12979	13205	9821	10821	5498	12356	11501	11058
3307	0.583	487.2	w/o MS2:NCGC00180802-02!	[M+Na-2H]-	adduct linked to 3140_[M-H2O-H]-	0.008	FALSE	null	487.197	C26H32O9	Xanthenes	UEVWVMGTABEFID-UHFFFAOYNA-N	COC1=C2C(=O)OCC2=C(C)C2=C1CC1C(C)(CC3(O)OCC4(C)OC5(CCC1(C)C34O5)OC)O2	530	TRUE	TRUE	FALSE		FALSE	null	null	96.1	null	null	null	null	332.36	79	487.20016:3626 488.20351:1098 489.20687:323		21	137	533	36	965	60	209	202	195	281	1119	562	143	269	234	547	180	370	201
3308	1.998	487.217	w/o MS2:Vardenafil	[M-H]-		0.013	FALSE	null	487.213	C23H32N6O4S	Benzenesulfonamides	SECKRCOLJRRGGV-UHFFFAOYSA-N	CCCC1=NC(C)=C2C(N=C(C=3C=C(C=CC3OCC)S(N4CCN(CC)CC4)(=O)=O)NN12)=O	530	TRUE	TRUE	FALSE		FALSE	null	null	93.1	null	null	null	null	158.24	4	487.21707:2243 488.22042:1242 489.22378:562		812	710	1861	11115	5379	6454	2025	2140	4470	3861	388	967	636	343	890	305	239	458	684
3311	0.591	487.225	w/o MS2:Cinobufagin	[M-H]-		0.004	FALSE	7.508	487.234	C26H34O6	Bufanolides and derivatives	SCULJPGYOQQXTK-UHFFFAOYNA-N	CC(=O)OC1C2OC22C3CCC4CC(O)CCC4(C)C3CCC2(C)C1C1=COC(=O)C=C1	530	TRUE	TRUE	FALSE		FALSE	null	null	83.2	99.8	null	null	null	181.07	230	487.22473:1612 488.22808:105 489.23144:0		43	33	10	32	76	78	32	40	34	45	85	169	84	59	139	36	234	274	82
3316	0.774	489.199	w/o MS2:NCGC00347393-02![4,5,8-trihydroxy-5-(hydroxymethyl)-3-(3-methoxy-3-oxoprop-1-en-2-yl)-8a-methyl-1,2,3,4,4a,6,7,8-octahydronaphthalen-2-yl] 3,4-dihydroxy-2-methylidenebutanoate	[M-H]-		0.004	FALSE	null	489.198	C21H32O10	Eudesmane, isoeudesmane or cycloeudesmane sesquiterpenoids	RRUQYJBEEQBWGK-UHFFFAOYNA-N	COC(=O)C(=C)C1C(O)C2C(O)(CO)CCC(O)C2(C)CC1OC(=O)C(=C)C(O)CO	530	TRUE	TRUE	FALSE		FALSE	null	null	98.6	null	null	null	null	194.55	230	489.19943:1620 490.20278:778 491.20614:235		110	279	179	318	9	406	319	242	72	175	384	163	128	378	259	139	217	139	165
3317	1.713	489.233	w/o MS2:Unknown (carbon number 23); PlaSMA ID-1361	[M-H]-		0.021	FALSE	5.62	489.239	C23H38O11	NA			530	TRUE	TRUE	FALSE		FALSE	null	null	93.3	99.9	null	null	null	418.29	78	489.23337:6111 490.23672:1801 491.24008:827		165	46	105	152	967	2400	148	129	1537	167	157	245	116	255	530	16	104	168	105
3320	0.859	493.228	w/o MS2:C21H36O10; PlaSMA ID-1378	[M-H]-		0.059	FALSE	5.17	493.229	C21H36O10	NA			530	TRUE	TRUE	FALSE		FALSE	null	null	99.7	99.9	null	null	null	395.62	213	493.22787:5936 494.23122:3103 495.23458:752		279	187	29	385	121	183	92	300	119	170	248	95	200	0	12	117	19	99	88
3323	1.339	493.265	w/o MS2:NCGC00384980-01!5-[5-[3,4-dihydroxy-5-(hydroxymethyl)oxolan-2-yl]oxy-3-hydroxy-6-methyloctanoyl]oxy-3-hydroxy-6-methyloctanoic acid	[M-H]-		0.008	FALSE	null	493.265	C23H42O11	O-glycosyl compounds	VQFBAKAPQDNJNU-UHFFFAOYNA-N	CCC(C)C(CC(O)CC(=O)OC(CC(O)CC(O)=O)C(C)CC)OC1OC(CO)C(O)C1O	530	TRUE	TRUE	FALSE		FALSE	null	null	99.9	null	null	null	null	800.97	78	493.26495:9701 494.2683:5278 495.27166:1193		453	342	1368	11670	12251	6229	1016	1551	725	699	497	658	134	176	296	258	333	149	501
3340	0.757	501.126	w/o MS2:NCGC00385203-01!7-[(2S,3R,4S,5S,6R)-3,4,5-trihydroxy-6-[[(2S,3R,4S,5R)-3,4,5-trihydroxyoxan-2-yl]oxymethyl]oxan-2-yl]oxychromen-2-one	[M-H]-		0.148	FALSE	null	501.125	C20H24O12	Coumarin glycosides	FCJIWTZAADYCGI-UHFFFAOYNA-N	OC1COC(OCC2OC(OC3=CC4=C(C=CC(=O)O4)C=C3)C(O)C(O)C2O)C(O)C1O	530	TRUE	TRUE	FALSE		FALSE	null	null	99.3	null	null	null	null	186	17	501.12613:2481 502.12948:1379 503.13284:707		7515	8238	7375	3161	4972	6680	5038	5932	5644	7003	7291	8334	4329	8959	6428	7323	9466	5587	4064
3341	0.971	501.163	w/o MS2:NCGC00385631-01!6-[2,3-dihydroxy-3-methyl-1-[(2R,3R,4S,5S,6R)-3,4,5-trihydroxy-6-(hydroxymethyl)oxan-2-yl]oxybutyl]-7-methoxychromen-2-one	[M-H]-	similar chromatogram in higher mz_3346; similar chromatogram in higher mz_6033	0.3	FALSE	null	501.161	C21H28O11	Fatty acyl glycosides of mono- and disaccharides	ABOPTWOWDLNBOE-UHFFFAOYNA-N	COC1=C(C=C2C=CC(=O)OC2=C1)C(OC1OC(CO)C(O)C(O)C1O)C(O)C(C)(C)O	530	TRUE	TRUE	FALSE		FALSE	null	null	98.6	null	null	null	null	455.02	232	501.16306:11397 502.16641:6892 503.16977:83126		529	344	823	7056	6360	3540	626	382	684	969	237	281	136	95	131	407	419	197	269
3345	66.066	503.161	w/o MS2:Maltotriose	[M-H]-	similar chromatogram in higher mz_7324	0.101	FALSE	null	503.162	C18H32O16	Oligosaccharides	FYGDTMLNYKFZSV-UHFFFAOYNA-N	OCC1OC(OC2C(O)C(O)C(OC2CO)OC3C(O)C(O)C(O)OC3CO)C(O)C(O)C1O	530	TRUE	TRUE	FALSE		FALSE	null	null	99.9	null	null	null	null	123.34	206	503.16132:1447 504.16467:546 505.16803:121		4081	3883	3184	2915	2432	2404	2539	1968	1503	1564	1174	1260	1164	1278	788	983	408	636	239
3346	0.947	503.177	w/o MS2:NCGC00380568-01!2-(hydroxymethyl)-6-[[3,4,5-trihydroxy-6-(4-prop-2-enylphenoxy)oxan-2-yl]methoxy]oxane-3,4,5-triol	[M-H]-	adduct linked to 3396_[M+Na-2H]-	0.481	FALSE	null	503.177	C21H30O11	Phenolic glycosides	OLRLUJCFUDJRGB-UHFFFAOYNA-N	OCC1OC(OCC2OC(OC3=CC=C(CC=C)C=C3)C(O)C(O)C2O)C(O)C(O)C1O	530	TRUE	TRUE	FALSE		FALSE	null	null	99.9	null	null	null	null	1563.58	232	503.1774:62490 504.18075:32008 505.18411:8598		1373	2102	2715	27683	21651	16539	3093	2554	1765	3131	590	1860	2271	294	978	788	1517	1408	336
3348	0.566	503.216	w/o MS2:NCGC00380661-01_C23H36O12_	[M-H]-		0.03	FALSE	null	503.213	C23H36O12	Saccharolipids	LVOGPECZHVNNHD-UHFFFAOYNA-N	COC(=O)C(C)=CCCC(C)(OC1OC(COC(=O)CC(C)(O)CC(O)=O)C(O)C(O)C1O)C=C	530	TRUE	TRUE	FALSE		FALSE	null	null	97.8	null	null	null	null	399.37	163	503.21552:7741 504.21887:5209 505.22223:1495		0	23	0	0	20	4	11	0	84	0	11	12	13	4	15	0	28	0	0
3349	0.964	503.23	w/o MS2:NCGC00163699-03_C26H34O7_2,4,6,8-Decatetraenedioic acid, mono[5-methoxy-4-[2-methyl-3-(3-methyl-2-buten-1-yl)oxiranyl]-1-oxaspiro[2.5]oct-6-yl] ester, (2E,4E,6E,8E)-	[M-H]-		0.042	FALSE	null	503.229	C26H34O7	Medium-chain fatty acids	NGGMYCMLYOUNGM-UHFFFAOYNA-N	COC1C(CCC2(CO2)C1C1(C)OC1CC=C(C)C)OC(=O)C=CC=CC=CC=CC(O)=O	530	TRUE	TRUE	FALSE		FALSE	null	null	98.7	null	null	null	null	768.73	159	503.23032:8468 504.23367:4338 505.23703:1199		189	44	194	671	326	134	99	31	385	107	124	139	36	85	5	66	34	23	101
3356	0.757	505.193	w/o MS2:NCGC00380875-01_C21H32O11_4-(4-Hydroxyphenyl)-2-butanyl 6-O-[(4xi)-alpha-L-threo-pentofuranosyl]-beta-D-glucopyranoside	[M-H]-		0.004	FALSE	null	505.193	C21H32O11	Fatty acyl glycosides of mono- and disaccharides	DJDISCKFJXDADJ-UHFFFAOYNA-N	CC(CCC1=CC=C(O)C=C1)OC1OC(COC2OC(CO)C(O)C2O)C(O)C(O)C1O	530	TRUE	TRUE	FALSE		FALSE	null	null	99.9	null	null	null	null	109.19	6	505.19318:1347 506.19653:893 507.19989:450		1106	1745	1117	2784	5316	6374	2698	2271	1922	838	956	1366	1992	1366	1719	968	1052	943	2212
3359	0.603	507.156	w/o MS2:C24H28O12; PlaSMA ID-1412	[M-H]-		0.203	FALSE	3.91	507.149	C24H28O12	NA			530	TRUE	TRUE	FALSE		FALSE	null	null	88.9	99.9	null	null	null	199.36	206	507.15558:2665 508.15893:573 509.16229:278		3782	1427	2976	334	1938	1674	1421	1950	1344	587	804	5440	3029	5397	3232	5223	3890	4745	1373
3360	0.6	507.19	w/o MS2:NCGC00347678-02!7-(3,4-dihydroxyphenyl)-1-(4-hydroxyphenyl)-5-[(2S,3R,4S,5R)-3,4,5-trihydroxyoxan-2-yl]oxyheptan-3-one	[M-H]-		0.004	FALSE	null	507.187	C24H30O9	Linear diarylheptanoids	KQQLSXWIDDTWRR-UHFFFAOYNA-N	OC1COC(OC(CCC2=CC(O)=C(O)C=C2)CC(=O)CCC2=CC=C(O)C=C2)C(O)C1O	530	TRUE	TRUE	FALSE		FALSE	null	null	97.1	null	null	null	null	186.75	223	507.18961:1218 508.19296:562 509.19632:292		16	146	148	25	131	23	25	12	69	71	146	229	208	79	32	131	97	219	0
3361	0.63	507.208	w/o MS2:NCGC00380212-01![3,4,5-trihydroxy-6-[(3,4,5-trihydroxyoxan-2-yl)oxymethyl]oxan-2-yl] 2,6,6-trimethylcyclohexene-1-carboxylate	[M-H]-		0.017	FALSE	null	507.208	C21H34O11	O-glycosyl compounds	JGMROMZJBQKIDK-UHFFFAOYNA-N	CC1=C(C(=O)OC2OC(COC3OCC(O)C(O)C3O)C(O)C(O)C2O)C(C)(C)CCC1	530	TRUE	TRUE	FALSE		FALSE	null	null	99.9	null	null	null	null	189.45	49	507.20792:1931 508.21127:873 509.21463:79		75	9	166	91	169	75	65	25	31	11	38	83	90	11	16	38	84	11	52
3369	1.887	509.216	w/o MS2:C21H36O11; PlaSMA ID-1422	[M-H]-		0.004	FALSE	3.75	509.224	C21H36O11	NA			530	TRUE	TRUE	FALSE		FALSE	null	null	87.5	100	null	null	null	129.89	72	509.21634:1516 510.21969:329 511.22305:1129		110	220	516	854	3467	2281	138	363	381	600	442	565	364	200	171	66	252	147	267
3373	0.63	513.086	w/o MS2:NCGC00384527-01!2-(3,4-dihydroxyphenyl)-5,8-dihydroxy-7-methoxy-3-[(2S,3R,4R,5R,6S)-3,4,5-trihydroxy-6-methyloxan-2-yl]oxychromen-4-one	[M-H]-		0.19	FALSE	null	513.081	C22H22O12	Flavonoid-3-O-glycosides	PTUBUBVQXWVBPI-UHFFFAOYNA-N	COC1=C(O)C2=C(C(O)=C1)C(=O)C(OC1OC(C)C(O)C(O)C1O)=C(O2)C1=CC(O)=C(O)C=C1	530	TRUE	TRUE	FALSE		FALSE	null	null	87.7	null	null	null	null	221.29	88	513.08563:2853 514.08898:652 515.09234:729		1386	4777	12176	2616	6786	8819	5576	3528	3079	10038	11033	13435	5060	9768	4976	1923	8080	2969	3934
3378	0.583	515.23	w/o MS2:NCGC00384883-01!(2S,3R,4S,5S,6R)-2-[(2R,3R,4S,5S,6R)-4,5-dihydroxy-6-(hydroxymethyl)-2-(3-hydroxy-6-methylheptoxy)oxan-3-yl]oxy-6-(hydroxymethyl)oxane-3,4,5-triol	[M-H]-		0.021	FALSE	null	515.235	C20H38O12	Fatty acyl glycosides of mono- and disaccharides	OCLJUQSRRLIINU-UHFFFAOYNA-N	CC(C)CCC(O)CCOC1OC(CO)C(O)C(O)C1OC1OC(CO)C(O)C(O)C1O	530	TRUE	TRUE	FALSE		FALSE	null	null	88.8	null	null	null	null	830.48	182	515.22968:15027 516.23303:11345 517.23639:2381		159	500	263	199	1422	580	52	68	39	125	22	89	89	142	0	95	91	386	64
3383	0.579	517.158	w/o MS2:NCGC00381233-01_C21H28O12_alpha-D-Glucopyranoside, 4-O-[(2E)-1-oxo-3-phenyl-2-propen-1-yl]-beta-D-fructofuranosyl	[M-H]-		0.017	FALSE	null	517.156	C21H28O12	Cinnamic acid esters	AKARZXADDNXORH-UHFFFAOYNA-N	OCC1OC(CO)(OC2OC(CO)C(O)C(O)C2O)C(O)C1OC(=O)C=CC1=CC=CC=C1	530	TRUE	TRUE	FALSE		FALSE	null	null	98.6	null	null	null	null	250.5	173	517.15796:2739 518.16131:1052 519.16467:515		710	507	141	266	181	110	196	605	374	201	71	237	135	340	168	341	337	354	363
3384	0.629	517.208	w/o MS2:NCGC00381154-01_C27H35ClN2O6_6-{7-Acetoxy-5-chloro-3-[(1E,3E)-3,5-dimethyl-1,3-heptadien-1-yl]-7-methyl-6,8-dioxo-7,8-dihydro-2(6H)-isoquinolinyl}norleucine	[M-H]-		0.013	FALSE	null	517.211	C27H35ClN2O6	Azaphilones	QTKJPFQTRUDUFR-UHFFFAOYNA-N	CCC(C)C=C(C)C=CC1=CC2=C(Cl)C(=O)C(C)(OC(C)=O)C(=O)C2=CN1CCCCC(N)C(O)=O	530	TRUE	TRUE	FALSE		FALSE	null	null	96.3	null	null	null	null	189.35	230	517.20831:2254 518.21166:574 519.21502:277		19	27	68	41	86	10	32	16	14	20	50	33	52	42	42	25	37	8	74
3386	2.498	517.298	w/o MS2:NCGC00380976-01_C28H42N2O7_(4E,10E)-13,20-Dihydroxy-8,14-dimethoxy-4,10,12,16-tetramethyl-3-oxo-2-azabicyclo[16.3.1]docosa-1(22),4,10,18,20-pentaen-9-yl carbamate	[M-H]-		0.004	FALSE	null	517.292	C28H42N2O7	Macrolactams	HUXWGTSMSXMDBH-UHFFFAOYNA-N	COC1CCC=C(C)C(O)=NC2=CC(O)=CC(CC(C)CC(OC)C(O)C(C)C=C(C)C1OC(O)=N)=C2	530	TRUE	TRUE	FALSE		FALSE	null	null	85.4	null	null	null	null	149.34	68	517.29755:1514 518.3009:501 519.30426:176		0	83	0	144	371	146	0	245	178	370	269	407	0	14	0	126	11	63	0
3393	0.862	520.172	w/o MS2:NCGC00380900-01_C20H29NO12_2-{[6-O-(beta-D-Glucopyranosyl)-beta-D-glucopyranosyl]oxy}-2-phenylacetamide	[M-H]-		0.03	FALSE	null	520.167	C20H29NO12	Fatty acyl glycosides of mono- and disaccharides	OCQMNDCGKQJTNY-UHFFFAOYNA-N	OCC1OC(OCC2OC(OC(C(O)=N)C3=CC=CC=C3)C(O)C(O)C2O)C(O)C(O)C1O	530	TRUE	TRUE	FALSE		FALSE	null	null	90.3	null	null	null	null	258.92	2	520.17169:3218 521.17504:1616 522.1784:682		3919	11681	5365	881	5695	4610	3132	1839	1866	3744	2009	3098	2908	1634	748	1637	2340	1628	562
3396	0.952	525.156	w/o MS2:Paeoniflorin	[M+Na-2H]-	adduct linked to 3346_[M-H]-	0.021	FALSE	3.779	525.161	C23H28O11	Terpene glycosides	YKRGDOXKVOZESV-UHFFFAOYNA-N	CC12CC3(O)OC(O1)C1(COC(=O)C4=CC=CC=C4)C3CC21OC1OC(CO)C(O)C(O)C1O	530	TRUE	TRUE	FALSE		FALSE	null	null	94.4	100	null	null	null	186.85	232	525.15649:2197 526.15984:935 527.1632:317		29	21	0	28	106	138	58	18	20	78	39	12	70	107	13	8	91	17	83
3400	56.804	529.297	w/o MS2:Unknown (carbon number 27); PlaSMA ID-1460	[M-H]-		0.004	FALSE	7.48	529.3	C27H46O10	NA			530	TRUE	TRUE	FALSE		FALSE	null	null	92.1	88.5	null	null	null	117.56	23	529.29681:1062 530.30016:712 531.30352:96		38	873	126	462	643	770	1281	1302	1501	2012	2767	2677	4061	3122	3559	929	1500	1190	2670
3401	56.629	529.302	w/o MS2:NCGC00381095-01_C26H44O8_7-Hydroxy-4-[(3Z)-5-hydroxy-3-methyl-3-penten-1-yl]-4a,8,8-trimethyl-3-methylenedecahydro-2-naphthalenyl beta-D-mannopyranoside	[M-H]-		0.004	FALSE	null	529.302	C26H44O8	Diterpene glycosides	JECOCDKQCZSANH-UHFFFAOYNA-N	CC(CCC1C(=C)C(CC2C(C)(C)C(O)CCC12C)OC1OC(CO)C(O)C(O)C1O)=CCO	530	TRUE	TRUE	FALSE		FALSE	null	null	100	null	null	null	null	122.48	187	529.30157:1423 530.30492:838 531.30828:189		209	62	18	56	112	0	2	16	12	12	11	54	121	47	51	93	52	50	127
3408	0.645	533.138	w/o MS2:Flavone base + 3O, C-Pen, C-Pen; PlaSMA ID-1468	[M-H]-		0.143	FALSE	3.86	533.129	C25H26O13	Flavonoid 8-C-glycosides	LDVNKZYMYPZDAI-UHFFFAOYNA-N	O=C1C=C(OC2=C1C(O)=C(C(O)=C2C3OCC(O)C(O)C3(O))C4OCC(O)C(O)C4(O))C5=CC=C(O)C=C5	530	TRUE	TRUE	FALSE		FALSE	null	null	83.8	99.9	null	null	null	672.51	184	533.13757:7297 534.14092:3048 535.14428:976		775	3698	2073	498	2748	818	2505	4217	2798	3075	5814	6508	6755	2923	4631	4297	156	5170	2339
3409	55.568	533.163	w/o MS2:NCGC00380892-01_C26H30O12_Cyclopenta[c]pyran-4-carboxylic acid, 1,4a,5,7a-tetrahydro-7-(hydroxymethyl)-1-[[6-O-[(2E)-3-(4-hydroxyphenyl)-1-oxo-2-propen-1-yl]-beta-D-glucopyranosyl]oxy]-, methyl ester	[M-H]-		0.004	FALSE	null	533.166	C26H30O12	Iridoid O-glycosides	IVYAOUHUAWZJDB-UHFFFAOYNA-N	COC(=O)C1=COC(OC2OC(COC(=O)C=CC3=CC=C(O)C=C3)C(O)C(O)C2O)C2C1CC=C2CO	530	TRUE	TRUE	FALSE		FALSE	null	null	92.7	null	null	null	null	367.22	187	533.16254:2870 534.16589:1893 535.16925:723		563	316	708	279	20	7	83	56	47	17	57	162	92	252	126	142	395	93	272
3411	0.614	533.195	w/o MS2:NCGC00380849-01_C28H34O8_(2E,4E)-1-{(1R,3S,7S,8R,10S)-12-[(4E)-4-Hexenoyl]-1,6,8,13-tetrahydroxy-3,7,10,14-tetramethyl-2,9-dioxapentacyclo[8.4.0.0~3,8~.0~4,14~.0~7,11~]tetradeca-5,12-dien-5-yl}-2,4-hexadien-1-one	[M-H]-		0.025	FALSE	null	533.195	C28H34O8	Oxepanes	AWAWQVBWAWCQSJ-UHFFFAOYNA-N	CC=CCCC(=O)C1=C(O)C2(C)C3C(C(=O)C=CC=CC)=C(O)C4(C)C1C1(C)OC4(O)C3(C)OC21O	530	TRUE	TRUE	FALSE		FALSE	null	null	100	null	null	null	null	157.43	50	533.19489:1691 534.19824:552 535.2016:241		313	693	837	615	211	374	341	343	195	820	249	1289	302	1823	443	691	83	890	467
3412	0.669	533.202	w/o MS2:Phillyrin	[M-H]-		0.004	FALSE	5.128	533.203	C27H34O11	Lignan glycosides	KFFCKOBAHMGTMW-UHFFFAOYNA-N	COC1=C(OC)C=C(C=C1)C1OCC2C1COC2C1=CC(OC)=C(OC2OC(CO)C(O)C(O)C2O)C=C1	530	TRUE	TRUE	FALSE		FALSE	null	null	99.9	99.9	null	null	null	170.1	230	533.20221:1308 534.20556:792 535.20892:555		41	118	479	265	115	62	105	17	194	75	0	96	336	72	518	154	125	311	50
3413	0.634	533.22	w/o MS2:Unknown (carbon number 24); PlaSMA ID-1473	[M-H]-	ion correlated with 2919; ion correlated with 2927; ion correlated with 3024; ion correlated with 4243; ion correlated with 3738; ion correlated with 4529; ion correlated with 7676; ion correlated with 3112; ion correlated with 3731; ion correlated with 3244; ion correlated with 5684	0.004	FALSE	4.27	533.223	C24H38O13	NA			530	TRUE	TRUE	FALSE		FALSE	null	null	96.8	99.9	null	null	null	505.03	230	533.21979:3896 534.22314:1378 535.2265:680		74	67	10	32	9	44	19	37	53	23	17	148	208	59	69	44	108	63	59
3417	0.634	534.149	w/o MS2:DIMBOA + O-Hex-Hex; PlaSMA ID-1475	[M-H]-		0.004	FALSE	3.13	534.145	C21H29NO15	NA	MQFCGITYMKIYRP-UHFFFAOYNA-N	COC1=CC2=C(C=C1)N(O)C(=O)C(OC1OC(CO)C(O)C(O)C1OC1OC(CO)C(O)C(O)C1O)O2	530	TRUE	TRUE	FALSE		FALSE	null	null	95.7	100	null	null	null	166.96	204	534.14929:1085 535.15264:810 536.156:88		645	1289	368	78	240	192	263	348	595	630	945	611	15	824	499	441	1089	189	322
3430	0.674	537.08	w/o MS2:C30H18O10; PlaSMA ID-1480	[M-H]-		0.013	FALSE	5.74	537.081	C30H18O10	NA			530	TRUE	TRUE	FALSE		FALSE	null	null	99.8	99.9	null	null	null	254.81	159	537.0802:1315 538.08355:356 539.08691:64		201	42	59	79	41	134	13	74	109	29	58	129	60	113	114	96	29	185	10
3431	0.669	537.12	w/o MS2:Unknown (carbon number 24); PlaSMA ID-1481	[M-H]-	ion correlated with 3112; ion correlated with 3731; ion correlated with 2878; ion correlated with 3219; ion correlated with 3244; ion correlated with 5684; ion correlated with 1663; ion correlated with 3676; ion correlated with 5523; similar chromatogram in higher mz_3676	0.004	FALSE	4.05	537.124	C24H26O14	NA			530	TRUE	TRUE	FALSE		FALSE	null	null	95.1	99.9	null	null	null	360.84	230	537.11951:3146 538.12286:1157 539.12622:294		22	29	97	13	41	4	19	38	1	32	20	0	14	62	88	62	0	40	46
3432	0.611	537.167	w/o MS2:NCGC00180624-03_C25H30O13_2-Propenoic acid, 3-(3-hydroxy-4-methoxyphenyl)-, (1aS,1bS,2S,5aR,6S,6aS)-2-(beta-D-glucopyranosyloxy)-1a,1b,2,5a,6,6a-hexahydro-1a-(hydroxymethyl)oxireno[4,5]cyclopenta[1,2-c]pyran-6-yl ester, (2E)-	[M-H]-	similar chromatogram in higher mz_5292	0.257	FALSE	null	537.161	C25H30O13	Coumaric acids and derivatives	LRHHPZILMPIMIY-UHFFFAOYNA-N	COC1=C(O)C=C(C=CC(=O)OC2C3OC3(CO)C3C2C=COC3OC2OC(CO)C(O)C(O)C2O)C=C1	530	TRUE	TRUE	FALSE		FALSE	null	null	85.7	null	null	null	null	592.01	202	537.16693:10580 538.17028:3984 539.17364:926		283	763	526	245	606	384	157	317	245	399	490	679	319	977	763	769	1633	484	217
3433	0.6	537.202	w/o MS2:NCGC00168940-03_C26H34O12_4-{[(3S,4R,5S)-3-Hydroxy-5-(4-hydroxy-3-methoxyphenyl)-4-(hydroxymethyl)tetrahydro-3-furanyl]methyl}-2-methoxyphenyl beta-D-glucopyranoside	[M-H]-		0.004	FALSE	null	537.198	C26H34O12	Lignan glycosides	SXGSYHDLSPXCMU-UHFFFAOYNA-N	COC1=C(O)C=CC(=C1)C1OCC(O)(CC2=CC(OC)=C(OC3OC(CO)C(O)C(O)C3O)C=C2)C1CO	530	TRUE	TRUE	FALSE		FALSE	null	null	91.5	null	null	null	null	934.2	223	537.20197:6627 538.20532:2042 539.20868:900		60	25	39	55	366	76	97	36	49	33	52	32	0	193	56	106	316	137	45
3434	1.017	537.217	w/o MS2:NCGC00380484-01_C22H36O12_beta-D-Glucopyranose, 6-O-beta-D-glucopyranosyl-1-O-[(2,6,6-trimethyl-1-cyclohexen-1-yl)carbonyl]-	[M-H]-		0.008	FALSE	null	537.219	C22H36O12	O-glycosyl compounds	URTXXFGOVQACIC-UHFFFAOYNA-N	CC1=C(C(=O)OC2OC(COC3OC(CO)C(O)C(O)C3O)C(O)C(O)C2O)C(C)(C)CCC1	530	TRUE	TRUE	FALSE		FALSE	null	null	98.6	null	null	null	null	221.96	232	537.21716:2869 538.22051:2090 539.22387:265		370	112	9	450	1652	2423	89	559	261	188	508	496	230	187	299	335	202	267	589
3459	48.186	538.304	w/o MS2:NCGC00386096-01!(9E,15E,19E)-3-(2-amino-2-oxoethyl)-11,13-dihydroxy-14,21-dimethoxy-8,10,12-trimethyl-7,21-dioxohenicosa-9,15,19-trienoic acid	[M-H]-		0.004	FALSE	null	538.302	C28H45NO9	Hydroxyeicosatrienoic acids	RSNBAEGFNZIXPM-UHFFFAOYNA-N	COC(C=CCCC=CC(=O)OC)C(O)C(C)C(O)C(C)=CC(C)C(=O)CCCC(CC(O)=N)CC(O)=O	530	TRUE	TRUE	FALSE		FALSE	null	null	98	null	null	null	null	113	45	538.3042:1209 539.30755:819 540.31091:0		300	426	419	168	76	147	49	65	55	128	29	60	249	44	30	273	92	11	50
3471	56.889	540.333	w/o MS2:LPC 16:0; PlaSMA ID-1486	[M-H]-		0.004	FALSE	9.91	540.331	C24H50NO7P	1-acyl-sn-glycero-3-phosphocholines	ASWBNKHCZGQVJV-UHFFFAOYNA-N	O=C(OCC(O)COP(=O)([O-])OCC[N+](C)(C)C)CCCCCCCCCCCCCCC	530	TRUE	TRUE	FALSE		FALSE	null	null	92.9	89.6	null	null	null	164.23	13	540.33344:1394 541.33679:376 542.34015:314		23	208	362	4630	8788	15825	2239	2618	2444	2527	4982	13980	7234	7197	2271	9168	9932	9870	7397
3472	0.617	541.159	w/o MS2:NCGC00380993-01_C23H28O12_Cyclopenta[c]pyran-4-carboxylic acid, 6-(benzoyloxy)-1-(hexopyranosyloxy)-1,4a,5,6,7,7a-hexahydro-5-hydroxy-7-methyl-	[M-H]-		0.013	FALSE	null	541.156	C23H28O12	Iridoid O-glycosides	VHNBSWKVDGABEV-UHFFFAOYNA-N	CC1C(OC(=O)C2=CC=CC=C2)C(O)C2C1C(OC1OC(CO)C(O)C(O)C1O)OC=C2C(O)=O	530	TRUE	TRUE	FALSE		FALSE	null	null	97.2	null	null	null	null	178.9	168	541.15863:1493 542.16198:991 543.16534:268		674	1354	688	328	2467	1085	623	485	605	961	1547	3733	1350	1363	1316	3102	1172	768	367
3478	0.566	545.122	w/o MS2:Unknown (carbon number 26); PlaSMA ID-1493	[M-H]-		0.021	FALSE	4.3	545.132	C26H26O13	NA			530	TRUE	TRUE	FALSE		FALSE	null	null	81.9	99.9	null	null	null	164.13	51	545.12225:1748 546.1256:779 547.12896:218		485	436	1016	284	607	438	640	199	872	884	1325	438	733	616	1165	1073	535	887	100
3485	0.757	547.154	w/o MS2:Unknown (carbon number 26); PlaSMA ID-1502	[M-H]-		0.004	FALSE	4.12	547.148	C26H28O13	NA			530	TRUE	TRUE	FALSE		FALSE	null	null	92.5	99.9	null	null	null	227.97	187	547.15387:2630 548.15722:1963 549.16058:668		301	534	303	112	201	296	57	196	154	107	208	211	380	486	130	340	141	95	254
3487	0.566	549.167	w/o MS2:NCGC00384671-01!2-[4-[3-[3,4-dihydroxy-4-(hydroxymethyl)oxolan-2-yl]oxy-4,5-dihydroxy-6-(hydroxymethyl)oxan-2-yl]oxyphenyl]-7-hydroxy-2,3-dihydrochromen-4-one	[M-H]-		0.046	FALSE	null	549.161	C26H30O13	Flavonoid O-glycosides	FTVKHUHJWDMWIR-UHFFFAOYNA-N	OCC1OC(OC2=CC=C(C=C2)C2CC(=O)C3=C(O2)C=C(O)C=C3)C(OC2OCC(O)(CO)C2O)C(O)C1O	530	TRUE	TRUE	FALSE		FALSE	null	null	83.3	null	null	null	null	238.49	227	549.16742:2556 550.17077:1566 551.17413:591		1013	868	890	422	23	271	413	919	554	698	956	629	884	1055	288	883	1367	56	832
3489	0.566	551.111	w/o MS2:Unknown (carbon number 24); PlaSMA ID-1508	[M-H]-		0.004	FALSE	4.28	551.104	C24H24O15	NA			530	TRUE	TRUE	FALSE		FALSE	null	null	89	99.9	null	null	null	133.39	71	551.1106:1003 552.11395:2531 553.11731:2784		59	81	39	2377	1	0	68	37	175	67	9	64	1	9	41	0	38	11	42
3543	54.549	555.284	w/o MS2:Unknown (carbon number 25); PlaSMA ID-1521	[M-H]-		0.127	FALSE	9.74	555.284	C25H48O11S	NA			530	TRUE	TRUE	FALSE		FALSE	null	null	95.1	90.5	null	null	null	171.84	37	555.28381:138759 556.28716:78287 557.29052:27972		508127	398320	347187	492818	509824	312439	289430	278233	217695	234316	268517	226370	246913	293501	323917	228515	327432	372480	490234
3585	58.517	555.318	w/o MS2:NCGC00380113-01!2,3,14-trihydroxy-10,13-dimethyl-17-(2,3,6,7-tetrahydroxy-5,6-dimethylheptan-2-yl)-2,3,4,5,9,11,12,15,16,17-decahydro-1H-cyclopenta[a]phenanthren-6-one	[M-H]-		0.004	FALSE	null	555.317	C28H46O8	Hydroxy bile acids, alcohols and derivatives	GGLFMIALTLLMEJ-UHFFFAOYNA-N	CC(CC(O)C(C)(O)C1CCC2(O)C3=CC(=O)C4CC(O)C(O)CC4(C)C3CCC12C)C(C)(O)CO	530	TRUE	TRUE	FALSE		FALSE	null	null	100	null	null	null	null	192.59	136	555.31775:2335 556.3211:1054 557.32446:201		26124	25709	23694	25447	24331	26252	25984	22565	24678	23584	20569	22378	20	22	23129	0	15	22856	22665
3620	4.092	559.279	w/o MS2:NCGC00380931-01_C26H42O10_	[M-H]-		0.017	FALSE	null	559.276	C26H42O10	Fatty acyl glycosides of mono- and disaccharides	YKVWDRYOZQXKSV-UHFFFAOYNA-N	CC1(CCOC2OC(CO)C(O)C(O)C2O)CCC23OC2(C1)C(O)CC1C(C)(CCCC31C)C(O)=O	530	TRUE	TRUE	FALSE		FALSE	null	null	95.1	null	null	null	null	112.1	11	559.27917:1689 560.28252:1011 561.28588:409		327	715	720	195	168	1248	1346	4015	4026	2743	9788	8415	7256	10543	9167	3858	3461	2694	6583
3625	2.018	561.247	w/o MS2:Unknown (carbon number 26); PlaSMA ID-1539	[M-H]-		0.025	FALSE	3.75	561.257	C26H42O13	NA			530	TRUE	TRUE	FALSE		FALSE	null	null	81	100	null	null	null	518.75	50	561.24731:11892 562.25066:7017 563.25402:1889		22574	21070	19199	1459	1858	1030	6631	7398	9725	22984	23353	32048	18944	33844	19619	26491	23353	25757	24225
3637	57.5	561.329	w/o MS2:MGMG 18:2; PlaSMA ID-1541	[M-H]-		0.004	FALSE	10.1	561.329	C27H48O9	Glycosylmonoacylglycerols	LBHUIJRTHBBWHP-UHFFFAOYNA-N	O=C(OCC(O)COC1OC(CO)C(O)C(O)C1(O))CCCCCCCC=CCC=CCCCCC	530	TRUE	TRUE	FALSE		FALSE	null	null	94.7	89.4	null	null	null	130.62	22	561.32861:1907 562.33196:945 563.33532:177		812	1045	1941	2479	2994	3853	2289	4010	4556	7258	9076	5295	13561	11925	6445	2739	5990	9443	4081
3641	55.009	564.322	w/o MS2:LPC 18:2; PlaSMA ID-1556	[M-H]-		0.004	FALSE	9.29	564.327	C26H50NO7P	1-acyl-sn-glycero-3-phosphocholines	SPJFYYJXNPEZDW-UHFFFAOYNA-N	O=C(OCC(O)COP(=O)([O-])OCC[N+](C)(C)C)CCCCCCCC=CCC=CCCCCC	530	TRUE	TRUE	FALSE		FALSE	null	null	88.9	90.1	null	null	null	310.53	170	564.32214:2888 565.32549:2604 566.32885:191		0	0	12	19	12	0	0	0	9	36	18	0	11	0	0	0	47	0	86
3642	61.572	564.335	w/o MS2:LPC 18:2; PlaSMA ID-1555	[M-H]-		0.008	FALSE	9.27	564.33	C26H50NO7P	1-acyl-sn-glycero-3-phosphocholines	SPJFYYJXNPEZDW-UHFFFAOYNA-N	O=C(OCC(O)COP(=O)([O-])OCC[N+](C)(C)C)CCCCCCCC=CCC=CCCCCC	530	TRUE	TRUE	FALSE		FALSE	null	null	87.6	87.2	null	null	null	345.42	71	564.33478:3941 565.33813:4056 566.34149:682		60	11	22	8	16	52	90	151	162	63	225	301	246	115	368	43	236	319	3
3651	11.965	569.281	w/o MS2:NCGC00386071-01![3-methyl-1-[3-methyl-1-oxo-1-(2,3,4,5,6-pentahydroxyhexoxy)pentan-2-yl]oxy-1-oxopentan-2-yl] 2-hydroxy-3-methylpentanoate	[M-H]-		0.004	FALSE	null	569.281	C24H44O12	Depsipeptides	UCAFTLMODRRASO-UHFFFAOYNA-N	CCC(C)C(O)C(=O)OC(C(C)CC)C(=O)OC(C(C)CC)C(=O)OCC(O)C(O)C(O)C(O)CO	530	TRUE	TRUE	FALSE		FALSE	null	null	99.7	null	null	null	null	92.49	38	569.28076:1312 570.28411:344 571.28747:0		219	274	638	279	1517	500	461	469	457	188	851	882	532	2815	465	702	701	482	277
3657	0.634	571.121	w/o MS2:NCGC00380623-01!	[M-H]-		0.004	FALSE	null	571.125	C31H24O11	Xanthenes	XCWGCTNGDUDAMO-UHFFFAOYNA-N	COC(=O)C12OC3=C(C(O)=C4C5C=CC6(CC4=C3)C(=O)C3=C(C(O)=CC(C)=C3)C(O)=C6C5=O)C(O)=C1C(=O)CCC2O	530	TRUE	TRUE	FALSE		FALSE	null	null	94.9	null	null	null	null	226.02	223	571.12134:1475 572.12469:879 573.12805:557		0	30	14	115	412	21	737	14	270	425	66	888	762	88	9	1079	2116	942	1283
3659	54.389	571.289	w/o MS2:Phosphatidylinositol lyso 16	[M-H]-	ion correlated with 3660	0.063	FALSE	null	571.289	C25H49O12P	2-acyl-sn-glycerol-3-phosphoinositols	NUDRHGDMWNFXMD-PYXWJOJKSA-N	CCCCCCCCCCCCCCCC(=O)OC(CO)COP(O)(=O)O[C@H]1[C@H](O)[C@@H](O)[C@H](O)[C@@H](O)[C@H]1O	530	TRUE	TRUE	FALSE		FALSE	null	null	100	null	null	null	null	1346.45	3	571.28918:42254 572.29253:19483 573.29589:4824		159629	118926	233236	58324	75509	121218	52226	52770	84049	110229	85890	164526	113729	107346	52378	85317	93605	94984	87808
3662	54.825	571.292	w/o MS2:NCGC00380815-01_C31H42O7_5-Heptenoic acid, 2-[(4alpha,5alpha,6beta,8alpha,9beta,13alpha,14beta,16beta,17E)-16-(acetyloxy)-6-hydroxy-4,8,10,14-tetramethyl-3,7-dioxogon-1-en-17-ylidene]-6-methyl-, (2E)-	[M-H]-		0.021	FALSE	null	571.291	C31H42O7	Steroid esters	ZGQQEJUGWPCCHA-UHFFFAOYNA-N	CC1C2C(O)C(=O)C3(C)C(CCC4C(C(CC34C)OC(C)=O)=C(CCC=C(C)C)C(O)=O)C2(C)C=CC1=O	530	TRUE	TRUE	FALSE		FALSE	null	null	99.4	null	null	null	null	186.93	78	571.29236:4984 572.29571:2956 573.29907:732		223	315	756	151	108	355	53	244	34	140	137	574	361	287	154	60	123	260	97
3663	6.935	571.299	w/o MS2:Unknown (carbon number 25); PlaSMA ID-1570	[M-H]-		0.004	FALSE	8.46	571.289	C25H49O12P	NA			530	TRUE	TRUE	FALSE		FALSE	null	null	82	100	null	null	null	91.56	187	571.29858:1503 572.30193:108 573.30529:25		0	0	0	0	0	0	14	8	9	0	0	0	0	0	26	14	0	0	1
3666	7.197	571.305	w/o MS2:NCGC00180261-02!1,11,21-trihydroxy-1,6,11,16,21,26-hexazacyclohentriacontane-2,5,12,15,22,25-hexone	[M-H]-	ion correlated with 7837; similar chromatogram in higher mz_7837; similar chromatogram in higher mz_6112	0.004	FALSE	null	571.31	C25H44N6O9	Macrolactams	YEUGMACLLZSLDG-UHFFFAOYSA-N	ON1CCCCCN=C(O)CCC(=O)N(O)CCCCN=C(O)CCC(=O)N(O)CCCCN=C(O)CCC1=O	530	TRUE	TRUE	FALSE		FALSE	null	null	89	null	null	null	null	85.8	166	571.30487:1159 572.30822:158 573.31158:0		5	16	93	10	8	0	0	1	40	28	0	18	11	10	12	36	11	29	21
3670	44.671	574.308	w/o MS2:NCGC00380641-01!5-[[4-[5-[[4-[5-[acetyl(hydroxy)amino]pentylamino]-4-oxobutanoyl]-hydroxyamino]pentylamino]-4-oxobutanoyl]-hydroxyamino]pentanoic acid	[M-H]-		0.008	FALSE	null	574.309	C25H45N5O10	N-acyl amines	ZMCWALAQRPULMT-UHFFFAOYSA-N	CC(=O)N(O)CCCCCN=C(O)CCC(=O)N(O)CCCCCN=C(O)CCC(=O)N(O)CCCCC(O)=O	530	TRUE	TRUE	FALSE		FALSE	null	null	98.4	null	null	null	null	588.37	199	574.30762:4028 575.31097:2229 576.31433:115		36	30	0	258	113	310	102	462	701	758	1946	719	174	466	490	134	187	884	1082
3678	1.122	577.155	w/o MS2:Flavone base + 3O, C-Hex-dHex; PlaSMA ID-1581	[M-H]-		0.004	FALSE	4.57	577.156	C27H30O14	Flavonoid 8-C-glycosides	LYGPBZVKGHHTIE-UHFFFAOYNA-N	O=C1C=C(OC2=C1C(O)=CC(O)=C2C4OC(CO)C(O)C(O)C4(OC3OC(C)C(O)C(O)C3(O)))C5=CC=C(O)C=C5	530	TRUE	TRUE	FALSE		FALSE	null	null	99.9	99.9	null	null	null	76.94	167	577.15546:6225 578.15881:3397 579.16217:992		32	9	46	58	53	21	39	22	46	12	0	29	0	47	25	19	1	38	0
3684	1.342	579.136	w/o MS2:Flavone base + 4O, C-Pen, C-Hex; PlaSMA ID-1592	[M-H]-		0.3	FALSE	3.35	579.135	C26H28O15	Flavonoid 8-C-glycosides	XBGYTZHKGMCEGE-UHFFFAOYNA-N	O=C1C=C(OC=2C1=C(O)C(=C(O)C=2C3OCC(O)C(O)C3(O))C4OC(CO)C(O)C(O)C4(O))C=5C=CC(O)=C(O)C=5	530	TRUE	TRUE	FALSE		FALSE	null	null	99.8	100	null	null	null	641.83	206	579.13629:12983 580.13964:7171 581.143:2152		39	379	12	7	25	160	25	24	14	11	46	1272	164	534	51	521	1341	39	851
3685	1.631	579.138	w/o MS2:Unknown (carbon number 26); PlaSMA ID-1594	[M-H]-		0.042	FALSE	4.14	579.138	C26H28O15	NA			530	TRUE	TRUE	FALSE		FALSE	null	null	100	100	null	null	null	123.71	12	579.13757:1632 580.14092:894 581.14428:352		4758	5033	6230	1226	3451	2055	1684	4715	3250	3965	3426	7324	2834	4548	3543	1815	2687	4065	3826
3699	52.121	593.091	w/o MS2:NCGC00169594-02!8-[2-(3,4-dihydroxyphenyl)-5,7-dihydroxy-4-oxo-2,3-dihydrochromen-3-yl]-5,7-dihydroxy-2-(4-hydroxyphenyl)-2,3-dihydrochromen-4-one	[M-H]-		0.004	FALSE	null	593.086	C30H22O11	Biflavonoids and polyflavonoids	BTRRHXATSDHYNW-UHFFFAOYNA-N	OC1=CC=C(C=C1)C1CC(=O)C2=C(O1)C(C1C(OC3=CC(O)=CC(O)=C3C1=O)C1=CC(O)=C(O)C=C1)=C(O)C=C2O	530	TRUE	TRUE	FALSE		FALSE	null	null	87.4	null	null	null	null	78.86	162	593.09082:1414 594.09417:1091 595.09753:396		0	18	0	0	0	23	12	11	36	9	0	21	31	64	10	23	0	0	12
3700	52.016	593.13	w/o MS2:Tiliroside	[M-H]-		0.004	FALSE	null	593.13	C30H26O13	Flavonoid 3-O-p-coumaroyl glycosides	DVGGLGXQSFURLP-UHFFFAOYNA-N	OC1C(COC(=O)C=CC2=CC=C(O)C=C2)OC(OC2=C(OC3=CC(O)=CC(O)=C3C2=O)C2=CC=C(O)C=C2)C(O)C1O	530	TRUE	TRUE	FALSE		FALSE	null	null	100	null	null	null	null	314.15	204	593.13:3090 594.13335:1580 595.13671:770		0	0	0	0	0	0	0	0	0	0	0	0	0	10	0	0	0	0	0
3702	52.618	593.276	w/o MS2:C27H46O14; PlaSMA ID-1644	[M-H]-		0.008	FALSE	10.14	593.274	C27H46O14	NA			530	TRUE	TRUE	FALSE		FALSE	null	null	94.8	91.4	null	null	null	54.65	2	593.27582:1984 594.27917:1204 595.28253:282		637	7705	6706	721	393	121	488	618	354	780	842	1983	503	2040	1007	1686	2520	1839	1150
3704	1.088	595.08	w/o MS2:NCGC00179942-02![4,5-dihydroxy-6-(hydroxymethyl)-2-[2,4,6-trihydroxy-3-(4-hydroxybenzoyl)phenyl]oxan-3-yl] 3,4,5-trihydroxybenzoate	[M-H]-		0.008	FALSE	null	595.086	C26H24O14	Phenolic glycosides	JLKWLPLEMBUFOD-UHFFFAOYNA-N	OCC1OC(C(OC(=O)C2=CC(O)=C(O)C(O)=C2)C(O)C1O)C1=C(O)C=C(O)C(C(=O)C2=CC=C(O)C=C2)=C1O	530	TRUE	TRUE	FALSE		FALSE	null	null	83	null	null	null	null	201.32	47	595.0799:1413 596.08325:1040 597.08661:260		10	1	14	51	44	32	114	9	9	101	28	184	0	21	40	26	60	1	26
3706	1.09	595.128	w/o MS2:Delphinidin-3-O-sambubioside; PlaSMA ID-1645	[M-H]-		0.063	FALSE	2.66	595.13	C26H29O16	Anthocyanidin-3-O-glycosides	TWYYVOVDSNRIJM-UHFFFAOYNA-O	OCC1OC(OC2=CC3=C(O)C=C(O)C=C3[O+]=C2C2=CC(O)=C(O)C(O)=C2)C(OC2OCC(O)C(O)C2O)C(O)C1O	530	TRUE	TRUE	FALSE		FALSE	null	null	99.4	100	null	null	null	233.95	36	595.1283:2914 596.13165:1845 597.13501:546		9639	9003	8279	3858	1851	1132	5092	1562	4252	8911	2045	8581	6111	9035	5902	4759	9400	7205	9840
3707	1.034	595.164	w/o MS2:C29H28N2O12; PlaSMA ID-1647	[M-H]-		0.004	FALSE	3.15	595.166	C29H28N2O12	NA			530	TRUE	TRUE	FALSE		FALSE	null	null	99	100	null	null	null	2115.43	156	595.16443:13235 596.16778:8390 597.17114:1777		9	148	216	36	44	39	59	10	19	40	74	21	48	22	61	12	8	38	51
3720	54.452	597.303	w/o MS2:Phosphatidylinositol lyso 18	[M-H]-		0.004	FALSE	null	597.305	C27H51O12P	2-acyl-sn-glycerol-3-phosphoinositols	OVHGUPNHWUHPOM-DBFVMBBUSA-N	CCCCCCCCCCCCC\C=C/CCC(=O)OC(CO)COP(O)(=O)O[C@H]1[C@H](O)[C@@H](O)[C@H](O)[C@@H](O)[C@H]1O	530	TRUE	TRUE	FALSE		FALSE	null	null	98.9	null	null	null	null	78.13	5	597.3031:2197 598.30645:1162 599.30981:200		81	73	168	2995	11483	2289	1393	1092	1183	1544	1279	1801	991	2488	1285	959	2658	1584	735
3723	56.906	599.319	w/o MS2:Phosphatidylinositol lyso 18	[M-H]-		0.004	FALSE	null	599.32	C27H53O12P	2-acyl-sn-glycerol-3-phosphoinositols	AGVRWBBFKKEVAX-WAPMBQLLSA-N	CCCCCCCCCCCCCCCCCC(=O)OC(CO)COP(O)(=O)O[C@H]1[C@H](O)[C@@H](O)[C@H](O)[C@@H](O)[C@H]1O	530	TRUE	TRUE	FALSE		FALSE	null	null	99.7	null	null	null	null	85.3	38	599.31946:1528 600.32281:514 601.32617:231		81	364	414	2304	852	2632	2222	1143	4038	5757	952	1608	707	1682	725	686	481	3129	1612
3732	1.573	602.385	w/o MS2:Phosphatidylcholine lyso 22	[M-H]-		0.008	FALSE	null	602.383	C30H54NO7P	2-acyl-sn-glycero-3-phosphocholines	HVUQIFGXSYUVOW-SYNYMFHXNA-N	CCCCCCCC\C=C/C\C=C/C\C=C/C\C=C/CCC(=O)OC(CO)COP([O-])(=O)OCC[N+](C)(C)C	530	TRUE	TRUE	FALSE		FALSE	null	null	96.3	null	null	null	null	178.45	226	602.3855:1106 603.38885:1176 604.39221:161		120	43	16	4	21	90	46	37	24	759	45	39	903	101	83	60	112	14	568
3788	66.035	607.262	w/o MS2:Isoreserpin; PlaSMA ID-1674	[M-H]-		0.051	FALSE	6.1	607.266	C33H40N2O9	Yohimbine alkaloids	QEVHRUUCFGRFIF-UHFFFAOYNA-N	COC1C(CC2CN3CCC4=C(NC5=C4C=CC(OC)=C5)C3CC2C1C(=O)OC)OC(=O)C1=CC(OC)=C(OC)C(OC)=C1	530	TRUE	TRUE	FALSE		FALSE	null	null	88	83.6	null	null	null	655.94	2	607.26215:8856 608.2655:3810 609.26886:2186		27214	28124	17900	17530	20825	18607	17564	15307	11690	9917	7975	4023	5753	4725	4888	1422	3446	3922	3746
3793	1.138	609.145	w/o MS2:Cyanidin-3-O-sophoroside	[M-H]-	adduct linked to 3959_[M+Cl]-	0.181	FALSE	2.786	609.146	C27H31O16	Anthocyanidin-3-O-glycosides	SXYMMDGPXYVCER-UHFFFAOYNA-O	OCC1OC(OC2C(OC3=C([O+]=C4C=C(O)C=C(O)C4=C3)C3=CC(O)=C(O)C=C3)OC(CO)C(O)C2O)C(O)C(O)C1O	530	TRUE	TRUE	FALSE		FALSE	null	null	100	100	null	null	null	25243.7	12	609.14532:257674 610.14867:144815 611.15203:36741		1318431	1462171	1511292	503442	959422	763692	1128466	1310339	1184229	1232096	1436063	1598668	1392818	1473981	1402753	1150552	1222370	1501124	1299274
3794	1.104	609.146	w/o MS2:Cyanidin-3,5-di-O-glucoside; LC-ESI-QTOF; MS2; CE	[M-H]-	adduct linked to 3958_[M+Cl]-	0.422	FALSE	null	609.146	C27H31O16	Anthocyanidin-5-O-glycosides	RDFLLVCQYHQOBU-ZOTFFYTFSA-O	OC[C@H]1O[C@@H](OC2=CC(O)=CC3=[O+]C(=C(O[C@@H]4O[C@H](CO)[C@@H](O)[C@H](O)[C@H]4O)C=C23)C2=CC(O)=C(O)C=C2)[C@H](O)[C@@H](O)[C@@H]1O	530	TRUE	TRUE	FALSE		FALSE	null	null	100	null	null	null	null	2699.66	13	609.14557:243642 610.14892:146231 611.15228:33934		1318431	1462171	1511292	26808	959422	763092	1128494	1308609	1183794	1232096	1437243	1598668	1392818	1473981	1402798	1150552	1222370	1501124	1299273
3819	45.019	619.316	w/o MS2:NCGC00381071-01!1,12-dihydroxy-1,6,12,17,23,28-hexazacyclotritriacontane-2,5,13,16,24,27-hexone	[M-H]-	similar chromatogram in higher mz_6304; similar chromatogram in higher mz_7509	0.004	FALSE	null	619.323	C27H48N6O8	Macrolactams	ABHHIGWFFMCQOC-UHFFFAOYSA-N	ON1CCCCCN=C(O)CCC(O)=NCCCCCN=C(O)CCC(=O)N(O)CCCCCN=C(O)CCC1=O	530	TRUE	TRUE	FALSE		FALSE	null	null	80.8	null	null	null	null	160.18	1	619.31622:3485 620.31957:1787 621.32293:97		20029	2394	5014	88	517	403	239	132	73	72	71	403	72	1184	796	1200	1427	2354	547
3823	48.526	621.355	w/o MS2:NCGC00380800-01_C36H50N2O7_(5R,13S,14R,15R)-15,22-Dihydroxy-5-methoxy-14,16-dimethyl-3-oxo-2-azabicyclo[18.3.1]tetracosa-1(24),6,8,10,16,20,22-heptaen-13-yl N-(cyclohexylcarbonyl)-D-alaninate	[M-H]-		0.004	FALSE	null	621.355	C36H50N2O7	N-acyl-alpha amino acids and derivatives	WACCDLYIHBADOZ-UHFFFAOYNA-N	COC1CC(O)=NC2=CC(O)=CC(CCC=C(C)C(O)C(C)C(CC=CC=CC=C1)OC(=O)C(C)N=C(O)C1CCCCC1)=C2	530	TRUE	TRUE	FALSE		FALSE	null	null	99.9	null	null	null	null	241.88	158	621.35498:2096 622.35833:1264 623.36169:0		11	19	0	0	9	18	10	11	3	0	11	40	21	10	19	19	0	11	13
3841	43.299	621.437	w/o MS2:Ginsenoside compound K; PlaSMA ID-1715	[M-H]-		0.013	FALSE	9.51	621.437	C36H62O8	Triterpene saponins	FVIZARNDLVOMSU-UHFFFAOYNA-N	CC(C)=CCCC(C)(OC1OC(CO)C(O)C(O)C1O)C1CCC2(C)C1C(O)CC1C3(C)CCC(O)C(C)(C)C3CCC21C	530	TRUE	TRUE	FALSE		FALSE	null	null	97.2	94.4	null	null	null	94.91	13	621.43671:1646 622.44006:963 623.44342:183		8	170	34	2503	1081	5243	4626	1996	4242	1041	4798	3791	5257	3901	6621	3786	1719	10161	8322
3858	1.291	623.198	w/o MS2:NCGC00180544-02![(2R,3S,4R,5R,6R)-6-[2-(3,4-dihydroxyphenyl)ethoxy]-4,5-dihydroxy-2-[[(2R,3R,4R,5R,6S)-3,4,5-trihydroxy-6-methyloxan-2-yl]oxymethyl]oxan-3-yl] (E)-3-(3,4-dihydroxyphenyl)prop-2-enoate	[M-H]-		0.059	FALSE	null	623.198	C29H36O15	Coumaric acids and derivatives	DTOUWTJYUCZJQD-UHFFFAOYNA-N	CC1OC(OCC2OC(OCCC3=CC(O)=C(O)C=C3)C(O)C(O)C2OC(=O)C=CC2=CC(O)=C(O)C=C2)C(O)C(O)C1O	530	TRUE	TRUE	FALSE		FALSE	null	null	100	null	null	null	null	216.83	Rb3	623.19794:9155 624.20129:6297 625.20465:1783		3520	34213	30721	2518	21600	24358	22634	21804	17732	16918	13794	7950	10557	9356	8520	10835	8305	5613	4472
3859	0.76	624.132	w/o MS2:Quercetin-3,4'-O-di-beta-glucopyranoside	[M-H]-		0.025	FALSE	null	624.133	C27H30O17	Flavonoid-3-O-glycosides	RPVIQWDFJPYNJM-DEFKTLOSSA-N	OC[C@H]1O[C@@H](OC2=C(O)C=C(C=C2)C2=C(O[C@@H]3O[C@H](CO)[C@@H](O)[C@H](O)[C@H]3O)C(=O)C3=C(O)C=C(O)C=C3O2)[C@H](O)[C@@H](O)[C@@H]1O	530	TRUE	TRUE	FALSE		FALSE	null	null	99.7	null	null	null	null	164.54	8	624.13239:1662 625.13574:1361 626.1391:148		2704	3167	4148	3206	5489	6424	2803	8115	6606	4284	1790	5765	3303	4132	5892	3138	4541	4461	5110
3863	0.931	625.176	w/o MS2:NCGC00169359-03!5-hydroxy-2-(4-hydroxyphenyl)-7-[(2S,3R,4S,5S,6R)-3,4,5-trihydroxy-6-[[(2R,3R,4R,5R,6S)-3,4,5-trihydroxy-6-methyloxan-2-yl]oxymethyl]oxan-2-yl]oxy-2,3-dihydrochromen-4-one	[M-H]-		0.004	FALSE	null	625.177	C27H32O14	Flavonoid-7-O-glycosides	HXTFHSYLYXVTHC-UHFFFAOYNA-N	CC1OC(OCC2OC(OC3=CC(O)=C4C(=O)CC(OC4=C3)C3=CC=C(O)C=C3)C(O)C(O)C2O)C(O)C(O)C1O	530	TRUE	TRUE	FALSE		FALSE	null	null	99.3	null	null	null	null	8127.54	156	625.17627:62121 626.17962:40657 627.18298:11264		355	0	41	0	50	136	1	0	0	724	170	129	13	11	61	0	0	0	0
3864	6.552	625.248	w/o MS2:NCGC00385791-01!	[M-H]-		0.004	FALSE	null	625.25	C29H40O12	Steroidal glycosides	XYUXECAMXQZDMY-UHFFFAOYNA-N	CC12CCC3C(CCC4(OC5OC(CO)C(O)C(O)C5O)C5OC5CCC34O)C1(O)CC(O)C2C1=COC(=O)C=C1	530	TRUE	TRUE	FALSE		FALSE	null	null	97.2	null	null	null	null	138.66	4	625.2478:2028 626.25115:861 627.25451:470		63	44	32	13563	461	318	0	96	27	18	54	8	9	8	3	19	35	9	33
3870	9.842	627.23	w/o MS2:NCGC00180141-02!2-[[7-hydroxy-1-(4-hydroxy-3,5-dimethoxyphenyl)-3-(hydroxymethyl)-6,8-dimethoxy-1,2,3,4-tetrahydronaphthalen-2-yl]methoxy]-6-(hydroxymethyl)oxane-3,4,5-triol	[M-H]-		0.004	FALSE	null	627.229	C28H38O13	Lignan glycosides	PQQRNPDHSJDAGV-UHFFFAOYNA-N	COC1=CC(=CC(OC)=C1O)C1C(COC2OC(CO)C(O)C(O)C2O)C(CO)CC2=CC(OC)=C(O)C(OC)=C12	530	TRUE	TRUE	FALSE		FALSE	null	null	99.5	null	null	null	null	124.71	64	627.23041:1520 628.23376:767 629.23712:78		1	0	25	0	31	22	0	0	19	0	26	14	10	41	61	8	0	0	0
3887	58.787	631.283	w/o MS2:Unknown (carbon number 34); PlaSMA ID-1738	[M-H]-		0.004	FALSE	5.66	631.277	C34H40N4O8	NA			530	TRUE	TRUE	FALSE		FALSE	null	null	85.5	86.8	null	null	null	270.36	59	631.28308:1770 632.28643:1104 633.28979:297		13	10	62	8	11	0	10	0	0	41	20	19	22	0	0	9	19	21	29
3891	53.772	631.385	w/o MS2:NCGC00169815-02_C36H56O9_Urs-12-ene-27,28-dioic acid, 3-[(6-deoxy-alpha-L-mannopyranosyl)oxy]-, (3beta,5xi,9xi)-	[M-H]-		0.139	FALSE	null	631.385	C36H56O9	Triterpene saponins	PUOQHFWXBKTHST-UHFFFAOYNA-N	CC1CCC2(CCC3(C(O)=O)C(=CCC4C5(C)CCC(OC6OC(C)C(O)C(O)C6O)C(C)(C)C5CCC34C)C2C1C)C(O)=O	530	TRUE	TRUE	FALSE		FALSE	null	null	99.9	null	null	null	null	207.66	187	631.3847:7471 632.38805:4892 633.39141:1622		9	0	12	14	9	38	11	7	3	37	0	0	10	10	25	11	33	12	11
3892	53.896	631.391	w/o MS2:Unknown (carbon number 36); PlaSMA ID-1739	[M-H]-		0.004	FALSE	8.72	631.385	C36H56O9	NA			530	TRUE	TRUE	FALSE		FALSE	null	null	86.3	90.3	null	null	null	270.02	166	631.39081:2697 632.39416:1740 633.39752:353		18	10	51	26	29	28	63	27	30	54	29	32	0	3	0	12	27	20	0
3899	11.88	636.309	w/o MS2:Hexosyl LPE 18:3; PlaSMA ID-1752	[M-H]-		0.004	FALSE	8.59	636.316	C29H52NO12P	NA	QFDVZERXJLVROF-IUQGRGSQNA-N	CC\C=C\C\C=C\C\C=C\CCCCCCCC(=O)OC(CO)COP(O)(=O)OCCNC1OC(CO)C(O)C(O)C1O	530	TRUE	TRUE	FALSE		FALSE	null	null	90	99.9	null	null	null	43.58	38	636.30902:1040 637.31237:209 638.31573:21		12	9	70	47	584	670	1467	674	2772	893	9071	9364	8247	9026	8569	4562	5316	7910	6020
3931	6.387	637.432	w/o MS2:Ginsenoside F1; PlaSMA ID-1760	[M-H]-		0.03	FALSE	6.59	637.432	C36H62O9	Triterpene saponins	XNGXWSFSJIQMNC-UHFFFAOYNA-N	CC(C)=CCCC(C)(OC1OC(CO)C(O)C(O)C1O)C1CCC2(C)C1C(O)CC1C3(C)CCC(O)C(C)(C)C3C(O)CC21C	520	TRUE	TRUE	FALSE		FALSE	null	null	100	100	null	null	null	2263.9	206	637.4317:35995 638.43505:28474 639.43841:7418		0	0	0	0	0	0	0	0	0	0	0	0	0	0	0	0	0	0	0
3935	8.59	637.432	w/o MS2:Ginsenoside F1	[M-H]-	adduct linked to 3820_[M-H2O-H]-	0.008	FALSE	6.595	637.432	C36H62O9	Triterpene saponins	XNGXWSFSJIQMNC-UHFFFAOYNA-N	CC(C)=CCCC(C)(OC1OC(CO)C(O)C(O)C1O)C1CCC2(C)C1C(O)CC1C3(C)CCC(O)C(C)(C)C3C(O)CC21C	530	TRUE	TRUE	FALSE		FALSE	null	null	100	100	null	null	null	62.98	205	637.43201:1402 638.43536:860 639.43872:361		9	0	0	1	0	0	0	12	0	0	0	0	0	0	13	0	0	0	0
3947	4.952	638.337	w/o MS2:Hexosyl LPE 18:2; PlaSMA ID-1765	[M-H]-	ion correlated with 6163; ion correlated with 555; ion correlated with 3261; ion correlated with 1528; ion correlated with 414; ion correlated with 1749; ion correlated with 1409; ion correlated with 169; ion correlated with 5619; ion correlated with 927; ion correlated with 3904; ion correlated with 6162	0.008	FALSE	9.18	638.329	C29H54NO12P	NA	HQYLDWZNTJHJNQ-AVQMFFATNA-N	CCCCC\C=C\C\C=C\CCCCCCCC(=O)OC(CO)COP(O)(=O)OCCNC1OC(CO)C(O)C(O)C1O	530	TRUE	TRUE	FALSE		FALSE	null	null	86.8	99.9	null	null	null	247.01	164	638.3371:1838 639.34045:345 640.34381:22		0	16	14	9	17	0	0	0	9	18	0	15	0	0	0	0	0	0	0
3958	1.105	645.123	w/o MS2:NCGC00386049-01!3-[(2S,3R,4S,5R,6S)-3,4-dihydroxy-6-methyl-5-[(2S,3R,4S,5S,6R)-3,4,5-trihydroxy-6-(hydroxymethyl)oxan-2-yl]oxyoxan-2-yl]oxy-2-(3,4-dihydroxyphenyl)-5,7-dihydroxychromen-4-one	[M+Cl]-	adduct linked to 3794_[M-H]-	0.008	FALSE	null	645.123	C27H30O16	Flavonoid-3-O-glycosides	CAENGMLSMONNBU-UHFFFAOYNA-N	CC1OC(OC2=C(OC3=CC(O)=CC(O)=C3C2=O)C2=CC(O)=C(O)C=C2)C(O)C(O)C1OC1OC(CO)C(O)C(O)C1O	530	TRUE	TRUE	FALSE		FALSE	null	null	99.8	null	null	null	null	97.68	77	645.12335:1521 646.1267:516 647.13006:1418		3369	3608	3636	1960	4075	3613	3825	247	1601	5557	1999	770	5508	4356	5281	406	3244	97	1590
3969	66.089	647.466	w/o MS2:1,2-Dipalmitoyl-sn-glycero-3-phosphate	[M-H2O-H]-	similar chromatogram in higher mz_4034; adduct linked to 4165_[M+Na-2H]-	0.08	FALSE	null	647.466	C35H69O8P	1,2-diacylglycerol-3-phosphates	PORPENFLTBBHSG-UHFFFAOYNA-N	O=C(OCC(OC(=O)CCCCCCCCCCCCCCC)COP(=O)(O)O)CCCCCCCCCCCCCCC	530	TRUE	TRUE	FALSE		FALSE	null	null	99.9	null	null	null	null	200.62	203	647.46613:1508 648.46948:1960 649.47284:461		15	15	19	9	9	40	10	76	45	25	51	71	115	47	185	876	615	421	383
3988	1.376	651.156	w/o MS2:NCGC00380531-01!3-(1,3-benzodioxol-5-yl)-7-[(2S,3R,4S,5S,6R)-6-[[(2S,3R,4R)-3,4-dihydroxy-4-(hydroxymethyl)oxolan-2-yl]oxymethyl]-3,4,5-trihydroxyoxan-2-yl]oxy-6-methoxychromen-4-one	[M-H]-		0.013	FALSE	null	651.157	C28H30O15	Isoflavonoid O-glycosides	BCWKMSLBLIKZQX-UHFFFAOYNA-N	COC1=C(OC2OC(COC3OCC(O)(CO)C3O)C(O)C(O)C2O)C=C2OC=C(C(=O)C2=C1)C1=CC2=C(OCO2)C=C1	530	TRUE	TRUE	FALSE		FALSE	null	null	100	null	null	null	null	189.99	1	651.15637:1988 652.15972:988 653.16308:595		8923	7072	8049	2214	4930	3309	3658	6615	3233	6925	2442	9404	1192	3359	6598	3933	6084	6811	4467
3996	56.558	653.261	w/o MS2:NCGC00385538-01_C35H44O13_(1R,2R,3R,4S,5S,7R,8R,9R,10S,14R)-1,8,16-Triacetoxy-2-(glycoloyloxy)-7-hydroxy-5,9,12,12-tetramethyl-13-oxotetracyclo[7.6.1.0~3,7~.0~10,14~]hexadec-4-yl benzoate	[M-H]-		0.004	FALSE	null	653.26	C35H44O13	Diterpenoids	XIZUZZXWYLTRAC-UHFFFAOYNA-N	CC1CC2(O)C(C1OC(=O)C1=CC=CC=C1)C(OC(=O)CO)C1(CC3C(CC(C)(C)C3=O)C(C)(C1OC(C)=O)C2OC(C)=O)OC(C)=O	530	TRUE	TRUE	FALSE		FALSE	null	null	99.5	null	null	null	null	292.4	70	653.26135:4915 654.2647:2354 655.26806:1036		0	0	9	13	48	4	54	31	3	324	23	109	80	19	113	11	151	208	20
4002	55.879	654.381	w/o MS2:NCGC00347652-02_C35H53N5O7_12-Benzyl-3-isobutyl-6,9-diisopropyl-5,8-dimethyldodecahydro-1H,3H-pyrrolo[1,2-q][1,4,7,10,13,17]oxapentaazacyclononadecine-1,4,7,10,13,17(14H)-hexone	[M-H]-	ion correlated with 4198	0.004	FALSE	null	654.387	C35H53N5O7	Cyclic depsipeptides	RPJBXUNEXVNBIF-UHFFFAOYNA-N	CC(C)CC1OC(=O)C2CCCN2C(=O)CCN=C(O)C(CC2=CC=CC=C2)N=C(O)C(C(C)C)N(C)C(=O)C(C(C)C)N(C)C1=O	530	TRUE	TRUE	FALSE		FALSE	null	null	82.7	null	null	null	null	76.84	37	654.38104:3308 655.38439:1125 656.38775:163		337	403	556	6292	13325	16187	6203	5302	5824	15395	18148	15157	10659	6996	4863	8002	4712	11526	7778
4013	0.566	665.213	w/o MS2:Tetrasaccharides (Hex-Hex-Hex-Hex); PlaSMA ID-1820	[M-H2O-H]-	adduct linked to 4145_[M-H]-	0.004	FALSE	1.69	665.213	C24H42O21	Oligosaccharides	UQZIYBXSHAGNOE-UHFFFAOYNA-N	OCC4OC(OCC3OC(OCC2OC(OC1(OC(CO)C(O)C1(O))(CO))C(O)C(O)C2(O))C(O)C(O)C3(O))C(O)C(O)C4(O)	530	TRUE	TRUE	FALSE		FALSE	null	null	99.8	100	null	null	null	342.6	HUNDUI	665.2135:3295 666.21685:3201 667.22021:821		470	654	439	14	376	81	449	415	586	353	316	208	220	284	305	357	136	316	311
4014	66.097	665.217	w/o MS2:STACHYOSE	[M-H2O-H]-	adduct linked to 4144_[M-H]-	0.089	FALSE	null	665.215	C24H42O21	Oligosaccharides	UQZIYBXSHAGNOE-UHFFFAOYNA-N	OCC1OC(CO)(OC2OC(COC3OC(COC4OC(CO)C(O)C(O)C4O)C(O)C(O)C3O)C(O)C(O)C2O)C(O)C1O	530	TRUE	TRUE	FALSE		FALSE	null	null	98.1	null	null	null	null	184.08	72	665.21655:4521 666.2199:2147 667.22326:417		4000	1789	3743	2996	1230	1855	2867	865	1748	2125	1774	1243	886	885	1553	899	908	566	701
4020	1.088	667.155	w/o MS2:Flavone base + 3O, 2MeO, O-Hex, O-HexA; PlaSMA ID-1825	[M-H]-		0.004	FALSE	4.05	667.155	C29H32O18	Flavonoid-7-O-glucuronides	RXBHGYDCENBXLU-UHFFFAOYNA-N	COC1=CC(=CC(OC)=C1OC1OC(CO)C(O)C(O)C1O)C1=CC(=O)C2=C(O1)C=C(OC1OC(C(O)C(O)C1O)C(O)=O)C=C2O	530	TRUE	TRUE	FALSE		FALSE	null	null	100	100	null	null	null	181.44	5	667.1554:1385 668.15875:770 669.16211:171		3268	3929	3206	38	6687	1289	3135	1679	3953	2026	1943	2491	1255	2809	1749	2707	3099	3346	405
4024	56.227	667.445	w/o MS2:Ginsenoside Rh2 (S-FORM)	[M-H]-		0.004	FALSE	9.842	667.443	C36H62O8	Triterpene saponins	CKUVNOCSBYYHIS-UHFFFAOYNA-N	CC(C)=CCCC(C)(O)C1CCC2(C)C1C(O)CC1C3(C)CCC(OC4OC(CO)C(O)C(O)C4O)C(C)(C)C3CCC21C	530	TRUE	TRUE	FALSE		FALSE	null	null	94.1	89.8	null	null	null	50.43	32	667.44452:1007 668.44787:523 669.45123:579		88	86	50	1471	1354	1549	1855	3964	2599	2025	1935	2397	1401	2635	5602	467	1151	4469	6301
4047	22.357	673.397	w/o MS2:C38H58O10; PlaSMA ID-1836	[M-H]-		0.004	FALSE	9.14	673.396	C38H58O10	NA			530	TRUE	TRUE	FALSE		FALSE	null	null	99.5	99.1	null	null	null	332.87	166	673.39667:2528 674.40002:2387 675.40338:2077		0	11	0	12	0	0	0	0	0	0	0	0	0	9	0	23	9	12	12
4059	53.616	675.223	w/o MS2:C40H36O10; PlaSMA ID-1837	[M-H]-		0.004	FALSE	9.22	675.224	C40H36O10	NA			530	TRUE	TRUE	FALSE		FALSE	null	null	95.2	90.6	null	null	null	221.45	70	675.22339:2144 676.22674:2300 677.2301:578		0	0	14	0	0	0	24	0	0	74	34	19	9	24	10	10	23	12	0
4061	53.665	675.36	w/o MS2:DGMG 18:3; PlaSMA ID-1840	[M-H]-		0.013	FALSE	8.75	675.359	C33H56O14	Glycosylmonoacylglycerols	MPSGDHOYFIUPSO-UHFFFAOYNA-N	O=C(OCC(O)COC2OC(COC1OC(CO)C(O)C(O)C1(O))C(O)C(O)C2(O))CCCCCCCC=CCC=CCC=CCC	530	TRUE	TRUE	FALSE		FALSE	null	null	95	90.4	null	null	null	339.17	3	675.3598:14432 676.36315:9519 677.36651:3294		6788	28282	59464	3066	5749	3317	6917	2435	5048	2881	11241	15044	5613	8855	411	652	3691	14387	3894
4071	2.261	677.348	w/o MS2:Unknown (carbon number 36); PlaSMA ID-1851	[M-H]-	adduct linked to 4227_[M+Cl]-	0.042	FALSE	7.49	677.352	C36H54O12	NA			530	TRUE	TRUE	FALSE		FALSE	null	null	96.3	99.9	null	null	null	188.51	42	677.34827:1906 678.35162:1909 679.35498:543		0	12	0	8	54	44	33	12	16	43	10	42	21	11	8	43	19	11	0
4136	50.041	681.293	w/o MS2:S4:17(P3:15/F1:2); PlaSMA ID-1857	[M-H]-	ion correlated with 4485; ion correlated with 4300; ion correlated with 4271	0.004	FALSE	8.57	681.297	C29H48O15	NA	AKPIJPQIDBGCGR-UHFFFAOYNA-N	CCCCC(=O)OC1C(CO)OC(OC2(CO)OC(CO)C(OC(C)=O)C2O)C(OC(=O)CCCC)C1OC(=O)CCCC	530	TRUE	TRUE	FALSE		FALSE	null	null	92.5	91.8	null	null	null	600.02	69	681.2934:6247 682.29675:18 683.30011:0		0	0	8	0	18	0	9	11	15	10	0	20	40	0	32	8	0	15	0
4144	66.08	683.219	w/o MS2:NCGC00384589-01![(2R,3R,4S,5R,6R)-6-[2-(3,4-dihydroxyphenyl)ethoxy]-3,5-dihydroxy-4-[(2S,3R,4R,5R,6S)-3,4,5-trihydroxy-6-methyloxan-2-yl]oxyoxan-2-yl]methyl (E)-3-(4-hydroxy-3-methoxyphenyl)prop-2-enoate	[M-H]-	ion correlated with 2959; adduct linked to 4241_[M+Cl]-; adduct linked to 4014_[M-H2O-H]-	0.004	FALSE	null	683.219	C30H38O15	Coumaric acids and derivatives	OFNCUIXPAFLTJZ-UHFFFAOYNA-N	COC1=C(O)C=CC(C=CC(=O)OCC2OC(OCCC3=CC(O)=C(O)C=C3)C(O)C(OC3OC(C)C(O)C(O)C3O)C2O)=C1	530	TRUE	TRUE	FALSE		FALSE	null	null	100	null	null	null	null	117.63	Rb3	683.2193:1158 684.22265:0 685.22601:267		3050	2887	1811	1402	782	1093	1528	1714	525	866	625	326	225	313	228	116	69	181	216
4147	0.583	683.264	w/o MS2:NCGC00385666-01!(1R,2S)-7-hydroxy-1-(4-hydroxy-3,5-dimethoxyphenyl)-2-N,3-N-bis[2-(4-hydroxyphenyl)ethyl]-6,8-dimethoxy-1,2-dihydronaphthalene-2,3-dicarboxamide	[M-H]-	ion correlated with 2963; adduct linked to 4242_[M+Cl]-	0.013	FALSE	null	683.261	C38H40N2O10	Aryltetralin lignans	IFNFMIMLJKQPGW-UHFFFAOYNA-N	COC1=CC(=CC(OC)=C1O)C1C(C(O)=NCCC2=CC=C(O)C=C2)C(=CC2=CC(OC)=C(O)C(OC)=C12)C(=O)NCCC1=CC=C(O)C=C1	530	TRUE	TRUE	FALSE		FALSE	null	null	96.3	null	null	null	null	877.42	223	683.26379:46929 684.26714:25213 685.2705:8484		97	215	43	156	0	629	134	9	51	315	42	260	175	301	32	16	10	279	1
4154	21.681	683.437	w/o MS2:Ginsenoside F1	[M-H]-		0.025	FALSE	6.595	683.438	C36H62O9	Triterpene saponins	XNGXWSFSJIQMNC-UHFFFAOYNA-N	CC(C)=CCCC(C)(OC1OC(CO)C(O)C(O)C1O)C1CCC2(C)C1C(O)CC1C3(C)CCC(O)C(C)(C)C3C(O)CC21C	530	TRUE	TRUE	FALSE		FALSE	null	null	99.4	98.9	null	null	null	2510.52	174	683.43732:76812 684.44067:64283 685.44403:10732		0	0	0	0	12	0	0	0	0	0	0	0	0	0	0	0	9	0	0
4211	49.405	705.426	w/o MS2:C38H60O9; PlaSMA ID-1904	[M-H2O-H]-	adduct linked to 4281_[M-H]-	0.017	FALSE	9.31	705.424	C38H60O9	NA			530	TRUE	TRUE	FALSE		FALSE	null	null	95.2	92.3	null	null	null	183.18	230	705.42596:1961 706.42931:2120 707.43267:347		0	0	0	10	9	9	0	0	0	0	0	10	0	20	0	0	9	9	0
4220	0.854	711.142	w/o MS2:C30H32O20; PlaSMA ID-1914	[M-H]-		0.063	FALSE	3.72	711.143	C30H32O20	NA			530	TRUE	TRUE	FALSE		FALSE	null	null	99.9	100	null	null	null	331.58	32	711.14191:4245 712.14526:1778 713.14862:818		9612	4017	5120	1021	1983	1179	5345	12656	4929	2537	16692	14409	5217	6587	5621	10193	4253	16694	4912
4243	0.617	719.282	w/o MS2:Unknown (carbon number 32); PlaSMA ID-1926	[M+Cl]-	ion correlated with 2905; ion correlated with 2919; ion correlated with 2927; ion correlated with 3024; ion correlated with 2044; ion correlated with 3413; ion correlated with 3738; ion correlated with 4529; ion correlated with 7676; ion correlated with 3112; ion correlated with 3731; adduct linked to 4149_[M-H]-	0.004	FALSE	3.97	719.278	C32H48O18	NA			530	TRUE	TRUE	FALSE		FALSE	null	null	96.3	99.9	null	null	null	839.88	230	719.28192:8223 720.28527:3556 721.28863:7615		14	9	9	0	10	21	22	0	19	11	3	18	0	0	19	0	0	8	0
4268	54.889	723.169	w/o MS2:NCGC00385628-01![(2S,3S,4S,5R,6S)-6-[5,7-dihydroxy-2-(4-hydroxyphenyl)-4-oxochromen-3-yl]oxy-5-hydroxy-4-[(E)-3-(4-hydroxyphenyl)prop-2-enoyl]oxy-2-methyloxan-3-yl] (E)-3-(4-hydroxyphenyl)prop-2-enoate	[M-H]-		0.004	FALSE	null	723.172	C39H32O14	Flavonoid-3-O-glycosides	RMHWAEFAOBGGBH-UHFFFAOYNA-N	CC1OC(OC2=C(OC3=CC(O)=CC(O)=C3C2=O)C2=CC=C(O)C=C2)C(O)C(OC(=O)C=CC2=CC=C(O)C=C2)C1OC(=O)C=CC1=CC=C(O)C=C1	530	TRUE	TRUE	FALSE		FALSE	null	null	95.3	null	null	null	null	1691.84	49	723.16882:22403 724.17217:18480 725.17553:2492		16	49	0	10	22	0	0	0	10	0	9	0	0	0	0	0	0	0	0
4269	50.118	723.22	w/o MS2:NCGC00381103-01!5-[[(2R,3S,4S,5R,6S)-3,4-dihydroxy-6-[[5-hydroxy-2-(4-hydroxyphenyl)-4-oxo-2,3-dihydrochromen-7-yl]oxy]-5-[(2S,3R,4R,5R,6S)-3,4,5-trihydroxy-6-methyloxan-2-yl]oxyoxan-2-yl]methoxy]-3-hydroxy-3-methyl-5-oxopentanoic acid	[M-H]-		0.008	FALSE	null	723.214	C33H40O18	Flavonoid-7-O-glycosides	NEFQWEGQYZRALY-UHFFFAOYNA-N	CC1OC(OC2C(O)C(O)C(COC(=O)CC(C)(O)CC(O)=O)OC2OC2=CC(O)=C3C(=O)CC(OC3=C2)C2=CC=C(O)C=C2)C(O)C(O)C1O	530	TRUE	TRUE	FALSE		FALSE	null	null	82.7	null	null	null	null	347.31	48	723.22034:6020 724.22369:4682 725.22705:11820		0	0	0	10	0	0	10	0	14	0	0	15	0	0	31	0	0	0	10
4284	49.727	723.433	w/o MS2:NCGC00380639-01_C38H62O10_	[M-H]-		0.008	FALSE	null	723.433	C38H62O10	Triterpenoids	IFFDZLRWLNUFOX-UHFFFAOYNA-N	CC(C)C1C(O)C(O)C2C1(C)CCC1(C)C3CCC4C(C)(C)C(OC5OC(CO)C(O)C(O)C5O)C(CC4(C)C3=CCC21C)OC(C)=O	530	TRUE	TRUE	FALSE		FALSE	null	null	99.8	null	null	null	null	319.3	169	723.43311:3727 724.43646:3331 725.43982:8524		0	16	0	12	0	10	0	0	14	10	31	0	0	11	49	97	2	0	41
4299	50.189	725.234	w/o MS2:NCGC00385207-01_C32H40O16_(1aS,1bS,2S,5aR,6S,6aS)-6-({3-O-Acetyl-6-deoxy-4-O-[(2E)-3-phenyl-2-propenoyl]-alpha-L-mannopyranosyl}oxy)-1a-(hydroxymethyl)-1a,1b,2,5a,6,6a-hexahydrooxireno[4,5]cyclopenta[1,2-c]pyran-2-yl beta-L-glucopyranoside	[M-H]-	ion correlated with 4440	0.021	FALSE	null	725.23	C32H40O16	Cinnamic acid esters	WUGDNVYHMVWTAP-UHFFFAOYNA-N	CC1OC(OC2C3OC3(CO)C3C2C=COC3OC2OC(CO)C(O)C(O)C2O)C(O)C(OC(C)=O)C1OC(=O)C=CC1=CC=CC=C1	530	TRUE	TRUE	FALSE		FALSE	null	null	92.9	null	null	null	null	515.9	46	725.2337:9498 726.23705:6980 727.24041:1783		14	0	13	0	0	10	0	0	11	0	12	9	0	0	0	0	0	0	0
4315	51.164	728.22	w/o MS2:NCGC00180639-02!2-[[4-[4-(2,4-dimethoxy-6-methylbenzoyl)oxy-2-methyl-6-[(2S,3R,4S,5S,6R)-3,4,5-trihydroxy-6-(hydroxymethyl)oxan-2-yl]oxybenzoyl]oxy-2-hydroxy-6-methylbenzoyl]amino]propanoic acid	[M-H]-		0.059	FALSE	null	728.22	C35H39NO16	Hydrolyzable tannins	URBFANMWRODMRT-UHFFFAOYNA-N	COC1=CC(OC)=C(C(=O)OC2=CC(OC3OC(CO)C(O)C(O)C3O)=C(C(=O)OC3=CC(O)=C(C(O)=NC(C)C(O)=O)C(C)=C3)C(C)=C2)C(C)=C1	530	TRUE	TRUE	FALSE		FALSE	null	null	99.8	null	null	null	null	1338.32	71	728.22015:30282 729.2235:27018 730.22686:6329		0	10	22	35	16	60	0	12	0	0	0	61	27	0	20	0	13	15	12
4330	52.381	739.208	w/o MS2:NCGC00380802-01!3-[4,5-dihydroxy-3-[(2R,3R,4R,5R,6S)-3,4,5-trihydroxy-6-methyloxan-2-yl]oxy-6-[[(2R,3R,4R,5R,6S)-3,4,5-trihydroxy-6-methyloxan-2-yl]oxymethyl]oxan-2-yl]oxy-5,7-dihydroxy-2-(4-hydroxyphenyl)chromen-4-one	[M-H]-		0.004	FALSE	null	739.209	C33H40O19	Flavonoid-3-O-glycosides	WRXVPTMENPZUIZ-UHFFFAOYNA-N	CC1OC(OCC2OC(OC3=C(OC4=CC(O)=CC(O)=C4C3=O)C3=CC=C(O)C=C3)C(OC3OC(C)C(O)C(O)C3O)C(O)C2O)C(O)C(O)C1O	530	TRUE	TRUE	FALSE		FALSE	null	null	99.6	null	null	null	null	112.63	69	739.20819:1449 740.21154:0 741.2149:513		0	12	12	22	0	0	0	0	0	11	0	11	37	0	0	14	0	0	0
4355	66.074	745.502	w/o MS2:Phosphatidylglyceride 16	[M-H]-	ion correlated with 4354; similar chromatogram in higher mz_4364	0.08	FALSE	null	745.503	C40H75O10P	Phosphatidylglycerols	SHHLVVJXLWXVNI-BAOXYHDDNA-N	CCCCCCCCCCCCCCCC(=O)OCC(COP(O)(=O)OCC(O)CO)OC(=O)CC\C=C/C\C=C/CCCCCCCCCC	530	TRUE	TRUE	FALSE		FALSE	null	null	99.6	null	null	null	null	650.35	169	745.50159:12686 746.50494:11089 747.5083:3290		15	16	147	2160	4877	9238	19732	24890	29142	46853	33915	42966	19143	23241	22526	21042	24394	8200	23656
4357	66.08	746.511	w/o MS2:Phosphatidylethanolamine alkenyl 16	[M-H]-		0.004	FALSE	null	746.513	C43H74NO7P	1-(1Z-alkenyl),2-acylglycerophosphoethanolamines	WVGALBKSWOUIEZ-ULUZTLKMNA-N	CCCCCCCCCCCCCC\C=C\OCC(COP(O)(=O)OCCN)OC(=O)CC\C=C/C\C=C/C\C=C/C\C=C/C\C=C/C\C=C/CC	530	TRUE	TRUE	FALSE		FALSE	null	null	98.1	null	null	null	null	247.02	13	746.51105:1749 747.5144:4081 748.51776:1486		11	30	12	996	17	2770	4861	3247	3731	3100	3401	3112	10516	7654	6968	7647	2746	5252	9058
4365	66.065	747.519	w/o MS2:Phosphatidylglyceride 16	[M-H]-		0.03	FALSE	null	747.518	C40H77O10P	Phosphatidylglycerols	JITAGSMRIUAUGR-SGEDCAFJNA-N	CCCCCCCCCCCCCCCC(=O)OCC(COP(O)(=O)OCC(O)CO)OC(=O)CC\C=C/CCCCCCCCCCCCC	530	TRUE	TRUE	FALSE		FALSE	null	null	99.7	null	null	null	null	285.83	40	747.51892:3849 748.52227:1425 749.52563:1097		21	22	0	187	219	256	1167	1009	5585	5433	3923	23702	4876	36190	12561	21251	18002	25725	8232
4366	66.097	748.522	w/o MS2:Phosphatidylethanolamine alkenyl 16	[M-H]-		0.013	FALSE	null	748.529	C43H76NO7P	1-(1Z-alkenyl),2-acylglycerophosphoethanolamines	IRRKKHCAJLHSJE-NBLHLOSHNA-N	CCCCCCCCCCCCCC\C=C\OCC(COP(O)(=O)OCCN)OC(=O)CC\C=C/C\C=C/C\C=C/C\C=C/C\C=C/CCCCC	530	TRUE	TRUE	FALSE		FALSE	null	null	80.1	null	null	null	null	158.72	15	748.52203:1848 749.52538:556 750.52874:0		21	0	9	67	117	276	297	453	1298	3426	2871	5601	4988	5832	10582	8083	5595	2158	8522
4371	56.121	749.447	w/o MS2:alpha-Hederin; PlaSMA ID-1980	[M-H]-	ion correlated with 4213	0.021	FALSE	7.94	749.448	C41H66O12	Triterpenoids	KEOITPILCOILGM-UHFFFAOYNA-N	CC1OC(OC2C(O)C(O)COC2OC2CCC3(C)C(CCC4(C)C3CC=C3C5CC(C)(C)CCC5(CCC43C)C(O)=O)C2(C)CO)C(O)C(O)C1O	530	TRUE	TRUE	FALSE		FALSE	null	null	94.3	89	null	null	null	328.35	19	749.44714:4347 750.45049:3839 751.45385:2126		9	45	41	15270	12318	8497	11192	9915	11751	20369	6652	8541	13362	19421	6360	4951	11081	11207	21003
4372	0.583	751.21	w/o MS2:NCGC00380537-01!5-[[4,5-dihydroxy-6-[5-hydroxy-2-(4-hydroxyphenyl)-7-methoxy-4-oxochromen-3-yl]oxy-3-(3,4,5-trihydroxy-6-methyloxan-2-yl)oxyoxan-2-yl]methoxy]-3-hydroxy-3-methyl-5-oxopentanoic acid	[M-H]-		0.025	FALSE	null	751.209	C34H40O19	Flavonoid-3-O-glycosides	VGOJYSUPEJWUNN-UHFFFAOYNA-N	COC1=CC(O)=C2C(OC(C3=CC=C(O)C=C3)=C(OC3OC(COC(=O)CC(C)(O)CC(O)=O)C(OC4OC(C)C(O)C(O)C4O)C(O)C3O)C2=O)=C1	530	TRUE	TRUE	FALSE		FALSE	null	null	99.9	null	null	null	null	195.93	234	751.20959:2265 752.21294:2033 753.2163:502		183	319	113	81	278	358	448	0	33	680	245	597	919	27	492	167	146	645	266
4374	56.107	753.193	w/o MS2:Flavonol base + 3O, O-Hex, O-Hex+C6H9O4; PlaSMA ID-1986	[M-H]-		0.004	FALSE	3.35	753.185	C33H38O20	Flavonoid-7-O-glycosides	KNBPTHQAIKQFMM-UHFFFAOYNA-N	O=C(O)CC(O)(C)CC(=O)OCC5OC(OC=3C(=O)C4=C(O)C=C(OC1OC(CO)C(O)C(O)C1(O))C=C4(OC=3(C2=CC=C(O)C=C2)))C(O)C(O)C5(O)	530	TRUE	TRUE	FALSE		FALSE	null	null	81.1	87	null	null	null	183.2	44	753.19299:1332 754.19634:812 755.1997:0		0	0	0	0	0	0	12	11	0	0	0	12	0	0	0	0	0	0	0
4376	0.77	757.184	w/o MS2:NCGC00384615-01!3-[(2S,3R,4S,5R,6R)-4-[(2S,3R,4S,5S,6R)-4,5-dihydroxy-6-(hydroxymethyl)-3-[(2S,3R,4S,5R)-3,4,5-trihydroxyoxan-2-yl]oxyoxan-2-yl]oxy-3,5-dihydroxy-6-(hydroxymethyl)oxan-2-yl]oxy-2-(3,4-dihydroxyphenyl)-5,7-dihydroxychromen-4-one	[M-H]-		0.008	FALSE	null	757.183	C32H38O21	Flavonoid-3-O-glycosides	RWMOXJYSVNRRGE-UHFFFAOYNA-N	OCC1OC(OC2C(O)C(CO)OC(OC3=C(OC4=CC(O)=CC(O)=C4C3=O)C3=CC(O)=C(O)C=C3)C2O)C(OC2OCC(O)C(O)C2O)C(O)C1O	530	TRUE	TRUE	FALSE		FALSE	null	null	99.3	null	null	null	null	143.85	76	757.18445:1301 758.1878:683 759.19116:454		1653	2890	2689	1323	1490	1103	97	479	2003	1458	2338	1622	2271	3721	872	853	1809	1437	479
4377	0.567	757.26	w/o MS2:NCGC00385303-01!(2R,3S,4S,5R,6S)-5-[(2S,3R,4R)-3,4-dihydroxy-4-(hydroxymethyl)oxolan-2-yl]oxy-6-[4-[(3R,6S)-3-(4-hydroxy-3,5-dimethoxyphenyl)-1,3,3a,4,6,6a-hexahydrofuro[3,4-c]furan-6-yl]-2,6-dimethoxyphenoxy]-2-(hydroxymethyl)oxane-3,4-diol	[M-H]-		0.03	FALSE	null	757.256	C33H44O17	Lignan glycosides	BUBVKRMIMSPLND-UHFFFAOYNA-N	COC1=CC(=CC(OC)=C1O)C1OCC2C1COC2C1=CC(OC)=C(OC2OC(CO)C(O)C(O)C2OC2OCC(O)(CO)C2O)C(OC)=C1	530	TRUE	TRUE	FALSE		FALSE	null	null	92.4	null	null	null	null	193.15	2	757.26001:2010 758.26336:42 759.26672:0		1889	6638	1651	601	2370	891	2379	1100	3058	4236	6107	5974	3207	5047	5625	5777	1199	5383	2123
4401	50.606	762.398	w/o MS2:NCGC00380594-01!(2S)-2-[2-[(5R,6R,7S,9S,11R,16R,18S,19S)-19-acetamido-6-[(3S)-3,4-dicarboxybutanoyl]oxy-11,16,18-trihydroxy-5,9-dimethylicosan-7-yl]oxy-2-oxoethyl]butanedioic acid	[M-H]-		0.004	FALSE	null	762.392	C36H61NO16	Fumonisins	ADACAMXIRQREOB-UHFFFAOYNA-N	CCCCC(C)C(OC(=O)CC(CC(O)=O)C(O)=O)C(CC(C)CC(O)CCCCC(O)CC(O)C(C)N=C(C)O)OC(=O)CC(CC(O)=O)C(O)=O	530	TRUE	TRUE	FALSE		FALSE	null	null	82.4	null	null	null	null	298.07	131	762.39801:2066 763.40136:3041 764.40472:425		10	0	12	0	0	34	11	0	0	0	9	0	0	14	11	0	0	0	0
4416	53.418	763.178	w/o MS2:C24H44O25S; PlaSMA ID-1999	[M-H]-		0.03	FALSE	1.68	763.184	C24H44O25S	NA			530	TRUE	TRUE	FALSE		FALSE	null	null	84.9	87.5	null	null	null	417.61	157	763.17816:5167 764.18151:4850 765.18487:974		0	0	0	0	11	0	0	19	0	12	0	0	16	0	9	0	16	0	0
4426	51.319	765.442	w/o MS2:Cauloside C (3-Glu(1-2)Ara Hederagenin) (NMR)	[M-H]-		0.017	FALSE	null	765.443	C41H66O13	Triterpenoids	RROGHRHLBLVQSG-UUWFFIQNSA-N	CC1(C)CC[C@@]2(CC[C@]3(C)C(=CC[C@@H]4[C@@]5(C)CC[C@H](O[C@@H]6OC[C@H](O)[C@H](O)[C@H]6O[C@@H]6O[C@H](CO)[C@@H](O)[C@H](O)[C@H]6O)[C@@](C)(CO)[C@@H]5CC[C@@]34C)[C@@H]2C1)C(O)=O	530	TRUE	TRUE	FALSE		FALSE	null	null	99.4	null	null	null	null	170.24	127	765.44196:1237 766.44531:868 767.44867:1158		413	299	606	797	1153	221	25	191	89	95	152	515	447	141	118	202	212	726	126
4433	52.024	765.48	w/o MS2:Ginsenoside Rg5; PlaSMA ID-2006	[M-H]-		0.008	FALSE	9.63	765.479	C42H70O12	Triterpene saponins	NJUXRKMKOFXMRX-UHFFFAOYNA-N	CC(C)=CCC=C(C)C1CCC2(C)C1C(O)CC1C3(C)CCC(OC4OC(CO)C(O)C(O)C4OC4OC(CO)C(O)C(O)C4O)C(C)(C)C3CCC21C	530	TRUE	TRUE	FALSE		FALSE	null	null	95.7	91.4	null	null	null	144.73	230	765.47968:1341 766.48303:1561 767.48639:428		89	9	95	43	61	68	12	79	94	0	47	1	95	9	89	44	66	7	34
4443	0.583	769.187	w/o MS2:Flavone base + 3O, O-HexA, C-Hex, C-Hex; PlaSMA ID-2011	[M-H]-		0.017	FALSE	4.67	769.184	C33H38O21	Flavonoid O-glucuronides	MKNZYNHECYGLOH-UHFFFAOYNA-N	O=C(O)C6OC(OC1=CC=C(C=C1)C=2OC=4C=C(O)C(=C(O)C=4(C(=O)C=2C3OC(CO)C(O)C(O)C3(O)))C5OC(CO)C(O)C(O)C5(O))C(O)C(O)C6(O)	530	TRUE	TRUE	FALSE		FALSE	null	null	97.6	99.9	null	null	null	151.43	203	769.18732:1207 770.19067:319 771.19403:245		41	1475	450	82	392	179	0	126	348	777	1020	818	694	876	617	753	97	849	44
4444	19.413	769.218	w/o MS2:NCGC00179887-02!3-[(2S,3R,4S,5R,6R)-6-[[(2R,3R,4R,5S,6S)-3,5-dihydroxy-6-methyl-4-[(2S,3R,4R,5R,6S)-3,4,5-trihydroxy-6-methyloxan-2-yl]oxyoxan-2-yl]oxymethyl]-3,4,5-trihydroxyoxan-2-yl]oxy-2-(3,4-dihydroxyphenyl)-5-hydroxy-7-methoxychromen-4-one	[M-H]-	ion correlated with 4847; adduct linked to 4779_[M+Cl]-	0.017	FALSE	null	769.22	C34H42O20	Flavonoid-3-O-glycosides	NMGVHLDIHNFGQB-UHFFFAOYNA-N	COC1=CC(O)=C2C(=O)C(OC3OC(COC4OC(C)C(O)C(OC5OC(C)C(O)C(O)C5O)C4O)C(O)C(O)C3O)=C(OC2=C1)C1=CC(O)=C(O)C=C1	530	TRUE	TRUE	FALSE		FALSE	null	null	99	null	null	null	null	4236.41	159	769.21826:75556 770.22161:62535 771.22497:16528		10	0	0	11	0	0	0	0	10	0	13	0	0	0	0	0	0	0	15
4468	12.105	769.473	w/o MS2:Ginsenoside F3	[M-H]-	adduct linked to 4781_[M+Cl]-	0.004	FALSE	6.115	769.474	C41H70O13	Triterpenoids	HJRVLGWTJSLQIG-UHFFFAOYNA-N	CC(C)=CCCC(C)(OC1OC(COC2OCC(O)C(O)C2O)C(O)C(O)C1O)C1CCC2(C)C1C(O)CC1C3(C)CCC(O)C(C)(C)C3C(O)CC21C	530	TRUE	TRUE	FALSE		FALSE	null	null	99.6	99.8	null	null	null	101.15	187	769.47333:1895 770.47668:2122 771.48004:434		0	0	0	0	10	0	0	0	0	0	0	0	0	0	0	0	0	0	0
4471	4.775	769.474	w/o MS2:Ginsenoside F3; PlaSMA ID-2017	[M-H]-		0.013	FALSE	6.11	769.474	C41H70O13	Triterpenoids	HJRVLGWTJSLQIG-UHFFFAOYNA-N	CC(C)=CCCC(C)(OC1OC(COC2OCC(O)C(O)C2O)C(O)C(O)C1O)C1CCC2(C)C1C(O)CC1C3(C)CCC(O)C(C)(C)C3C(O)CC21C	530	TRUE	TRUE	FALSE		FALSE	null	null	100	100	null	null	null	111.73	205	769.47418:1675 770.47753:584 771.48089:169		0	0	0	19	0	0	0	0	0	0	0	0	0	0	0	0	0	0	0
4484	50.195	771.172	w/o MS2:Unknown (carbon number 36); PlaSMA ID-2018	[M-H]-	ion correlated with 4299; ion correlated with 4270	0.013	FALSE	3.63	771.177	C36H36O19	NA			530	TRUE	TRUE	FALSE		FALSE	null	null	89	89.7	null	null	null	149.46	45	771.172:2225 772.17535:1179 773.17871:149		0	9	0	0	0	0	19	14	0	0	0	12	0	0	0	0	0	0	0
4514	52.961	779.457	w/o MS2:Saikosaponin A; LC-ESI-ITTOF; MS2; [M-H]-	[M-H]-		0.017	FALSE	null	779.459	C42H68O13	Triterpene saponins	KYWSCMDFVARMPN-MSSMMRRTSA-N	C[C@H]1O[C@@H](O[C@H]2CC[C@@]3(C)[C@@H](CC[C@]4(C)[C@@H]3C=C[C@]35OC[C@@]6(CCC(C)(C)C[C@@H]36)[C@@H](O)C[C@@]45C)[C@]2(C)CO)[C@H](O)[C@@H](O[C@@H]2O[C@H](CO)[C@@H](O)[C@H](O)[C@H]2O)[C@H]1O	530	TRUE	TRUE	FALSE		FALSE	null	null	98.1	null	null	null	null	162.39	200	779.45679:2327 780.46014:2864 781.4635:502		45	0	12	57	21	21	31	11	34	41	52	29	0	49	90	42	0	24	113
4515	52.903	779.466	w/o MS2:Saikosaponin D	[M-H]-		0.008	FALSE	8.267	779.459	C42H68O13	Triterpene saponins	KYWSCMDFVARMPN-UHFFFAOYNA-N	CC1OC(OC2CCC3(C)C(CCC4(C)C3C=CC35OCC6(CCC(C)(C)CC36)C(O)CC45C)C2(C)CO)C(O)C(OC2OC(CO)C(O)C(O)C2O)C1O	530	TRUE	TRUE	FALSE		FALSE	null	null	84.5	90.5	null	null	null	280.65	220	779.4657:4038 780.46905:4559 781.47241:1306		38	0	0	1	9	0	29	55	24	8	9	30	19	28	19	66	20	11	41
4530	53.131	781.361	w/o MS2:Unknown (carbon number 39); PlaSMA ID-2030	[M-H]-		0.004	FALSE	6.66	781.362	C39H58O16	NA			530	TRUE	TRUE	FALSE		FALSE	null	null	94.2	89.8	null	null	null	121.83	215	781.3606:1110 782.36395:829 783.36731:110		21	0	0	24	20	42	27	0	0	0	0	0	21	0	24	0	0	0	10
4567	46.942	783.482	w/o MS2:PG(16:0/5-HEPE)	[M-H]-		0.004	FALSE	null	783.482	C42H73O11P	Phosphatidylglycerols	RWHURFWWGOPNBC-XAZUFWHMNA-N	CCCCCCCCCCCCCCCC(=O)OCC(COP(O)(=O)OCC(O)CO)OC(=O)CCCC(O)\C=C\C=C/C\C=C/C\C=C/C\C=C/CC	530	TRUE	TRUE	FALSE		FALSE	null	null	99.9	null	null	null	null	214.08	Rb3	783.48212:1279 784.48547:1432 785.48883:487		930	1461	5390	936	26	775	379	131	80	56	346	123	68	268	46	43	150	10	109
4587	22.374	783.489	w/o MS2:Ginsenoside Rg3(R-FORM)	[M-H]-		0.004	FALSE	8.306	783.49	C42H72O13	Triterpene saponins	RWXIFXNRCLMQCD-UHFFFAOYNA-N	CC(C)=CCCC(C)(O)C1CCC2(C)C1C(O)CC1C3(C)CCC(OC4OC(CO)C(O)C(O)C4OC4OC(CO)C(O)C(O)C4O)C(C)(C)C3CCC21C	530	TRUE	TRUE	FALSE		FALSE	null	null	99.2	99	null	null	null	1081.06	231	783.48895:48181 784.4923:42856 785.49566:8908		0	0	10	0	0	0	0	10	0	0	0	0	0	0	8	10	91	112	0
4588	6.521	783.489	w/o MS2:Ginsenoside Rg2	[M-H]-		0.042	FALSE	6.252	783.49	C42H72O13	Triterpene saponins	AGBCLJAHARWNLA-UHFFFAOYNA-N	CC1OC(OC2C(O)C(O)C(CO)OC2OC2CC3(C)C(CC(O)C4C(CCC34C)C(C)(O)CCC=C(C)C)C3(C)CCC(O)C(C)(C)C23)C(O)C(O)C1O	520	TRUE	TRUE	FALSE		FALSE	null	null	99.8	100	null	null	null	96	220	783.48907:2817 784.49242:3161 785.49578:331		0	0	0	0	0	0	0	0	0	0	0	0	0	0	0	0	13	0	0
4617	49.51	784.492	w/o MS2:Phosphatidylethanolamine 18	[M-H]-		0.004	FALSE	null	784.492	C45H72NO8P	Phosphatidylethanolamines	QHBRBPVFJNFNGF-CMKTUIRZNA-N	CCCCCCC\C=C/C\C=C/C\C=C/CCC(=O)OCC(COP(O)(=O)OCCN)OC(=O)CC\C=C/C\C=C/C\C=C/C\C=C/C\C=C/C\C=C/CC	530	TRUE	TRUE	FALSE		FALSE	null	null	100	null	null	null	null	87.6	165	784.49207:1140 785.49542:435 786.49878:62		0	13	14	0	0	9	38	9	22	18	11	20	12	19	11	32	68	1	16
4625	53.165	785.214	w/o MS2:methoxy-myricetin-3-O-hexosyl-7-O-deoxyhexosyl(1-2)deoxyhexoside	[M-H]-		0.004	FALSE	null	785.215	C34H42O21	Flavonoid-7-O-glycosides	UIUUJPRXQQHVJA-UHFFFAOYNA-N	COC1=C(O)C=C(C=C1O)C1=C(OC2OC(CO)C(O)C(O)C2O)C(=O)C2=C(O)C=C(OC3OC(C)C(O)C(O)C3OC3OC(C)C(O)C(O)C3O)C=C2O1	530	TRUE	TRUE	FALSE		FALSE	null	null	99.9	null	null	null	null	93.22	162	785.21423:1048 786.21758:419 787.22094:133		0	0	0	0	11	0	8	0	10	25	0	25	11	0	0	0	22	0	0
4650	52.906	793.434	w/o MS2:Unknown (carbon number 42); PlaSMA ID-2040	[M-H]-		0.08	FALSE	8.09	793.436	C42H66O14	NA			530	TRUE	TRUE	FALSE		FALSE	null	null	93.7	90.4	null	null	null	192.45	187	793.43378:4636 794.43713:4915 795.44049:1393		0	47	48	58	10	11	24	0	19	8	14	30	69	47	54	4	0	38	11
4654	46.702	793.438	w/o MS2:NCGC00169467-03_C42H66O14_Hexopyranose, 1-O-[3-[(6-deoxyhexopyranosyl)oxy]-27-hydroxy-27,28-dioxours-12-en-28-yl]-	[M-H]-		0.034	FALSE	null	793.438	C42H66O14	Triterpene saponins	AQLCKWUMMOZIEY-UHFFFAOYNA-N	CC1CCC2(CCC3(C(O)=O)C(=CCC4C5(C)CCC(OC6OC(C)C(O)C(O)C6O)C(C)(C)C5CCC34C)C2C1C)C(=O)OC1OC(CO)C(O)C(O)C1O	530	TRUE	TRUE	FALSE		FALSE	null	null	100	null	null	null	null	421.45	181	793.43793:7902 794.44128:6406 795.44464:889		0	11	8	11	0	35	0	8	0	0	11	10	0	0	0	0	0	10	9
4658	46.817	793.442	w/o MS2:Unknown (carbon number 42); PlaSMA ID-2041	[M-H]-		0.013	FALSE	7.61	793.44	C42H66O14	NA			530	TRUE	TRUE	FALSE		FALSE	null	null	95.2	92.6	null	null	null	633.84	200	793.44177:7125 794.44512:0 795.44848:1176		0	0	0	13	0	15	13	0	0	12	0	15	0	0	25	0	0	12	13
4704	19.903	799.202	w/o MS2:Flavone base + 3O, 1MeO, C-Hex-FeruloylHex; PlaSMA ID-2049	[M-H]-		0.004	FALSE	4.19	799.209	C38H40O19	Flavonoid C-glycosides	DJZOTDSGEBENPL-UHFFFAOYNA-N	O=C(OCC5OC(OC1C(OC(CO)C(O)C1(O))C=2C(O)=CC=3OC(=CC(=O)C=3(C=2(O)))C=4C=CC(O)=C(OC)C=4)C(O)C(O)C5(O))C=CC=6C=CC(O)=C(OC)C=6	530	TRUE	TRUE	FALSE		FALSE	null	null	87.5	98.8	null	null	null	113.24	162	799.20172:1112 800.20507:872 801.20843:166		0	0	9	10	23	16	0	10	0	0	0	0	0	0	0	0	0	0	0
4722	4.512	799.483	w/o MS2:Ginsenoside Rf	[M-H]-		0.013	FALSE	5.937	799.485	C42H72O14	Triterpenoids	UZIOUZHBUYLDHW-UHFFFAOYNA-N	CC(C)=CCCC(C)(O)C1CCC2(C)C1C(O)CC1C3(C)CCC(O)C(C)(C)C3C(CC21C)OC1OC(CO)C(O)C(O)C1OC1OC(CO)C(O)C(O)C1O	530	TRUE	TRUE	FALSE		FALSE	null	null	99.2	100	null	null	null	300.32	233	799.48315:5996 800.4865:4538 801.48986:796		0	0	32	12	25	72	9	0	0	25	28	23	12	0	0	10	12	0	0
4733	6.166	799.485	w/o MS2:Ginsenoside Rf; PlaSMA ID-2051	[M-H]-		0.038	FALSE	5.94	799.485	C42H72O14	Triterpenoids	UZIOUZHBUYLDHW-UHFFFAOYNA-N	CC(C)=CCCC(C)(O)C1CCC2(C)C1C(O)CC1C3(C)CCC(O)C(C)(C)C3C(CC21C)OC1OC(CO)C(O)C(O)C1OC1OC(CO)C(O)C(O)C1O	520	TRUE	TRUE	FALSE		FALSE	null	null	100	100	null	null	null	711.11	231	799.48492:60643 800.48827:46177 801.49163:12206		9	0	9	20	0	0	12	0	0	0	11	0	0	0	0	11	0	0	0
4797	18.431	807.449	w/o MS2:NCGC00385705-01_C43H68O14_(3beta,5xi,9xi,16beta,18xi,21beta,22alpha)-28-Acetoxy-16,22,23-trihydroxy-21-[(2-methylbutanoyl)oxy]olean-12-en-3-yl beta-D-glucopyranosiduronic acid	[M-H]-		0.008	FALSE	null	807.454	C43H68O14	Triterpene saponins	IWLKKMZNFBKYCF-UHFFFAOYNA-N	CCC(C)C(=O)OC1C(O)C2(COC(C)=O)C(O)CC3(C)C(=CCC4C5(C)CCC(OC6OC(C(O)C(O)C6O)C(O)=O)C(C)(CO)C5CCC34C)C2CC1(C)C	530	TRUE	TRUE	FALSE		FALSE	null	null	90.1	null	null	null	null	124.42	176	807.44904:1838 808.45239:695 809.45575:304		0	0	0	0	0	11	9	0	0	0	0	0	0	0	0	0	9	0	0
4802	51.408	809.434	w/o MS2:NCGC00180255-02_C42H66O15_1-O-[(2alpha,3beta,5xi,9xi)-3-(Hexopyranuronosyloxy)-2-hydroxy-28-oxoolean-12-en-28-yl]hexopyranose	[M-H]-		0.004	FALSE	null	809.433	C42H66O15	Triterpene saponins	GZNCPAASLBFTKY-UHFFFAOYNA-N	CC1(C)CCC2(CCC3(C)C(=CCC4C5(C)CC(O)C(OC6OC(C(O)C(O)C6O)C(O)=O)C(C)(C)C5CCC34C)C2C1)C(=O)OC1OC(CO)C(O)C(O)C1O	530	TRUE	TRUE	FALSE		FALSE	null	null	99.5	null	null	null	null	131.61	83	809.43396:1007 810.43731:761 811.44067:336		0	23	43	12	24	22	14	0	0	0	0	8	0	0	0	12	0	0	0
4803	51.459	809.442	w/o MS2:Soyasapogenol B base + O-HexA-HexA; PlaSMA ID-2060	[M-H]-		0.004	FALSE	7.31	809.435	C42H66O15	Triterpene saponins	GGWWAFAYNMIPPN-UHFFFAOYNA-N	CC1(C)CC(O)C2(C)CCC3(C)C(=CCC4C5(C)CCC(OC6OC(C(O)C(O)C6OC6OC(C(O)C(O)C6O)C(O)=O)C(O)=O)C(C)(CO)C5CCC34C)C2C1	530	TRUE	TRUE	FALSE		FALSE	null	null	83.4	90.7	null	null	null	168.54	153	809.4422:1223 810.44555:1007 811.44891:663		0	0	26	0	22	0	0	24	11	8	5	10	0	0	9	9	26	0	0
4829	24.289	811.486	w/o MS2:Ginsenoside Rg5; PlaSMA ID-2064	[M-H]-		0.004	FALSE	9.63	811.485	C42H70O12	Triterpene saponins	NJUXRKMKOFXMRX-UHFFFAOYNA-N	CC(C)=CCC=C(C)C1CCC2(C)C1C(O)CC1C3(C)CCC(OC4OC(CO)C(O)C(O)C4OC4OC(CO)C(O)C(O)C4O)C(C)(C)C3CCC21C	530	TRUE	TRUE	FALSE		FALSE	null	null	99.1	98.9	null	null	null	547.63	183	811.48615:11796 812.4895:9999 813.49286:1967		0	0	9	0	0	0	0	0	0	0	0	0	0	0	0	0	0	0	0
4860	10.156	815.479	w/o MS2:Ginsenoside F3	[M-H]-		0.004	FALSE	6.115	815.48	C41H70O13	Triterpenoids	HJRVLGWTJSLQIG-UHFFFAOYNA-N	CC(C)=CCCC(C)(OC1OC(COC2OCC(O)C(O)C2O)C(O)C(O)C1O)C1CCC2(C)C1C(O)CC1C3(C)CCC(O)C(C)(C)C3C(O)CC21C	530	TRUE	TRUE	FALSE		FALSE	null	null	99.9	99.9	null	null	null	911.67	197	815.47931:11810 816.48266:6481 817.48602:2352		11	16	0	0	0	13	0	0	0	0	0	0	9	0	0	0	0	21	12
4862	18.397	815.48	w/o MS2:Astragaloside IV; LC-ESI-ITTOF; MS2; [M+CH3COO]-	[M-H]-	ion correlated with 4473	0.008	FALSE	null	815.48	C41H68O14	Cucurbitacin glycosides	QMNWISYXSJWHRY-YLNUDOOFSA-N	CC(C)(O)[C@@H]1CC[C@@](C)(O1)[C@H]1[C@@H](O)C[C@@]2(C)[C@@H]3C[C@H](O[C@@H]4O[C@H](CO)[C@@H](O)[C@H](O)[C@H]4O)[C@@H]4[C@]5(C[C@@]35CC[C@]12C)CC[C@H](O[C@@H]1OC[C@@H](O)[C@H](O)[C@H]1O)C4(C)C	530	TRUE	TRUE	FALSE		FALSE	null	null	100	null	null	null	null	1878.91	171	815.4798:52124 816.48315:40278 817.48651:13404		0	0	20	0	11	0	0	0	0	0	0	0	0	11	10	0	0	0	0
4881	66.033	817.197	w/o MS2:Flavonol base + 4O, 1MeO, O-Hex, O-Hex, O-Hex; PlaSMA ID-2068	[M-H]-		0.072	FALSE	2.79	817.203	C34H42O23	Flavonoid-7-O-glycosides	POYUZVAGWZVXKD-UHFFFAOYNA-N	O=C3C(OC1OC(CO)C(O)C(O)C1(O))=C(OC=4C=C(OC2OC(CO)C(O)C(O)C2(O))C=C(O)C3=4)C=6C=C(OC)C(O)=C(OC5OC(CO)C(O)C(O)C5(O))C=6	530	TRUE	TRUE	FALSE		FALSE	null	null	82.7	81.9	null	null	null	2216.12	158	817.19714:49660 818.20049:58323 819.20385:29110		9	22	80	31	19	36	10	0	12	71	0	129	31	19	0	83	21	0	59
4900	66.018	819.521	w/o MS2:Phosphatidylglyceride 18	[M-H]-		0.042	FALSE	null	819.518	C46H77O10P	Phosphatidylglycerols	VGGGUMPTGJTNFQ-QRPORDCINA-N	CCCCCCCCCCCCC\C=C/CCC(=O)OCC(COP(O)(=O)OCC(O)CO)OC(=O)CC\C=C/C\C=C/C\C=C/C\C=C/C\C=C/C\C=C/CC	530	TRUE	TRUE	FALSE		FALSE	null	null	96.1	null	null	null	null	836.29	39	819.521:34853 820.52435:32657 821.52771:12802		40320	8980	68760	92979	67455	23255	22946	25535	55901	77871	79078	109222	53697	79779	106322	69966	43039	44772	58923
4904	49.841	821.399	w/o MS2:Glicirrizic acid	[M-H]-	ion correlated with 4447; ion correlated with 4104	0.004	FALSE	null	821.396	C42H62O16	Triterpene saponins	LPLVUJXQOOQHMX-UHFFFAOYNA-N	CC1(C)C(CCC2(C)C1CCC1(C)C2C(=O)C=C2C3CC(C)(CCC3(C)CCC12C)C(O)=O)OC1OC(C(O)C(O)C1OC1OC(C(O)C(O)C1O)C(O)=O)C(O)=O	530	TRUE	TRUE	FALSE		FALSE	null	null	96.9	null	null	null	null	34.94	76	821.39899:1235 822.40234:1193 823.4057:269		13	53	6	8	11	11	6	0	84	36	28	59	60	0	76	100	29	120	45
4906	50.224	821.413	w/o MS2:NCGC00347837-02_C42H58N8O7_1,4,7,10,13,16,19-Heptaazacyclotricosane-2,5,8,11,14,17,20-heptone, 3-(1H-indol-3-ylmethyl)-6,18-dimethyl-15-(1-methylethyl)-9-(2-methylpropyl)-12-(1-phenylethyl)-	[M-H]-		0.004	FALSE	null	821.412	C42H58N8O7	Hybrid peptides	JYHXDMQYXCMDPF-UHFFFAOYNA-N	CC(C)CC1N=C(O)C(N=C(O)C(N=C(O)C(C)N=C(O)CCCN=C(O)C(CC2=CNC3=CC=CC=C23)N=C(O)C(C)N=C1O)C(C)C)C(C)C1=CC=CC=C1	530	TRUE	TRUE	FALSE		FALSE	null	null	99.3	null	null	null	null	105.97	1	821.41345:1104 822.4168:1064 823.42016:383		6952	4864	26	2	158	405	51	41	215	10	123	53	9	76	175	93	28	36	26
4909	8.347	821.468	w/o MS2:Unknown (carbon number 44); PlaSMA ID-2075	[M+Na-2H]-	adduct linked to 4533_[M-H2O-H]-	0.013	FALSE	8.28	821.472	C44H70O14	NA			520	TRUE	TRUE	FALSE		FALSE	null	null	95.9	100	null	null	null	112.95	227	821.46753:1521 822.47088:0 823.47424:175		10	41	148	10	19	84	13	0	125	0	24	64	52	10	0	0	0	42	0
4911	66.029	821.535	w/o MS2:Phosphatidylglyceride 18	[M-H]-		0.004	FALSE	null	821.534	C46H79O10P	Phosphatidylglycerols	SDJOKCPHTLSGSK-RRIMUHHXNA-N	CCCCCCCCCCCCC\C=C/CCC(=O)OCC(COP(O)(=O)OCC(O)CO)OC(=O)CC\C=C/C\C=C/C\C=C/C\C=C/C\C=C/CCCCC	530	TRUE	TRUE	FALSE		FALSE	null	null	98.9	null	null	null	null	64.66	21	821.53528:1903 822.53863:1296 823.54199:105		12	497	6636	3928	5115	4411	5776	4886	3498	3469	10334	14115	6340	10605	4879	4616	4739	6518	7750
4948	0.566	827.265	w/o MS2:Pentasaccharides (Hex-Hex-Hex-Hex-Hex); PlaSMA ID-2086	[M-H2O-H]-	adduct linked to 5095_[M-H]-	0.004	FALSE	1.77	827.266	C30H52O26	Oligosaccharides	FTNIPWXXIGNQQF-UHFFFAOYNA-N	OCC5OC(OC1C(O)C(O)C(OC1(CO))OC2C(O)C(O)C(OC2(CO))OC3C(O)C(O)C(OC3(CO))OC4C(O)C(O)C(O)OC4(CO))C(O)C(O)C5(O)	530	TRUE	TRUE	FALSE		FALSE	null	null	100	100	null	null	null	196.25	Rb3	827.26526:1691 828.26861:1326 829.27197:425		17	2	96	83	204	61	113	251	0	17	0	9	0	140	61	0	89	59	177
4965	22.6	829.496	w/o MS2:NCGC00381107-01_C42H72O13_beta-D-Glucopyranoside, (3beta,12beta)-12,20-dihydroxydammar-24-en-3-yl 2-O-beta-D-glucopyranosyl-	[M-H]-		0.004	FALSE	null	829.495	C42H72O13	Triterpene saponins	RWXIFXNRCLMQCD-UHFFFAOYNA-N	CC(C)=CCCC(C)(O)C1CCC2(C)C1C(O)CC1C3(C)CCC(OC4OC(CO)C(O)C(O)C4OC4OC(CO)C(O)C(O)C4O)C(C)(C)C3CCC21C	530	TRUE	TRUE	FALSE		FALSE	null	null	100	null	null	null	null	2284.42	226	829.49573:46648 830.49908:43001 831.50244:8370		0	14	13	14	14	0	12	0	0	11	0	0	0	0	0	0	0	0	0
4980	52.387	831.503	w/o MS2:Phosphatidylinositol 16	[M-H]-		0.025	FALSE	null	831.503	C43H77O13P	Phosphatidylinositols	JHVZQBRAEVIBML-DVHZKANPSA-N	CCCCCCCCCCC\C=C/CCC(=O)OCC(COP(O)(=O)O[C@H]1[C@H](O)[C@@H](O)[C@H](O)[C@@H](O)[C@H]1O)OC(=O)CC\C=C/C\C=C/CCCCCCCCCC	530	TRUE	TRUE	FALSE		FALSE	null	null	99.9	null	null	null	null	833.5	93	831.5025:8178 832.50585:4555 833.50921:593		33	48	43	1	82	12	45	46	6	8	10	15	17	16	33	27	60	20	32
4981	22.74	831.513	w/o MS2:Ginsenoside Rg1; LC-ESI-ITTOF; MS2; [(M+CH3COOH)-H]-	[M-H]-		0.004	FALSE	null	831.511	C42H72O14	Triterpene saponins	YURJSTAIMNSZAE-HHNZYBFYSA-N	CC(C)=CCC[C@](C)(O[C@@H]1O[C@H](CO)[C@@H](O)[C@H](O)[C@H]1O)[C@H]1CC[C@]2(C)[C@@H]1[C@H](O)C[C@@H]1[C@@]3(C)CC[C@H](O)C(C)(C)[C@@H]3[C@H](C[C@@]21C)O[C@@H]1O[C@H](CO)[C@@H](O)[C@H](O)[C@H]1O	530	TRUE	TRUE	FALSE		FALSE	null	null	98.8	null	null	null	null	142.29	182	831.5127:1415 832.51605:1388 833.51941:410		0	0	0	0	10	0	0	0	0	0	0	0	0	0	0	0	0	13	0
4995	52.445	832.511	w/o MS2:Phosphatidylserine 18	[M-H]-		0.03	FALSE	null	832.513	C46H76NO10P	Phosphatidylserines	ZBHJZQBBODCTLM-QRPORDCINA-N	CCCCCCCCCCCCC\C=C/CCC(=O)OCC(COP(O)(=O)OCC(N)C(O)=O)OC(=O)CC\C=C/C\C=C/C\C=C/C\C=C/C\C=C/C\C=C/CC	530	TRUE	TRUE	FALSE		FALSE	null	null	96.5	null	null	null	null	164.21	176	832.51074:1848 833.51409:701 834.51745:255		5	34	0	11	0	74	11	31	41	79	6	167	15	15	30	35	10	11	31
5003	66.083	833.52	w/o MS2:Phosphatidylinositol 16	[M-H]-		0.578	FALSE	null	833.519	C43H79O13P	Phosphatidylinositols	UKUWCMCEVNAMQA-DNPFOPPISA-N	CCCCCCCCCCCCCCCC(=O)OCC(COP(O)(=O)O[C@H]1[C@H](O)[C@@H](O)[C@H](O)[C@@H](O)[C@H]1O)OC(=O)CC\C=C/C\C=C/CCCCCCCCCC	530	TRUE	TRUE	FALSE		FALSE	null	null	99.3	null	null	null	null	437.22	167	833.51971:16229 834.52306:17115 835.52642:3999		325	89985	104243	30145	104170	128708	92391	106232	64699	84227	72506	96778	81175	62703	71352	77995	68072	65875	68256
5008	66.02	834.512	w/o MS2:Phosphatidylethanolamine 22	[M-H]-		0.017	FALSE	null	834.508	C49H74NO8P	Phosphatidylethanolamines	RBDNSJMXMWTPCS-GZSOIYOPNA-N	CC\C=C/C\C=C/C\C=C/C\C=C/C\C=C/C\C=C/CCC(=O)OCC(COP(O)(=O)OCCN)OC(=O)CC\C=C/C\C=C/C\C=C/C\C=C/C\C=C/C\C=C/CC	530	TRUE	TRUE	FALSE		FALSE	null	null	90.3	null	null	null	null	713.9	77	834.51245:8621 835.5158:8612 836.51916:2016		279	904	13416	13740	7129	36000	21379	15600	21601	27600	22116	8753	22193	9716	16555	18858	19604	13232	22562
5009	66.097	834.523	w/o MS2:Phosphatidylserine 18	[M-H]-		0.021	FALSE	null	834.529	C46H78NO10P	Phosphatidylserines	LYYHRRPTEXPVOR-HSBBONCLNA-N	CCCCCCCCCCCCCCCCCC(=O)OCC(COP(O)(=O)OCC(N)C(O)=O)OC(=O)CC\C=C/C\C=C/C\C=C/C\C=C/C\C=C/C\C=C/CC	530	TRUE	TRUE	FALSE		FALSE	null	null	84.2	null	null	null	null	214.86	170	834.52319:4343 835.52654:2916 836.5299:673		415	44885	46389	11430	52611	49333	36357	43862	27861	27658	10189	33524	40663	28212	35755	39965	25916	18297	30795
5012	6.518	835.448	w/o MS2:Unknown (carbon number 44); PlaSMA ID-2093	[M-H]-		0.004	FALSE	8.29	835.451	C44H68O15	NA			530	TRUE	TRUE	FALSE		FALSE	null	null	97.4	100	null	null	null	112.49	205	835.44806:1353 836.45141:0 837.45477:2203		9	9	11	39	11	24	9	11	10	0	0	15	12	0	0	0	0	0	13
5020	66.023	835.513	w/o MS2:PG(18:1/10-HDoHE)	[M-H]-		0.013	FALSE	null	835.513	C46H77O11P	Phosphatidylglycerols	VNYNPSSFKCLPNF-PFPHDYFVNA-N	CCCCCCCC\C=C/CCCCCCCC(=O)OCC(COP(O)(=O)OCC(O)CO)OC(=O)CC\C=C/C\C=C/CC(O)\C=C\C=C/C\C=C/C\C=C/CC	530	TRUE	TRUE	FALSE		FALSE	null	null	99.9	null	null	null	null	278.98	24	835.51257:2626 836.51592:1069 837.51928:770		42	375	4777	4538	1170	8692	9000	6213	3338	6369	5888	6111	5984	4344	2284	140	4832	6740	7282
5025	3.096	836.584	w/o MS2:Phosphatidylcholine 16	[M-H]-	ion correlated with 5026	0.038	FALSE	null	836.581	C46H80NO8P	Phosphatidylcholines	IESVDEZGAHUQJU-SYGPSSPWNA-N	CCCCCCCCCCCCCCCC(=O)OCC(COP([O-])(=O)OCC[N+](C)(C)C)OC(=O)CC\C=C/C\C=C/C\C=C/C\C=C/C\C=C/C\C=C/CC	530	TRUE	TRUE	FALSE		FALSE	null	null	94.5	null	null	null	null	2309.88	17	836.58447:26619 837.58782:27526 838.59118:7029		22	1310	259	142	38277	62586	67859	39035	63800	63281	66861	48118	69354	75321	58434	74240	147190	68096	65402
5039	6.064	837.46	w/o MS2:Unknown (carbon number 44); PlaSMA ID-2096	[M-H]-		0.017	FALSE	8.04	837.465	C44H70O15	NA			530	TRUE	TRUE	FALSE		FALSE	null	null	93.6	100	null	null	null	141.84	94	837.45953:1243 838.46288:497 839.46624:296		0	10	0	9	11	0	13	0	0	0	0	0	0	13	0	0	0	0	0
5046	2.914	838.596	w/o MS2:Phosphatidylcholine 16	[M-H]-		0.008	FALSE	null	838.597	C46H82NO8P	Phosphatidylcholines	MWXAIAMSOXOQJK-TZCDOOIHNA-N	CCCCCCCCCCCCCCCC(=O)OCC(COP([O-])(=O)OCC[N+](C)(C)C)OC(=O)CC\C=C/C\C=C/C\C=C/C\C=C/C\C=C/CCCCC	530	TRUE	TRUE	FALSE		FALSE	null	null	99.4	null	null	null	null	217.32	114	838.59564:1279 839.59899:0 840.60235:63		0	0	0	0	0	0	0	0	0	0	0	0	0	0	0	0	0	14	0
5083	43.558	841.504	w/o MS2:Phosphatidylglyceride 20	[M-H]-		0.004	FALSE	null	841.503	C48H75O10P	Phosphatidylglycerols	WAHLPBOVXFIGAP-YARNEYDXNA-N	CCCCCC\C=C/C\C=C/C\C=C/C\C=C/CCC(=O)OCC(COP(O)(=O)OCC(O)CO)OC(=O)CC\C=C/C\C=C/C\C=C/C\C=C/C\C=C/C\C=C/CC	530	TRUE	TRUE	FALSE		FALSE	null	null	98.7	null	null	null	null	148.21	6	841.50409:1742 842.50744:683 843.5108:613		972	1770	8521	4526	4203	10124	5286	780	67	366	266	300	230	15	314	231	118	0	116
5089	61.537	843.407	w/o MS2:NCGC00381320-01_C40H62O16_Ergost-24-en-26-one, 3-[[4-O-(6-deoxyhexopyranosyl)hexopyranosyl]oxy]-6,7:22,26-diepoxy-1,5,16-trihydroxy-	[M-H]-		0.004	FALSE	null	843.402	C40H62O16	Withanolide glycosides and derivatives	RMFJGKOCEQACGA-UHFFFAOYNA-N	CC(C1C(O)CC2C3C4OC4C4(O)CC(CC(O)C4(C)C3CCC12C)OC1OC(CO)C(OC2OC(C)C(O)C(O)C2O)C(O)C1O)C1CC(C)=C(C)C(=O)O1	530	TRUE	TRUE	FALSE		FALSE	null	null	88.8	null	null	null	null	150.55	14	843.40686:1589 844.41021:0 845.41357:3038		27	133	456	1121	8243	518	4707	3891	942	4658	6016	7705	860	4830	6855	9570	4340	6236	3032
5108	6.332	845.49	w/o MS2:Ginsenoside Rf; PlaSMA ID-2106	[M-H]-		0.059	FALSE	5.94	845.49	C42H72O14	Triterpenoids	UZIOUZHBUYLDHW-UHFFFAOYNA-N	CC(C)=CCCC(C)(O)C1CCC2(C)C1C(O)CC1C3(C)CCC(O)C(C)(C)C3C(CC21C)OC1OC(CO)C(O)C(O)C1OC1OC(CO)C(O)C(O)C1O	520	TRUE	TRUE	FALSE		FALSE	null	null	100	100	null	null	null	4752.1	213	845.49042:389446 846.49377:382972 847.49713:122288		0	0	0	10	0	0	0	0	0	0	11	11	0	0	0	0	0	10	0
5115	5.457	845.492	w/o MS2:Ginsenoside Rf	[M-H]-		0.004	FALSE	5.937	845.49	C42H72O14	Triterpenoids	UZIOUZHBUYLDHW-UHFFFAOYNA-N	CC(C)=CCCC(C)(O)C1CCC2(C)C1C(O)CC1C3(C)CCC(O)C(C)(C)C3C(CC21C)OC1OC(CO)C(O)C(O)C1OC1OC(CO)C(O)C(O)C1O	520	TRUE	TRUE	FALSE		FALSE	null	null	99.5	100	null	null	null	3913.36	143	845.49182:37881 846.49517:37854 847.49853:10358		40	12	0	9	12	39	0	10	0	0	0	0	0	15	35	18	29	0	0
5153	6.327	847.498	w/o MS2:PI(16:1/13-HODE)	[M-H]-	ion correlated with 4739	0.008	FALSE	null	847.498	C43H77O14P	Phosphatidylinositols	WTFGWIPYUMWFDU-CDWHNJLCNA-N	CCCCCC\C=C/CCCCCCCC(=O)OCC(COP(O)(=O)OC1C(O)C(O)C(O)C(O)C1O)OC(=O)CCCCCCC\C=C/C=C/C(O)CCCCC	530	TRUE	TRUE	FALSE		FALSE	null	null	100	null	null	null	null	3093.59	202	847.49805:68070 848.5014:31492 849.50476:6307		0	24	0	0	0	0	10	0	0	0	0	0	0	0	0	0	0	0	0
5157	66.011	848.504	w/o MS2:PS(18:1/16,17-EpDPE)	[M-H]-		0.008	FALSE	null	848.508	C46H76NO11P	Phosphatidylserines	QDQUELPWYILSFA-YQUQWSCKNA-N	CCCCCCCC\C=C/CCCCCCCC(=O)OCC(COP(O)(=O)OCC(N)C(O)=O)OC(=O)CC\C=C/C\C=C/C\C=C/C\C=C/CC1OC1C\C=C/CC	530	TRUE	TRUE	FALSE		FALSE	null	null	90.6	null	null	null	null	78.83	76	848.50385:1985 849.5072:17866 850.51056:7655		21	4069	984	596	410	2495	1160	523	53	114	301	70	197	63	419	165	193	85	164
5160	66.046	849.282	w/o MS2:NCGC00380259-01!2-[[4-[4,6-dihydroxy-3-(3-methylbut-2-enyl)-2-[3,4,5-trihydroxy-6-(hydroxymethyl)oxan-2-yl]oxyphenyl]-3-hydroxy-2-(4-hydroxyphenyl)-5-methoxy-3,4-dihydro-2H-chromen-7-yl]oxy]-6-(hydroxymethyl)oxane-3,4,5-triol	[M-H]-		0.004	FALSE	null	849.282	C39H48O18	Flavonoid-7-O-glycosides	GQOCHCOFYNMUOJ-UHFFFAOYNA-N	COC1=C2C(C(O)C(OC2=CC(OC2OC(CO)C(O)C(O)C2O)=C1)C1=CC=C(O)C=C1)C1=C(O)C=C(O)C(CC=C(C)C)=C1OC1OC(CO)C(O)C(O)C1O	530	TRUE	TRUE	FALSE		FALSE	null	null	99.9	null	null	null	null	280.59	47	849.28186:2146 850.28521:2916 851.28857:1827		8	19	0	12	20	0	20	41	0	32	11	38	24	0	0	10	0	9	0
5164	66.087	849.515	w/o MS2:PI(16:0/13-HODE)	[M-H]-		0.03	FALSE	null	849.513	C43H79O14P	Phosphatidylinositols	VCQUGGHDBKGPHY-RSQAHCHINA-N	CCCCCCCCCCCCCCCC(=O)OCC(COP(O)(=O)OC1C(O)C(O)C(O)C(O)C1O)OC(=O)CCCCCCC\C=C/C=C/C(O)CCCCC	530	TRUE	TRUE	FALSE		FALSE	null	null	98.6	null	null	null	null	98.77	33	849.5152:1930 850.51855:1566 851.52191:234		1345	2722	413	2261	1194	10420	1271	2648	6658	10781	3771	2241	4624	1151	691	8815	7890	1757	2999
5168	1.573	851.457	w/o MS2:Unknown (carbon number 44); PlaSMA ID-2111	[M-H]-	adduct linked to 5369_[M+Cl]-	0.008	FALSE	8.05	851.447	C44H68O16	NA			530	TRUE	TRUE	FALSE		FALSE	null	null	80.6	99.8	null	null	null	472.75	234	851.45721:5853 852.46056:5065 853.46392:7460		0	11	0	11	13	16	0	35	0	10	0	0	0	0	0	0	0	0	0
5208	66.073	857.52	w/o MS2:Phosphatidylinositol 16	[M+Na-2H]-	adduct linked to 4883_[M-H2O-H]-	0.03	FALSE	null	857.519	C45H79O13P	Phosphatidylinositols	QAOYQEIOBPZFPB-VHZSRAIHSA-N	CCCCCCCCCCCCCCCC(=O)OCC(COP(O)(=O)O[C@H]1[C@H](O)[C@@H](O)[C@H](O)[C@@H](O)[C@H]1O)OC(=O)CC\C=C/C\C=C/C\C=C/C\C=C/CCCCCC	530	TRUE	TRUE	FALSE		FALSE	null	null	98.3	null	null	null	null	150.23	166	857.52039:2061 858.52374:2079 859.5271:782		5592	990	1705	3200	6273	1423	1571	1413	4321	4018	3223	4493	3637	3819	1429	7284	2097	1466	4313
5239	61.52	865.501	w/o MS2:Phosphatidylglyceride 22	[M-H]-		0.025	FALSE	null	865.503	C50H75O10P	Phosphatidylglycerols	XACKZSRNTPEYBU-GZSOIYOPNA-N	CC\C=C/C\C=C/C\C=C/C\C=C/C\C=C/C\C=C/CCC(=O)OCC(COP(O)(=O)OCC(O)CO)OC(=O)CC\C=C/C\C=C/C\C=C/C\C=C/C\C=C/C\C=C/CC	530	TRUE	TRUE	FALSE		FALSE	null	null	98.7	null	null	null	null	454.48	32	865.50092:6610 866.50427:4216 867.50763:2190		9	294	78	5672	16766	16878	2461	9165	14954	16882	14115	10687	11637	2383	5547	15312	10793	7669	2441
5252	12.088	867.514	w/o MS2:Phosphatidylglyceride 22	[M-H]-		0.004	FALSE	null	867.518	C50H77O10P	Phosphatidylglycerols	XHLZURIDNJOINR-WBRRUXEENA-N	CCCCC\C=C/C\C=C/C\C=C/C\C=C/C\C=C/CCC(=O)OC(COC(=O)CC\C=C/C\C=C/C\C=C/C\C=C/C\C=C/C\C=C/CC)COP(O)(=O)OCC(O)CO	530	TRUE	TRUE	FALSE		FALSE	null	null	90.3	null	null	null	null	112.11	209	867.51367:1269 868.51702:982 869.52038:303		16	11	0	12	0	0	12	0	0	0	39	23	14	0	0	0	13	0	10
5286	53.568	871.499	w/o MS2:PI(16:0/12-HEPE)	[M-H]-	ion correlated with 92	0.025	FALSE	null	871.498	C45H77O14P	Phosphatidylinositols	VJKIZWMSJFYGTI-STUHMGNBNA-N	CCCCCCCCCCCCCCCC(=O)OCC(COP(O)(=O)OC1C(O)C(O)C(O)C(O)C1O)OC(=O)CCC\C=C/C\C=C/C=C/C(O)C\C=C/C\C=C/CC	530	TRUE	TRUE	FALSE		FALSE	null	null	99.3	null	null	null	null	345.71	32	871.49896:4374 872.50231:0 873.50567:0		16198	10822	19577	14123	16392	13903	8552	8832	12356	22604	14606	19344	14431	14157	11750	12915	16840	16026	16757
5306	54.818	881.488	w/o MS2:NCGC00347379-02_C46H74O16_Olean-12-en-28-oic acid, 23-hydroxy-3-[[O-beta-D-xylopyranosyl-(1->3)-O-6-deoxy-alpha-L-mannopyranosyl-(1->2)-alpha-L-arabinopyranosyl]oxy]-, (3beta,5xi,9xi)-	[M-H]-		0.008	FALSE	null	881.49	C46H74O16	Triterpenoids	IAGSHEHQJJTLLR-UHFFFAOYNA-N	CC1OC(OC2C(O)C(O)COC2OC2CCC3(C)C(CCC4(C)C3CC=C3C5CC(C)(C)CCC5(CCC43C)C(O)=O)C2(C)CO)C(O)C(OC2OCC(O)C(O)C2O)C1O	530	TRUE	TRUE	FALSE		FALSE	null	null	97.7	null	null	null	null	122.11	10	881.48828:1292 882.49163:0 883.49499:337		10	60	64	5743	7288	4566	3517	3242	2240	4698	3887	1982	2473	3098	1298	1509	2625	1293	2433
5317	61.168	883.528	w/o MS2:Phosphatidylinositol 18	[M-H]-		0.008	FALSE	null	883.534	C47H81O13P	Phosphatidylinositols	CZXYESCYMAKGKD-BRWUPIELSA-N	CCCCCCCCCCCCCCCCCC(=O)OCC(COP(O)(=O)O[C@H]1[C@H](O)[C@@H](O)[C@H](O)[C@@H](O)[C@H]1O)OC(=O)CC\C=C/C\C=C/C\C=C/C\C=C/C\C=C/CCC	530	TRUE	TRUE	FALSE		FALSE	null	null	81.8	null	null	null	null	106.76	31	883.52783:1602 884.53118:730 885.53454:287		2197	554	1174	2966	132	3332	1513	2190	2978	10221	13012	5658	1659	4134	3199	2015	7100	9150	5642
5370	8.416	887.491	w/o MS2:NCGC00380368-01!methyl 3,15,21-tris[[3,4,5-trihydroxy-6-(hydroxymethyl)oxan-2-yl]oxy]docosanoate	[M-H]-	ion correlated with 324; ion correlated with 54; adduct linked to 5457_[M+Na-2H]-	0.004	FALSE	null	887.486	C41H76O20	Rhamnolipids	BKEFKSNTAPNAHR-UHFFFAOYNA-N	COC(=O)CC(CCCCCCCCCCCC(CCCCCC(C)OC1OC(CO)C(O)C(O)C1O)OC1OC(CO)C(O)C(O)C1O)OC1OC(CO)C(O)C(O)C1O	530	TRUE	TRUE	FALSE		FALSE	null	null	87.4	null	null	null	null	470.04	229	887.49091:3763 888.49426:1432 889.49762:253		24	0	13	16	0	0	0	0	0	0	0	0	0	0	0	0	0	0	0
5382	52.549	893.49	w/o MS2:NCGC00380873-01_C47H74O16_	[M-H]-		0.034	FALSE	null	893.49	C47H74O16	Triterpene saponins	LXAMCLNOVGHDMD-UHFFFAOYNA-N	CC1OC(OC2C(O)C(OC(OC3CCC4(C)C(CCC5(C)C4C=CC4=C6CC(C)(C)CC(O)C6(C)CCC54C)C3(C)C)C2OC2OCC(O)C(O)C2O)C(O)=O)C(O)C(O)C1O	530	TRUE	TRUE	FALSE		FALSE	null	null	99.7	null	null	null	null	338.7	120	893.48969:2587 894.49304:1145 895.4964:1113		34	58	0	29	45	0	102	41	18	38	32	81	63	49	11	1	0	99	10
5395	22.548	897.484	w/o MS2:NCGC00385731-01_C46H74O17_(3beta,5xi,9xi,16alpha)-3-{[alpha-L-Arabinopyranosyl-(1->2)-alpha-L-arabinopyranosyl-(1->6)-beta-D-glucopyranosyl]oxy}-16-hydroxyolean-12-en-28-oic acid	[M-H]-	ion correlated with 263	0.004	FALSE	null	897.485	C46H74O17	Triterpene saponins	WGFGSGMOAHUFDZ-UHFFFAOYNA-N	CC1(C)CCC2(C(O)CC3(C)C(=CCC4C5(C)CCC(OC6OC(COC7OCC(O)C(O)C7OC7OCC(O)C(O)C7O)C(O)C(O)C6O)C(C)(C)C5CCC34C)C2C1)C(O)=O	530	TRUE	TRUE	FALSE		FALSE	null	null	99.4	null	null	null	null	348.67	228	897.48425:6471 898.4876:6770 899.49096:2071		0	0	0	0	0	0	0	0	11	0	0	29	10	19	0	10	0	0	11
5456	8.319	909.484	w/o MS2:Soyasapogenol B base + O-HexA-dHex-Pen; PlaSMA ID-2145	[M-H]-	ion correlated with 5903	0.008	FALSE	7.84	909.484	C47H74O17	Triterpene saponins	ZNWGBWWXJAYIOM-HTTBMQGNNA-N	O=C(O)C8OC(OC2CCC3(C)(C4CC=C1C5CC(C)(C)CC(=O)C5(C)(CCC1(C)C4(C)(CCC3(C2(C)(CO))))))C(OC7OCC(O)C(O)C7(OC6OC(C)C(O)C(O)C6(O)))C(O)C8(O)	520	TRUE	TRUE	FALSE		FALSE	null	null	100	100	null	null	null	582.26	227	909.48419:5696 910.48754:3624 911.4909:1531		10	31	10	0	0	0	0	0	0	0	9	11	0	0	0	0	0	0	0
5458	52.875	911.496	w/o MS2:Unknown (carbon number 47); PlaSMA ID-2148	[M-H]-	adduct linked to 5655_[M+Na-2H]-	0.055	FALSE	7.05	911.499	C47H76O17	NA			530	TRUE	TRUE	FALSE		FALSE	null	null	92.7	90	null	null	null	373.27	110	911.49573:6637 912.49908:8556 913.50244:2540		18	56	11	178	170	0	77	94	96	68	25	0	41	184	59	9	8	81	97
5459	52.847	911.5	w/o MS2:NCGC00381308-01_C47H76O17_(3beta,5xi,9xi,18xi,22beta)-22,25-Dihydroxyolean-12-en-3-yl 6-deoxy-alpha-L-mannopyranosyl-(1->2)-beta-D-xylopyranosyl-(1->2)-beta-D-glucopyranosiduronic acid	[M-H]-		0.046	FALSE	null	911.501	C47H76O17	Triterpene saponins	NOKUIKNJHIHLGT-UHFFFAOYNA-N	CC1OC(OC2C(O)C(O)COC2OC2C(O)C(O)C(OC2OC2CCC3(CO)C(CCC4(C)C3CC=C3C5CC(C)(C)CC(O)C5(C)CCC43C)C2(C)C)C(O)=O)C(O)C(O)C1O	530	TRUE	TRUE	FALSE		FALSE	null	null	99.3	null	null	null	null	351.67	105	911.49976:5744 912.50311:7842 913.50647:0		22	15	0	186	0	0	75	131	68	45	1	64	41	0	50	19	29	47	111
5462	52.974	912.497	w/o MS2:NCGC00179912-02_C45H73NO15_beta-D-Glucopyranoside, spirosol-5-en-3-yl O-6-deoxy-alpha-L-mannopyranosyl-(1->2)-O-[6-deoxy-alpha-L-mannopyranosyl-(1->4)]-	[M-H]-	similar chromatogram in higher mz_5921	0.004	FALSE	null	912.496	C45H73NO15	Steroidal saponins	MBWUSSKCCUMJHO-UHFFFAOYNA-N	CC1C2C(CC3C4CC=C5CC(CCC5(C)C4CCC23C)OC2OC(CO)C(OC3OC(C)C(O)C(O)C3O)C(O)C2OC2OC(C)C(O)C(O)C2O)OC11CCC(C)CN1	530	TRUE	TRUE	FALSE		FALSE	null	null	99.9	null	null	null	null	134.39	4	912.4967:1024 913.50005:416 914.50341:170		3512	334	1609	3390	1291	1580	977	561	1483	1631	840	1384	1393	1430	1135	468	1416	1604	825
5509	50.732	915.532	w/o MS2:Chikusetsusaponin III; LC-ESI-ITTOF; MS2; [M-H]-	[M-H]-		0.021	FALSE	null	915.532	C47H80O17	Triterpene saponins	ZICDJKZDHVLVOD-HUGMCNGHSA-N	CC(C)=CCC[C@](C)(O)[C@H]1CC[C@]2(C)[C@@H]1[C@H](O)C[C@@H]1[C@@]3(C)CC[C@H](O[C@@H]4O[C@H](CO[C@@H]5OC[C@@H](O)[C@H](O)[C@H]5O)[C@@H](O)[C@H](O)[C@H]4O[C@@H]4O[C@H](CO)[C@@H](O)[C@H](O)[C@H]4O)C(C)(C)[C@@H]3CC[C@@]21C	530	TRUE	TRUE	FALSE		FALSE	null	null	100	null	null	null	null	143.12	199	915.53229:2378 916.53564:2975 917.539:655		58	30	0	69	32	9	33	28	0	27	0	28	22	11	37	22	0	43	45
5523	0.669	917.228	w/o MS2:Flavonol base + 4O, O-Hex-dHex-Hex-Coumaroyl; PlaSMA ID-2155	[M-H]-	ion correlated with 3112; ion correlated with 3731; ion correlated with 2878; ion correlated with 3219; ion correlated with 3244; ion correlated with 5684; ion correlated with 1663; ion correlated with 3431; ion correlated with 3676	0.004	FALSE	4.47	917.234	C42H46O23	Flavonoid-7-O-glycosides	SHRUKDVTMUBNTL-RUDMXATFNA-N	O=C(OCC6OC(OC5C(OC=3C(=O)C4=C(O)C=C(OC1OC(CO)C(O)C(O)C1(O))C=C4(OC=3(C=2C=CC(O)=C(O)C=2)))OC(C)C(O)C5(O))C(O)C(O)C6(O))C=CC7=CC=C(O)C=C7	530	TRUE	TRUE	FALSE		FALSE	null	null	90.5	99.9	null	null	null	165.8	230	917.22784:1012 918.23119:0 919.23455:285		21	63	111	0	41	53	11	9	0	0	36	20	6	55	9	0	31	33	11
5537	45.316	925.48	w/o MS2:Chikusetsusaponin IV; PlaSMA ID-2161	[M-H]-		0.004	FALSE	6.39	925.48	C47H74O18	Triterpene saponins	KQSFNXMDCOFFGW-UHFFFAOYNA-N	CC1(C)CCC2(CCC3(C)C(=CCC4C5(C)CCC(OC6OC(C(OC7OC(CO)C(O)C7O)C(O)C6O)C(O)=O)C(C)(C)C5CCC34C)C2C1)C(=O)OC1OC(CO)C(O)C(O)C1O	530	TRUE	TRUE	FALSE		FALSE	null	null	96.4	92.7	null	null	null	825.55	232	925.48016:10135 926.48351:9529 927.48687:1767		0	0	0	0	0	0	0	0	0	11	0	14	0	0	0	0	15	10	0
5542	46.012	925.481	w/o MS2:Unknown (carbon number 47); PlaSMA ID-2162	[M-H]-		0.004	FALSE	6.09	925.481	C47H74O18	NA			530	TRUE	TRUE	FALSE		FALSE	null	null	96.2	92.3	null	null	null	619.22	166	925.48102:5904 926.48437:6689 927.48773:1386		10	0	0	60	0	11	0	0	60	0	18	45	0	0	139	73	56	43	19
5558	52.564	927.49	w/o MS2:Unknown (carbon number 47); PlaSMA ID-2167	[M-H]-		0.008	FALSE	7.12	927.495	C47H76O18	NA			530	TRUE	TRUE	FALSE		FALSE	null	null	89.6	90.2	null	null	null	167.2	223	927.4903:1455 928.49365:689 929.49701:0		37	21	15	1	204	74	34	12	75	0	116	72	118	2	35	32	60	90	78
5656	4.807	933.495	w/o MS2:NCGC00380368-01!methyl 3,15,21-tris[[3,4,5-trihydroxy-6-(hydroxymethyl)oxan-2-yl]oxy]docosanoate	[M-H]-		0.008	FALSE	null	933.491	C41H76O20	Rhamnolipids	BKEFKSNTAPNAHR-UHFFFAOYNA-N	COC(=O)CC(CCCCCCCCCCCC(CCCCCC(C)OC1OC(CO)C(O)C(O)C1O)OC1OC(CO)C(O)C(O)C1O)OC1OC(CO)C(O)C(O)C1O	530	TRUE	TRUE	FALSE		FALSE	null	null	91.7	null	null	null	null	158.93	206	933.49536:1842 934.49871:0 935.50207:0		63	90	0	29	0	33	8	21	11	9	9	20	0	0	34	0	0	12	17
5687	46.36	943.506	w/o MS2:Pesticide4_Doramectin_C50H74O14_Dectomax	[M-H]-		0.004	FALSE	null	943.506	C50H74O14	Macrolides and analogues	QLFZZSKTJWDQOS-UHFFFAOYNA-N	COC1CC(OC2C(C)OC(CC2OC)OC2C(C)C=CC=C3COC4C(O)C(C)=CC(C(=O)OC5CC(CC=C2C)OC2(C5)OC(C5CCCCC5)C(C)C=C2)C34O)OC(C)C1O	530	TRUE	TRUE	FALSE		FALSE	null	null	100	null	null	null	null	133.89	225	943.50604:1416 944.50939:0 945.51275:1471		37	57	16	0	0	0	0	0	0	0	0	0	0	11	3	34	10	0	0
5797	48.106	945.543	w/o MS2:Ginsenoside Rd; LC-ESI-ITTOF; MS2; [M-H]-	[M-H]-	ion correlated with 6373	0.03	FALSE	null	945.543	C48H82O18	Triterpene saponins	RLDVZILFNVRJTL-IWFVLDDISA-N	CC(C)=CCC[C@](C)(O[C@@H]1O[C@H](CO)[C@@H](O)[C@H](O)[C@H]1O)[C@H]1CC[C@]2(C)[C@@H]1[C@H](O)C[C@@H]1[C@@]3(C)CC[C@H](O[C@@H]4O[C@H](CO)[C@@H](O)[C@H](O)[C@H]4O[C@@H]4O[C@H](CO)[C@@H](O)[C@H](O)[C@H]4O)C(C)(C)[C@@H]3CC[C@@]21C	530	TRUE	TRUE	FALSE		FALSE	null	null	100	null	null	null	null	7436.65	190	945.54285:218210 946.5462:78554 947.54956:18143		169	15	0	154	94	205	88	283	205	50	238	164	573	275	182	41	658	180	168
5800	6.336	945.543	w/o MS2:Ginsenoside Re	[M-H]-	ion correlated with 6399; similar chromatogram in higher mz_6399	0.063	FALSE	4.79	945.543	C48H82O18	Triterpene saponins	PWAOOJDMFUQOKB-UHFFFAOYNA-N	CC1OC(OC2C(O)C(O)C(CO)OC2OC2CC3(C)C(CC(O)C4C(CCC34C)C(C)(CCC=C(C)C)OC3OC(CO)C(O)C(O)C3O)C3(C)CCC(O)C(C)(C)C23)C(O)C(O)C1O	530	TRUE	TRUE	FALSE		FALSE	null	null	100	100	null	null	null	1591.12	232	945.54303:114504 946.54638:41831 947.54974:6522		12	0	0	0	0	0	0	10	9	0	10	0	0	0	16	9	25	0	0
5846	1.262	947.244	w/o MS2:C43H48O24; PlaSMA ID-2185	[M-H]-		0.008	FALSE	4.35	947.242	C43H48O24	NA			530	TRUE	TRUE	FALSE		FALSE	null	null	99.6	100	null	null	null	177.15	3	947.24359:1342 948.24694:0 949.2503:537		5291	3162	5464	792	1585	422	3187	3497	2627	2012	2708	2030	413	3210	3708	1588	657	1931	1167
5905	8.241	953.471	w/o MS2:Soyasapogenol B base + O-HexA+HexA+dHex; PlaSMA ID-2192	[M-H]-	ion correlated with 5076; ion correlated with 5346; ion correlated with 130; ion correlated with 347	0.004	FALSE	7.57	953.473	C48H74O19	Triterpene saponins	NWEOPKVXZATAQT-GCVINTTNNA-N	O=C(O)C8OC(OC1C(OC(C(=O)O)C(O)C1(O))OC4CCC5(C)(C6C=CC3=C2CC(C)(C)CC(O)C2(C)CCC3(C)C6(C)(CCC5(C4(C)(CO)))))C(OC7OC(C)C(O)C(O)C7(O))C(O)C8(O)	530	TRUE	TRUE	FALSE		FALSE	null	null	99.6	100	null	null	null	363.69	232	953.47144:5744 954.47479:6102 955.47815:1469		0	0	0	0	0	0	0	0	0	0	0	0	0	0	0	0	10	10	0
5907	51.764	953.512	w/o MS2:NCGC00380575-01_C49H78O18_Olean-12-en-28-oic acid, 23-hydroxy-3-[[O-pentopyranosyl-(1->3)-O--6-deoxyhexopyranosyl-(1->4)-6-O-acetylhexopyranosyl]oxy]-, (3beta,5xi,9xi)-	[M-H]-		0.008	FALSE	null	953.512	C49H78O18	Triterpene saponins	JDQAJUDONPAIME-UHFFFAOYNA-N	CC1OC(OC2C(O)C(O)C(OC3CCC4(C)C(CCC5(C)C4CC=C4C6CC(C)(C)CCC6(CCC54C)C(O)=O)C3(C)CO)OC2COC(C)=O)C(O)C(OC2OCC(O)C(O)C2O)C1O	530	TRUE	TRUE	FALSE		FALSE	null	null	99.9	null	null	null	null	191.23	111	953.51202:1402 954.51537:1664 955.51873:253		2064	57	46	1866	431	1205	180	189	3215	1888	1499	2189	1859	818	533	1204	2215	1948	1610
5920	44.116	955.489	w/o MS2:Soyasapogenol B base + O-HexA-HexA-dHex; PlaSMA ID-2195	[M-H]-		0.038	FALSE	7.05	955.489	C48H76O19	Triterpene saponins	SZHUMUJGHFQABW-UHFFFAOYNA-N	CC1OC(OC2C(O)C(O)C(OC2OC2C(O)C(O)C(OC2OC2CCC3(C)C(CCC4(C)C3CC=C3C5CC(C)(C)CC(O)C5(C)CCC43C)C2(C)CO)C(O)=O)C(O)=O)C(O)C(O)C1O	530	TRUE	TRUE	FALSE		FALSE	null	null	96.6	93.4	null	null	null	147.52	176	955.48883:2315 956.49218:2047 957.49554:486		0	49	17	14	8	10	9	0	0	22	0	18	9	14	11	30	0	13	10
5924	43.418	955.492	w/o MS2:Soyasapogenol E base + O-HexA-Hex-Hex; PlaSMA ID-2197	[M-H]-		0.004	FALSE	7.49	955.491	C48H76O19	Triterpene saponins	JTXVTHCLTOUSSL-UHFFFAOYNA-N	O=C(O)C8OC(OC2CCC3(C)(C4CC=C1C5CC(C)(C)CC(=O)C5(C)(CCC1(C)C4(C)(CCC3(C2(C)(CO))))))C(OC7OC(CO)C(O)C(O)C7(OC6OC(CO)C(O)C(O)C6(O)))C(O)C8(O)	530	TRUE	TRUE	FALSE		FALSE	null	null	96.7	93.7	null	null	null	99.61	165	955.492:1287 956.49535:877 957.49871:141		0	10	9	11	10	10	33	0	8	0	12	9	28	9	61	41	0	68	40
5937	52.113	957.509	w/o MS2:Asiaticoside	[M-H]-		0.008	FALSE	null	957.506	C48H78O19	Triterpene saponins	WYQVAPGDARQUBT-JVGKFWCXSA-N	C[C@@H]1CC[C@@]2(CC[C@]3(C)C(=CC[C@@H]4[C@@]5(C)C[C@@H](O)[C@H](O)[C@@](C)(CO)[C@@H]5CC[C@@]34C)[C@@H]2[C@H]1C)C(=O)O[C@@H]1O[C@H](CO[C@@H]2O[C@H](CO)[C@@H](O[C@@H]3O[C@H](C)[C@H](O)[C@@H](O)[C@H]3O)[C@H](O)[C@H]2O)[C@@H](O)[C@H](O)[C@H]1O	530	TRUE	TRUE	FALSE		FALSE	null	null	97.7	null	null	null	null	164.94	79	957.50861:1624 958.51196:2692 959.51532:0		105	1339	458	0	376	165	201	0	203	153	327	132	223	2403	0	2	96	0	28
5939	51.947	957.51	w/o MS2:Soyasapogenol B base + O-HexA-Pen-dHex; PlaSMA ID-2203	[M-H]-		0.004	FALSE	7.28	957.51	C47H76O17	Triterpene saponins	IBZLICPLPYSFNZ-UHFFFAOYNA-N	O=C(O)C8OC(OC5CCC4(C)(C(CCC2(C)(C4(CC=C1C3CC(C)(C)CC(O)C3(C)(CCC12(C)))))C5(C)(CO)))C(OC7OCC(O)C(O)C7(OC6OC(C)C(O)C(O)C6(O)))C(O)C8(O)	530	TRUE	TRUE	FALSE		FALSE	null	null	95.2	90.5	null	null	null	91.32	187	957.51044:1218 958.51379:0 959.51715:0		123	477	1287	785	1938	307	625	4	1184	0	432	689	723	284	734	892	196	339	1645
6029	3.976	962.508	w/o MS2:Solasodine base + 2H, 1O, O-Hex-Hex-Hex; PlaSMA ID-2204	[M-H]-		0.004	FALSE	4.24	962.499	C45H75NO18	NA	BEHAFIHZKYCTOR-UHFFFAOYNA-N	CC1C2C(CC3C4CCC5CC(CCC5(C)C4CCC23C)OC2OC(CO)C(OC3OC(CO)C(O)C(O)C3OC3OC(CO)C(O)C(O)C3O)C(O)C2O)OC11NCC(C)CC1O	520	TRUE	TRUE	FALSE		FALSE	null	null	82.9	100	null	null	null	105.71	176	962.50818:1213 963.51153:0 964.51489:841		0	0	11	14	0	0	0	0	0	0	9	0	0	0	0	0	0	0	0
6295	44.357	987.514	w/o MS2:Hederagenin base + O-dHex-Hex-Hex; PlaSMA ID-2220	[M-H]-	ion correlated with 5697	0.008	FALSE	6.9	987.514	C48H78O18	Triterpene saponins	GNMXZMIENAWWKB-UHFFFAOYNA-N	O=C(O)C68(CCC(C)(C)CC8(C5=CCC4C7(C)(CCC(OC3OC(C)C(O)C(OC2OC(CO)C(OC1OC(CO)C(O)C(O)C1(O))C(O)C2(O))C3(O))C(C)(CO)C7(CCC4(C)C5(C)CC6))))	530	TRUE	TRUE	FALSE		FALSE	null	null	96.6	93.2	null	null	null	1153.4	73	987.51422:14995 988.51757:15069 989.52093:2545		10	9	10	55	29	12	49	17	0	9	8	103	0	19	37	71	56	1	16
6303	43.775	987.517	w/o MS2:NCGC00384727-01_C48H78O18_	[M-H]-	ion correlated with 5705	0.008	FALSE	null	987.517	C48H78O18	Triterpene saponins	ABTNALLHJFCFRZ-UHFFFAOYNA-N	CC1OC(OCC2OC(OC3CCC4(C)C(CCC5(C)C4CC=C4C6CC(C)(C)CCC6(CCC54C)C(=O)OC4OC(CO)C(O)C(O)C4O)C3(C)CO)C(O)C(O)C2O)C(O)C(O)C1O	530	TRUE	TRUE	FALSE		FALSE	null	null	100	null	null	null	null	220.68	108	987.51697:2167 988.52032:0 989.52368:920		1170	1183	343	9	33	8	19	50	9	0	0	26	0	0	11	14	18	47	0
6397	6.569	991.548	w/o MS2:Ginsenoside Re	[M-H]-		0.08	FALSE	4.79	991.548	C48H82O18	Triterpene saponins	PWAOOJDMFUQOKB-UHFFFAOYNA-N	CC1OC(OC2C(O)C(O)C(CO)OC2OC2CC3(C)C(CC(O)C4C(CCC34C)C(C)(CCC=C(C)C)OC3OC(CO)C(O)C(O)C3O)C3(C)CCC(O)C(C)(C)C23)C(O)C(O)C1O	530	TRUE	TRUE	FALSE		FALSE	null	null	100	100	null	null	null	10718.9	200	991.54834:205796 992.55169:231572 993.55505:78796		0	0	0	0	41	53	11	22	0	9	0	0	0	0	0	0	0	12	0
6449	2.532	997.506	w/o MS2:Unknown (carbon number 50); PlaSMA ID-2227	[M-H]-		0.008	FALSE	7.3	997.502	C50H78O20	NA			530	TRUE	TRUE	FALSE		FALSE	null	null	95.9	99.9	null	null	null	98.34	205	997.50562:1225 998.50897:1699 999.51233:2003		9	0	0	13	0	0	0	0	0	0	0	0	0	0	0	0	0	0	0
6458	4.01	999.519	w/o MS2:NCGC00380575-01_C49H78O18_Olean-12-en-28-oic acid, 23-hydroxy-3-[[O-pentopyranosyl-(1->3)-O--6-deoxyhexopyranosyl-(1->4)-6-O-acetylhexopyranosyl]oxy]-, (3beta,5xi,9xi)-	[M-H]-		0.004	FALSE	null	999.517	C49H78O18	Triterpene saponins	JDQAJUDONPAIME-UHFFFAOYNA-N	CC1OC(OC2C(O)C(O)C(OC3CCC4(C)C(CCC5(C)C4CC=C4C6CC(C)(C)CCC6(CCC54C)C(O)=O)C3(C)CO)OC2COC(C)=O)C(O)C(OC2OCC(O)C(O)C2O)C1O	530	TRUE	TRUE	FALSE		FALSE	null	null	98.4	null	null	null	null	99.91	169	999.5188:1185 1000.52215:703 1001.52551:589		0	10	0	0	0	0	0	0	0	0	10	0	0	0	0	0	0	0	0
6462	51.999	1001.5	w/o MS2:NCGC00380763-01_C48H76O19_(3beta,5xi,9xi,22beta)-22,24-Dihydroxyolean-12-en-3-yl 6-deoxy-alpha-L-mannopyranosyl-(1->2)-beta-D-galactopyranuronosyl-(1->2)-beta-D-glucopyranosiduronic acid	[M-H]-		0.004	FALSE	null	1001.5	C48H76O19	Triterpene saponins	SZHUMUJGHFQABW-UHFFFAOYNA-N	CC1OC(OC2C(O)C(O)C(OC2OC2C(O)C(O)C(OC2OC2CCC3(C)C(CCC4(C)C3CC=C3C5CC(C)(C)CC(O)C5(C)CCC43C)C2(C)CO)C(O)=O)C(O)=O)C(O)C(O)C1O	530	TRUE	TRUE	FALSE		FALSE	null	null	85.4	null	null	null	null	414.99	105	1001.50189:3034 1002.50524:0 1003.5086:0		566	19	173	221	735	72	0	197	94	35	174	48	267	99	736	925	0	276	463
6682	6.709	1037.54	w/o MS2:Soyasapogenol B base + O-HexA-Pen-dHex, O-C6H7O3; PlaSMA ID-2248	[M-H]-		0.004	FALSE	7.77	1037.53	C53H82O20	Triterpene saponins	VWKBHQGCNGULAZ-UHFFFAOYNA-N	O=C(O)C9OC(OC3CCC4(C)(C5CC=C2C6CC(C)(C)CC(OC1OC(=C(O)C(=O)C1)C)C6(C)(CCC2(C)C5(C)(CCC4(C3(C)(CO))))))C(OC8OCC(O)C(O)C8(OC7OC(C)C(O)C(O)C7(O)))C(O)C9(O)	530	TRUE	TRUE	FALSE		FALSE	null	null	97.9	100	null	null	null	110.86	14	1037.53552:1102 1038.53887:0 1039.54223:531		16	18	712	127	0	734	37	2815	188	556	1036	1173	1956	3375	2716	730	830	18	1823
6726	4.01	1047.54	w/o MS2:Unknown (carbon number 51); PlaSMA ID-2252	[M-H]-		0.004	FALSE	5.05	1047.54	C51H84O22	NA			530	TRUE	TRUE	FALSE		FALSE	null	null	99.8	100	null	null	null	121.78	187	1047.5376:1659 1048.54095:0 1049.54431:708		0	9	0	17	0	0	12	0	0	0	0	0	0	0	12	0	0	0	0
6791	3.934	1059.51	w/o MS2:3-(3'-O-Malonyl)Glu(1-4)Glu-28-Glu Bayogenin (NMR)	[M-H]-		0.03	FALSE	null	1059.5	C51H80O23	Triterpene saponins	RHZZPKBPURDXHT-PDXZTVMWSA-N	CC1(C)CC[C@@]2(CC[C@]3(C)C(=CCC4[C@@]5(C)C[C@H](O)[C@H](O[C@@H]6O[C@H](CO)[C@@H](O[C@@H]7O[C@H](CO)[C@@H](O)[C@H](O)[C@H]7O)[C@H](OC(=O)CC(O)=O)[C@H]6O)[C@@](C)(CO)C5CC[C@@]34C)[C@@H]2C1)C(=O)O[C@@H]1O[C@H](CO)[C@@H](O)[C@H](O)[C@H]1O	530	TRUE	TRUE	FALSE		FALSE	null	null	87.7	null	null	null	null	152.11	177	1059.50684:1988 1060.51019:1112 1061.51355:542		0	0	9	0	0	0	0	0	0	0	0	0	0	0	0	0	10	10	0
6807	49.893	1059.54	w/o MS2:NCGC00385729-01_C52H84O22_6-Deoxy-alpha-D-mannopyranosyl-(1->3)-beta-D-xylopyranosyl-(1->4)-6-deoxy-alpha-L-mannopyranosyl-(1->2)-1-O-[(2alpha,3alpha,5xi,6beta,9xi)-2,3,6,23-tetrahydroxy-28-oxoolean-12-en-28-yl]-alpha-L-arabinopyranose	[M-H]-		0.008	FALSE	null	1059.54	C52H84O22	Triterpenoids	FCEXYTCUWAIJHN-UHFFFAOYNA-N	CC1OC(OC2C(O)COC(OC3C(C)OC(OC4C(O)C(O)COC4OC(=O)C45CCC(C)(C)CC4C4=CCC6C7(C)CC(O)C(O)C(C)(CO)C7C(O)CC6(C)C4(C)CC5)C(O)C3O)C2O)C(O)C(O)C1O	530	TRUE	TRUE	FALSE		FALSE	null	null	100	null	null	null	null	998.02	121	1059.53809:7673 1060.54144:6540 1061.5448:2643		0	10	0	0	13	29	25	49	16	0	19	8	27	21	37	10	11	41	0
6871	45.367	1069.57	w/o MS2:NCGC00380731-01!3-[6,12,22-tris(2-amino-2-oxoethyl)-19-(hydroxymethyl)-9-[(4-hydroxyphenyl)methyl]-16-(11-methyldodecyl)-2,5,8,11,14,18,21,24-octaoxo-1,4,7,10,13,17,20,23-octazabicyclo[23.3.0]octacosan-3-yl]propanamide	[M-H]-		0.004	FALSE	null	1069.57	C50H78N12O14	Hybrid peptides	KKIVMGDDVLIFLL-UHFFFAOYNA-N	CC(C)CCCCCCCCCCC1CC(O)=NC(CC(O)=N)C(O)=NC(CC2=CC=C(O)C=C2)C(O)=NC(CC(O)=N)C(O)=NC(CCC(O)=N)C(=O)N2CCCC2C(O)=NC(CC(O)=N)C(O)=NC(CO)C(O)=N1	530	TRUE	TRUE	FALSE		FALSE	null	null	86	null	null	null	null	129.85	36	1069.57422:1132 1070.57757:1764 1071.58093:375		13	0	0	48	76	58	37	100	3211	1880	1205	126	2044	3674	760	942	914	1822	1011
6881	49.71	1073.56	w/o MS2:Soyasapogenol B base + O-HexA-Hex-Pen, O-dHex; PlaSMA ID-2267	[M-H]-		0.008	FALSE	5.57	1073.56	C53H86O22	NA	REIWEXDMDVAAEI-UHFFFAOYNA-N	CC1OC(OC2CC(C)(C)CC3C4=CCC5C6(C)CCC(OC7OC(C(O)C(O)C7OC7OC(CO)C(O)C(O)C7OC7OCC(O)C(O)C7O)C(O)=O)C(C)(CO)C6CCC5(C)C4(C)CCC23C)C(O)C(O)C1O	530	TRUE	TRUE	FALSE		FALSE	null	null	95.3	90.7	null	null	null	336.7	121	1073.55554:2752 1074.55889:0 1075.56225:0		11	19	18	10	33	14	0	0	0	0	21	9	36	9	19	0	19	1	24
6894	3.907	1076.54	w/o MS2:Solasodine base + O-Hex-Hex-Hex-Pen; PlaSMA ID-2269	[M-H]-	ion correlated with 6889	0.004	FALSE	4.69	1076.53	C50H81NO21	Steroidal saponins	BYMOGFTUZUEFHY-UHFFFAOYNA-N	OCC%10OC(OC2C(OC(CO)C(O)C2(OC1OCC(O)C(O)C1(O)))OC9C(O)C(O)C(OC8CC7=CCC6C(CCC5(C)(C6(CC4OC3(NCC(C)CC3)C(C)C45)))C7(C)CC8)OC9(CO))C(O)C(O)C%10(O)	530	TRUE	TRUE	FALSE		FALSE	null	null	95.6	100	null	null	null	407.88	228	1076.5365:3028 1077.53985:2227 1078.54321:500		0	0	0	0	0	0	0	11	0	0	10	0	27	12	0	9	0	0	0
6955	44.374	1077.57	w/o MS2:NCGC00347717-02!	[M-H]-		0.004	FALSE	null	1077.57	C51H82N8O17	Oligopeptides	DFQUSLQYURJBIT-UHFFFAOYNA-N	CCC(C)CC(C)CCCCCCCCC(O)=NC1CC(O)C(O)N=C(O)C2C(O)C(C)CN2C(=O)C(N=C(O)C(N=C(O)C2CC(O)CN2C(=O)C(N=C1O)C(C)O)C(O)C(O)C1=CC=C(O)C=C1)C(O)CC(O)=N	530	TRUE	TRUE	FALSE		FALSE	null	null	98.9	null	null	null	null	125.96	86	1077.57104:1308 1078.57439:1750 1079.57775:0		1496	1461	639	150	443	798	50	182	6	119	73	92	98	182	39	20	27	29	71
6990	44.463	1077.59	w/o MS2:Ginsenoside Rc; LC-ESI-ITTOF; MS2; [M-H]-	[M-H]-	ion correlated with 7715	0.021	FALSE	null	1077.59	C53H90O22	Triterpene saponins	JDCPEKQWFDWQLI-LUQKBWBOSA-N	CC(C)=CCC[C@](C)(O[C@@H]1O[C@H](CO[C@@H]2O[C@@H](CO)[C@H](O)[C@H]2O)[C@@H](O)[C@H](O)[C@H]1O)[C@H]1CC[C@]2(C)[C@@H]1[C@H](O)C[C@@H]1[C@@]3(C)CC[C@H](O[C@@H]4O[C@H](CO)[C@@H](O)[C@H](O)[C@H]4O[C@@H]4O[C@H](CO)[C@@H](O)[C@H](O)[C@H]4O)C(C)(C)[C@@H]3CC[C@@]21C	530	TRUE	TRUE	FALSE		FALSE	null	null	100	null	null	null	null	1287.93	73	1077.58508:84140 1078.58843:112334 1079.59179:33819		529	162	412	167	67	98	1	40	66	77	111	48	75	125	26	40	83	9	25
7011	45.677	1077.59	w/o MS2:Ginsenoside Rb3; PlaSMA ID-2272	[M-H]-		0.046	FALSE	6.19	1077.59	C53H90O22	Triterpenoids	SNPYJWZTTUVUIS-UHFFFAOYNA-N	CCC(C)=CCCC(C)(OC1OC(COC2OCC(O)C(O)C2O)C(O)C(O)C1O)C1CCC2(C)C1C(O)CC1C2CCC2C(C)(C)C(CCC12C)OC1OC(CO)C(O)C(O)C1OC1OC(CO)C(O)C(O)C1O	530	TRUE	TRUE	FALSE		FALSE	null	null	92.3	92.5	null	null	null	1551.31	207	1077.58911:28980 1078.59246:35343 1079.59582:11224		27067	17281	7032	1223	2880	655	848	717	217	87	1026	219	527	1062	409	99	10	118	22
7116	44.351	1089.55	w/o MS2:Soyasapogenol B base + O-HexA-pen-Hex, O-Hex; PlaSMA ID-2283	[M-H]-		0.013	FALSE	5.49	1089.55	C53H86O23	NA	RCDRIURETSURJH-UHFFFAOYNA-N	CC1(C)CC2C3=CCC4C5(C)CCC(OC6OC(C(O)C(O)C6OC6OC(CO)C(O)C(O)C6OC6OC(CO)C(O)C(O)C6O)C(O)=O)C(C)(CO)C5CCC4(C)C3(C)CCC2(C)CC1OC1OCC(O)C(O)C1O	530	TRUE	TRUE	FALSE		FALSE	null	null	96.2	92.7	null	null	null	357.56	214	1089.54553:5049 1090.54888:3002 1091.55224:247		154	60	87	153	228	217	117	78	22	82	14	183	60	55	24	0	8	114	54
7117	43.835	1089.55	w/o MS2:NCGC00384728-01_C52H84O21_	[M-H]-		0.004	FALSE	null	1089.55	C52H84O21	Steroidal glycosides	WBBCTOKMKWQACG-UHFFFAOYNA-N	COC1CC(OC2CCC3(C)C4CCC5(C)C(CCC5(O)C4CC=C3C2)C(C)OC2OC(COC3OC(CO)C(O)C(O)C3O)C(O)C(O)C2O)OC(C)C1OC1OC(C)C(OC(=O)C(C)=CC)C(OC)C1O	530	TRUE	TRUE	FALSE		FALSE	null	null	83	null	null	null	null	164.91	166	1089.55481:1477 1090.55816:668 1091.56152:151		9	11	38	11	11	9	10	9	0	9	9	8	0	31	0	0	0	0	22
7324	66.066	1107.6	w/o MS2:Ginsenoside Rb1; LC-ESI-ITTOF; MS2; [M-H]-	[M-H]-	adduct linked to 7851_[M+Cl]-	0.27	FALSE	null	1107.6	C54H92O23	Triterpene saponins	GZYPWOGIYAIIPV-JBDTYSNRSA-N	CC(C)=CCC[C@](C)(O[C@@H]1O[C@H](CO[C@@H]2O[C@H](CO)[C@@H](O)[C@H](O)[C@H]2O)[C@@H](O)[C@H](O)[C@H]1O)[C@H]1CC[C@]2(C)[C@@H]1[C@H](O)C[C@@H]1[C@@]3(C)CC[C@H](O[C@@H]4O[C@H](CO)[C@@H](O)[C@H](O)[C@H]4O[C@@H]4O[C@H](CO)[C@@H](O)[C@H](O)[C@H]4O)C(C)(C)[C@@H]3CC[C@@]21C	530	TRUE	TRUE	FALSE		FALSE	null	null	100	null	null	null	null	97.71	205	1107.59595:5396 1108.5993:6418 1109.60266:0		0	0	9	109	88	20	39	0	0	86	11	32	11	30	0	1	0	56	23
7326	2.837	1107.6	w/o MS2:Ginsenoside Rb1	[M-H]-		0.017	FALSE	5.89	1107.6	C54H92O23	Triterpene saponins	GZYPWOGIYAIIPV-UHFFFAOYNA-N	CC(C)=CCCC(C)(OC1OC(COC2OC(CO)C(O)C(O)C2O)C(O)C(O)C1O)C1CCC2(C)C1C(O)CC1C3(C)CCC(OC4OC(CO)C(O)C(O)C4OC4OC(CO)C(O)C(O)C4O)C(C)(C)C3CCC21C	530	TRUE	TRUE	FALSE		FALSE	null	null	99.9	100	null	null	null	228.93	204	1107.59619:10166 1108.59954:15309 1109.6029:5894		42	0	25	12	13	11	0	24	0	0	0	14	113	22	61	14	0	0	0
7333	43.33	1107.6	w/o MS2:Ginsenoside Rb1; PlaSMA ID-2294	[M-H]-		0.008	FALSE	5.89	1107.6	C54H92O23	Triterpene saponins	GZYPWOGIYAIIPV-UHFFFAOYNA-N	CC(C)=CCCC(C)(OC1OC(COC2OC(CO)C(O)C(O)C2O)C(O)C(O)C1O)C1CCC2(C)C1C(O)CC1C3(C)CCC(OC4OC(CO)C(O)C(O)C4OC4OC(CO)C(O)C(O)C4O)C(C)(C)C3CCC21C	530	TRUE	TRUE	FALSE		FALSE	null	null	92.5	93.2	null	null	null	1433.73	38	1107.59985:45092 1108.6032:59367 1109.60656:17650		62	26	0	96	0	47	10	16	10	18	70	109	1736	10564	3970	13342	46450	652	620
7342	41.912	1108.55	w/o MS2:Unknown (carbon number 51); PlaSMA ID-2295	[M-H]-		0.004	FALSE	4.74	1108.55	C51H75N13O15	NA			530	TRUE	TRUE	FALSE		FALSE	null	null	89.4	93.3	null	null	null	112.89	186	1108.5542:1485 1109.55755:1535 1110.56091:0		0	0	0	9	20	9	0	0	0	0	0	9	0	0	0	0	0	0	0
7685	49.944	1123.58	w/o MS2:NCGC00347717-02!	[M-H]-		0.008	FALSE	null	1123.58	C51H82N8O17	Oligopeptides	DFQUSLQYURJBIT-UHFFFAOYNA-N	CCC(C)CC(C)CCCCCCCCC(O)=NC1CC(O)C(O)N=C(O)C2C(O)C(C)CN2C(=O)C(N=C(O)C(N=C(O)C2CC(O)CN2C(=O)C(N=C1O)C(C)O)C(O)C(O)C1=CC=C(O)C=C1)C(O)CC(O)=N	530	TRUE	TRUE	FALSE		FALSE	null	null	100	null	null	null	null	113.36	196	1123.578:1551 1124.58135:0 1125.58471:672		1	173	0	15	131	11	0	42	8	0	0	9	0	14	9	32	2	17	35
7711	9.185	1123.59	w/o MS2:Ginsenoside Rb3; PlaSMA ID-2304	[M-H]-		0.03	FALSE	6.19	1123.59	C53H90O22	Triterpenoids	SNPYJWZTTUVUIS-UHFFFAOYNA-N	CCC(C)=CCCC(C)(OC1OC(COC2OCC(O)C(O)C2O)C(O)C(O)C1O)C1CCC2(C)C1C(O)CC1C2CCC2C(C)(C)C(CCC12C)OC1OC(CO)C(O)C(O)C1OC1OC(CO)C(O)C(O)C1O	530	TRUE	TRUE	FALSE		FALSE	null	null	99.9	100	null	null	null	396.36	199	1123.58997:7924 1124.59332:10243 1125.59668:2683		0	76	48	0	14	24	36	9	9	9	9	22	0	0	0	0	0	12	0
7746	1.662	1123.59	w/o MS2:Ginsenoside Rc; PlaSMA ID-2302	[M-H]-		0.004	FALSE	6.01	1123.59	C53H90O22	Triterpene saponins	JDCPEKQWFDWQLI-UHFFFAOYNA-N	CC(C)=CCCC(C)(OC1OC(COC2OC(CO)C(O)C2O)C(O)C(O)C1O)C1CCC2(C)C1C(O)CC1C3(C)CCC(OC4OC(CO)C(O)C(O)C4OC4OC(CO)C(O)C(O)C4O)C(C)(C)C3CCC21C	530	TRUE	TRUE	FALSE		FALSE	null	null	96.5	99.9	null	null	null	118.66	165	1123.59436:1573 1124.59771:0 1125.60107:582		0	0	0	0	0	0	0	0	9	9	0	0	0	0	0	9	0	0	0
7778	51.696	1133.58	w/o MS2:NCGC00380455-01_C54H88O22_beta-D-Glucopyranoside, (3beta,5xi,9xi,16beta)-13,28-epoxy-16,23-dihydroxyolean-11-en-3-yl O-6-deoxy-alpha-L-mannopyranosyl-(1->2)-O-[O-6-deoxy-alpha-L-mannopyranosyl-(1->4)-beta-D-glucopyranosyl-(1->3)]-	[M-H]-		0.013	FALSE	null	1133.57	C54H88O22	Triterpene saponins	QKBNQKFVZBEPIH-UHFFFAOYNA-N	CC1OC(OC2C(CO)OC(OC3C(O)C(CO)OC(OC4CCC5(C)C(CCC6(C)C5C=CC57OCC8(CCC(C)(C)CC58)C(O)CC67C)C4(C)CO)C3OC3OC(C)C(O)C(O)C3O)C(O)C2O)C(O)C(O)C1O	530	TRUE	TRUE	FALSE		FALSE	null	null	99.8	null	null	null	null	24.43	1	1133.57556:1929 1134.57891:1974 1135.58227:1122		8316	5257	9214	8687	9848	8383	3688	3021	1940	7437	2166	3434	2905	49	3794	5174	8911	4819	6654
7943	2.689	1153.6	w/o MS2:Ginsenoside Rb1	[M-H]-		0.025	FALSE	5.89	1153.6	C54H92O23	Triterpene saponins	GZYPWOGIYAIIPV-UHFFFAOYNA-N	CC(C)=CCCC(C)(OC1OC(COC2OC(CO)C(O)C(O)C2O)C(O)C(O)C1O)C1CCC2(C)C1C(O)CC1C3(C)CCC(OC4OC(CO)C(O)C(O)C4OC4OC(CO)C(O)C(O)C4O)C(C)(C)C3CCC21C	530	TRUE	TRUE	FALSE		FALSE	null	null	99.9	99.9	null	null	null	38.3	230	1153.60168:4629 1154.60503:4602 1155.60839:2490		75	0	46	25	71	29	0	29	14	10	38	20	0	117	8	24	24	60	0
7946	43.47	1153.6	w/o MS2:Ginsenoside Rb1; PlaSMA ID-2316	[M-H]-		0.004	FALSE	5.89	1153.6	C54H92O23	Triterpene saponins	GZYPWOGIYAIIPV-UHFFFAOYNA-N	CC(C)=CCCC(C)(OC1OC(COC2OC(CO)C(O)C(O)C2O)C(O)C(O)C1O)C1CCC2(C)C1C(O)CC1C3(C)CCC(OC4OC(CO)C(O)C(O)C4OC4OC(CO)C(O)C(O)C4O)C(C)(C)C3CCC21C	530	TRUE	TRUE	FALSE		FALSE	null	null	96.4	93.2	null	null	null	530.33	13	1153.60205:12480 1154.6054:15486 1155.60876:5784		0	36	0	4921	70	400	502	784	629	10617	932	25543	98534	128808	25024	3227	3107	1686	1540
8016	16.231	1161.54	w/o MS2:3-(Glu(1-3)Glu)-28-(Rha(4-O-acetyl)(1-2)Ara) Zanhic acid (NMR)	[M-H]-		0.004	FALSE	null	1161.53	C55H86O26	Triterpene saponins	BFDLDIKIPJXHON-QLFUKLNHSA-N	C[C@@H]1O[C@@H](O[C@@H]2[C@@H](O)[C@@H](O)CO[C@H]2OC(=O)[C@]23CCC(C)(C)C[C@H]2C2=CCC4[C@@]5(C)C[C@H](O)[C@H](O[C@@H]6O[C@H](CO)[C@@H](O)[C@H](O[C@@H]7O[C@H](CO)[C@@H](O)[C@H](O)[C@H]7O)[C@H]6O)[C@](C)(C5CC[C@@]4(C)[C@]2(C)C[C@H]3O)C(O)=O)[C@H](O)[C@H](O)[C@H]1OC(C)=O	530	TRUE	TRUE	FALSE		FALSE	null	null	93.1	null	null	null	null	140.69	234	1161.53723:1439 1162.54058:0 1163.54394:0		0	0	0	15	0	0	0	0	0	12	0	0	10	0	0	0	0	0	0
8291	45.584	1193.6	w/o MS2:Furostane base -2H + O-Hex, O-Hex-dHex-dHex-dHex; PlaSMA ID-2323	[M-H]-		0.008	FALSE	5.09	1193.59	C57H94O26	Steroidal saponins	DNMXAIQCSPIIAD-UHFFFAOYNA-N	OCC%10OC(OCC(C)CCC8(O)(OC7CC6C9CC=C5CC(OC4OC(COC3OC(C)C(O)C(O)C3(OC2OC(C)C(O)C(O)C2(OC1OC(C)C(O)C(O)C1(O))))C(O)C(O)C4(O))CCC5(C)C9(CCC6(C)C7C8(C))))C(O)C(O)C%10(O)	530	TRUE	TRUE	FALSE		FALSE	null	null	94.1	92.1	null	null	null	221.17	135	1193.59509:2705 1194.59844:3940 1195.6018:1527		84	66	21	227	0	12	6	21	88	261	135	487	1129	5489	983	1285	4217	796	401
BP, Banpo village; BSP, Beishapo village; CMD, Chengmendong village; DHS1, Daheishan village 1; DHS3, Daheishan village 3; DHSW, Daheishan village (no pesticide); GD, Gende village; GS, Guishan village; HM, Hemo village; LSY, Laosaiyi village; MC, Meichang village; MG, Maguan village; MLP1, Masupo village 1; MLP3, Masupo village 3; MLPY, Masupo village; NPNB, Naponabing village; NPPH, Napopohe vi…
Le, Leaf; St, Stem; Ro, Root
[truncated: 206 more columns]

## Sheet: Dataset S2
Dataset S2 Potential chemical biomarkers in three parts of Panax notoginseng.
Average Mz	Metabolite name	F value	P value	FDR	Fisher's LSD
313.076	Unknown (carbon number 17); PlaSMA ID-656	548.06	5.05e-88	3.12e-85	leaf - root; stem - leaf; stem - root
225.06	1,8,9-Anthracenetriol	448.22	6.68e-80	2.06e-77	leaf - root; stem - leaf; stem - root
136.074	TYRAMINE	351.82	1.48e-70	3.04e-68	root - leaf; stem - leaf; root - stem
549.167	NCGC00384671-01!2-[4-[3-[3,4-dihydroxy-4-(hydroxymethyl)oxolan-2-yl]oxy-4,5-dihydroxy-6-(hydroxymethyl)oxan-2-yl]oxyphenyl]-7-hydroxy-2,3-dihydrochromen-4-one	342.15	1.62e-69	2.5e-67	root - leaf; leaf - stem; root - stem
105.021	Glyceric acid	266.17	1.82e-60	2.25e-58	leaf - root; stem - leaf; stem - root
173.103	Arginine	255.31	5e-59	5.15e-57	root - leaf; stem - leaf; root - stem
381.176	Unknown (carbon number 16); PlaSMA ID-942	247.14	6.47e-58	5.7e-56	root - leaf; stem - leaf; root - stem
845.49	Ginsenoside Rf; PlaSMA ID-2106	246.51	7.89e-58	6.09e-56	root - leaf; stem - leaf; root - stem
133.013	Malic acid	241.99	3.34e-57	2.29e-55	root - leaf; stem - leaf; stem - root
359.119	Isodityrosine (Not validated); PlaSMA ID-870	222.2	2.31e-54	1.42e-52	leaf - root; stem - leaf; stem - root
223.045	2-Hydroxyanthraquinone	215.09	2.66e-53	1.49e-51	root - leaf; stem - leaf; root - stem
229.028	Asulam; LC-ESI-ITFT	204.73	1.03e-51	5.29e-50	root - leaf; stem - leaf; stem - root
847.498	PI(16:1/13-HODE)	201.84	2.92e-51	1.39e-49	root - leaf; stem - leaf; root - stem
159.028	Unknown (carbon number 6); PlaSMA ID-121	194.03	5.12e-50	2.26e-48	root - leaf; stem - leaf; root - stem
503.177	NCGC00380568-01!2-(hydroxymethyl)-6-[[3,4,5-trihydroxy-6-(4-prop-2-enylphenoxy)oxan-2-yl]methoxy]oxane-3,4,5-triol	192.93	7.7e-50	3.17e-48	root - leaf; stem - leaf; root - stem
343.111	Unknown (carbon number 15); PlaSMA ID-796	190	2.31e-49	8.89e-48	root - leaf; leaf - stem; root - stem
533.138	Flavone base + 3O, C-Pen, C-Pen; PlaSMA ID-1468	188.7	3.76e-49	1.36e-47	root - leaf; leaf - stem; root - stem
289.04	Unknown (carbon number 11); PlaSMA ID-529	185.81	1.13e-48	3.86e-47	leaf - root; stem - leaf; stem - root
111.007	Unknown (carbon number 5); PlaSMA ID-15	176.59	3.99e-47	1.3e-45	root - leaf; leaf - stem; root - stem
304.127	Imazamox; LC-ESI-ITFT	169.04	8.11e-46	2.5e-44	root - leaf; stem - leaf; root - stem
175.036	N-Carbamoyl-DL-aspartic acid; LC-ESI-QTOF	168.35	1.07e-45	3.15e-44	root - leaf; stem - leaf; root - stem
389.117	NCGC00180260-02!5,7-dihydroxy-2-(4-methoxyphenyl)-6-(3-methylbut-2-enyl)-2,3-dihydrochromen-4-one	166.77	2.03e-45	5.7e-44	root - leaf; leaf - stem; root - stem
189.047	Ureidoglutaric acid	165.92	2.87e-45	7.71e-44	root - leaf; stem - leaf; root - stem
341.108	MGMG 2:0; PlaSMA ID-787	163.7	7.14e-45	1.84e-43	root - leaf; leaf - stem; root - stem
537.167	NCGC00180624-03_C25H30O13_2-Propenoic acid, 3-(3-hydroxy-4-methoxyphenyl)-, (1aS,1bS,2S,5aR,6S,6aS)-2-(beta-D-glucopyranosyloxy)-1a,1b,2,5a,6,6a-hexahydro-1a-(hydroxymethyl)oxireno[4,5]cyclopenta[1,2-c]pyran-6-yl ester, (2E)-	154.95	2.78e-43	6.85e-42	root - leaf; stem - leaf; root - stem
579.136	Flavone base + 4O, C-Pen, C-Hex; PlaSMA ID-1592	146.05	1.3e-41	3.08e-40	root - leaf; stem - leaf; root - stem
191.054	C7H12O6; PlaSMA ID-235	142.32	6.79e-41	1.55e-39	root - leaf; leaf - stem; root - stem
534.149	DIMBOA + O-Hex-Hex; PlaSMA ID-1475	140.47	1.55e-40	3.42e-39	root - leaf; leaf - stem; root - stem
263.067	Glutamyl-S-methylcysteine; PlaSMA ID-435	138.77	3.33e-40	7.08e-39	root - leaf; stem - leaf; root - stem
173.007	Unknown (carbon number 6); PlaSMA ID-167	138.65	3.52e-40	7.24e-39	root - leaf; leaf - stem; root - stem
180.065	Unknown (carbon number 8); PlaSMA ID-213	137.81	5.15e-40	1.02e-38	root - leaf; stem - leaf; stem - root
501.163	NCGC00385631-01!6-[2,3-dihydroxy-3-methyl-1-[(2R,3R,4S,5S,6R)-3,4,5-trihydroxy-6-(hydroxymethyl)oxan-2-yl]oxybutyl]-7-methoxychromen-2-one	136.46	9.53e-40	1.84e-38	root - leaf; stem - leaf; root - stem
115.002	Fumaric acid (not validated); PlaSMA ID-24	134.84	2e-39	3.74e-38	root - leaf; stem - leaf; stem - root
515.23	NCGC00384883-01!(2S,3R,4S,5S,6R)-2-[(2R,3R,4S,5S,6R)-4,5-dihydroxy-6-(hydroxymethyl)-2-(3-hydroxy-6-methylheptoxy)oxan-3-yl]oxy-6-(hydroxymethyl)oxane-3,4,5-triol	134.07	2.85e-39	5.18e-38	root - leaf; stem - leaf; root - stem
461.15	NCGC00381210-01_C18H32O11_(2E)-4-Hydroxy-3,4-dimethyl-2-penten-1-yl 6-O-[(2S,3R,4R)-3,4-dihydroxy-4-(hydroxymethyl)tetrahydro-2-furanyl]-beta-D-glucopyranoside	133.85	3.15e-39	5.55e-38	leaf - root; leaf - stem; stem - root
463.216	C21H36O11; PlaSMA ID-1274	131.99	7.46e-39	1.28e-37	root - leaf; stem - leaf; root - stem
115.04	Ketoisovaleric acid	131.08	1.14e-38	1.9e-37	root - leaf; stem - leaf; root - stem
146.047	Glutamic acid	127.15	7.21e-38	1.17e-36	root - leaf; stem - leaf; root - stem
205.035	Lipoic acid	126.52	9.74e-38	1.54e-36	root - leaf; stem - leaf; root - stem
769.187	Flavone base + 3O, O-HexA, C-Hex, C-Hex; PlaSMA ID-2011	124.94	2.06e-37	3.18e-36	root - leaf; leaf - stem; root - stem
441.088	Epicatechin-3-O-gallate	122.16	7.88e-37	1.19e-35	root - leaf; stem - leaf; root - stem
261.005	Unknown (carbon number 9); PlaSMA ID-430	121.81	9.31e-37	1.37e-35	root - leaf; stem - leaf; stem - root
309.023	Diflubenzuron	120.47	1.79e-36	2.57e-35	leaf - root; stem - leaf; stem - root
561.247	Unknown (carbon number 26); PlaSMA ID-1539	115.95	1.65e-35	2.32e-34	leaf - root; leaf - stem; root - stem
129.017	Unknown (carbon number 5); PlaSMA ID-43	114.35	3.68e-35	5.04e-34	root - leaf; leaf - stem; root - stem
237.059	Unknown (carbon number 15); PlaSMA ID-358	113.93	4.52e-35	6.06e-34	root - leaf; stem - leaf; stem - root
109.039	Catechol	113.5	5.63e-35	7.39e-34	root - leaf; stem - leaf; stem - root
1107.6	Ginsenoside Rb1; LC-ESI-ITTOF; MS2; [M-H]-	112.77	8.1e-35	1.04e-33	root - leaf; stem - leaf; root - stem
293.208	Unknown (carbon number 20); PlaSMA ID-554	111.62	1.45e-34	1.82e-33	root - leaf; stem - leaf; stem - root
190.034	4-Nitroquinoline 1-oxide	110.62	2.41e-34	2.98e-33	root - leaf; stem - leaf; root - stem
371.109	:C20H20O7; PlaSMA ID-900	108.66	6.56e-34	7.94e-33	root - leaf; stem - leaf; stem - root
471.184	NCGC00380744-01_C22H32O11_beta-D-Glucopyranoside, 4-hydroxy-3-(3-methyl-2-buten-1-yl)phenyl 6-O-[(2R,3R,4R)-tetrahydro-3,4-dihydroxy-4-(hydroxymethyl)-2-furanyl]-	107.23	1.37e-33	1.62e-32	root - leaf; stem - leaf; root - stem
665.213	Tetrasaccharides (Hex-Hex-Hex-Hex); PlaSMA ID-1820	105.66	3.08e-33	3.59e-32	root - leaf; leaf - stem; root - stem
361.199	CORTISOL	103.77	8.3e-33	9.49e-32	root - leaf; stem - leaf; stem - root
561.329	MGMG 18:2; PlaSMA ID-1541	102.23	1.86e-32	2.09e-31	leaf - root; leaf - stem; root - stem
102.028	Biuret	98.076	1.71e-31	1.88e-30	root - leaf; stem - leaf; root - stem
377.085	NCGC00169010-02_C18H18O9_Naphtho[2,3-c]furan-1(3H)-one, 8-(beta-D-glucopyranosyloxy)-9-hydroxy-	97.95	1.83e-31	1.98e-30	root - leaf; leaf - stem; root - stem
501.126	NCGC00385203-01!7-[(2S,3R,4S,5S,6R)-3,4,5-trihydroxy-6-[[(2S,3R,4S,5R)-3,4,5-trihydroxyoxan-2-yl]oxymethyl]oxan-2-yl]oxychromen-2-one	97.753	2.03e-31	2.16e-30	leaf - root; leaf - stem; stem - root
177.041	Gluconic acid-gamma-lactone	97.495	2.34e-31	2.45e-30	root - leaf; stem - leaf; root - stem
218.102	Pantothenic acid (Not validated); PlaSMA ID-312	97.03	3.01e-31	3.09e-30	root - leaf; stem - leaf; root - stem
267.032	Coumestrol	96.015	5.22e-31	5.28e-30	leaf - root; stem - leaf; stem - root
283.265	Methyl Heptadecanoic acid	92.245	4.13e-30	4.11e-29	root - leaf; stem - leaf; stem - root
507.156	C24H28O12; PlaSMA ID-1412	92.159	4.33e-30	4.24e-29	root - leaf; leaf - stem; root - stem
142.054	Unknown (carbon number 6); PlaSMA ID-81	91.77	5.37e-30	5.18e-29	leaf - root; leaf - stem; stem - root
141.016	cis,cis-Muconic acid	91.432	6.49e-30	6.16e-29	root - leaf; stem - leaf; stem - root
361.147	Unknown (carbon number 16); PlaSMA ID-875	91.27	7.1e-30	6.63e-29	root - leaf; stem - leaf; root - stem
781.361	Unknown (carbon number 39); PlaSMA ID-2030	91.093	7.83e-30	7.21e-29	root - leaf; stem - leaf; root - stem
793.434	Unknown (carbon number 42); PlaSMA ID-2040	91.039	8.07e-30	7.32e-29	root - leaf; stem - leaf; root - stem
353.195	Humantenine; PlaSMA ID-841	89.692	1.71e-29	1.53e-28	root - leaf; stem - leaf; stem - root
545.122	Unknown (carbon number 26); PlaSMA ID-1493	88.98	2.56e-29	2.25e-28	leaf - root; leaf - stem; stem - root
415.144	NCGC00385778-01!5,7-dihydroxy-2-[4-hydroxy-3-methoxy-5-(3-methylbut-2-enyl)phenyl]-2,3-dihydrochromen-4-one	88.561	3.24e-29	2.81e-28	leaf - root; leaf - stem; stem - root
609.145	Cyanidin-3-O-sophoroside	88.378	3.59e-29	3.07e-28	leaf - root; leaf - stem; stem - root
128.033	Unknown (carbon number 5); PlaSMA ID-38	87.878	4.76e-29	4.02e-28	root - leaf; stem - leaf; stem - root
145.061	Glutamine	87.771	5.06e-29	4.22e-28	root - leaf; stem - leaf; stem - root
463.046	4-Hydroxyglucobrassicin	86.686	9.36e-29	7.7e-28	root - leaf; stem - leaf; root - stem
783.489	Ginsenoside Rg2	86.16	1.26e-28	1.03e-27	root - leaf; stem - leaf; root - stem
131.035	Glutaric acid (Not validated); PlaSMA ID-51	85.364	1.99e-28	1.6e-27	root - leaf; leaf - stem; root - stem
609.146	Cyanidin-3,5-di-O-glucoside; LC-ESI-QTOF	85.31	2.05e-28	1.62e-27	leaf - root; leaf - stem; stem - root
187.145	NEPSILON,NEPSILON,NEPSILON-TRIMETHYLLYSINE	84.614	3.06e-28	2.39e-27	root - leaf; stem - leaf; root - stem
161.045	Hydroxymethylglutaric acid; PlaSMA ID-124	84.483	3.3e-28	2.55e-27	root - leaf; stem - leaf; root - stem
187.038	1-Hydroxy-2-naphthoic acid	84.428	3.41e-28	2.6e-27	leaf - root; leaf - stem; stem - root
651.156	NCGC00380531-01!3-(1,3-benzodioxol-5-yl)-7-[(2S,3R,4S,5S,6R)-6-[[(2S,3R,4R)-3,4-dihydroxy-4-(hydroxymethyl)oxolan-2-yl]oxymethyl]-3,4,5-trihydroxyoxan-2-yl]oxy-6-methoxychromen-4-one	84.125	4.06e-28	3.05e-27	leaf - root; leaf - stem; root - stem
547.154	Unknown (carbon number 26); PlaSMA ID-1502	83.704	5.17e-28	3.85e-27	root - leaf; leaf - stem; root - stem
999.519	NCGC00380575-01_C49H78O18_Olean-12-en-28-oic acid, 23-hydroxy-3-[[O-pentopyranosyl-(1->3)-O--6-deoxyhexopyranosyl-(1->4)-6-O-acetylhexopyranosyl]oxy]-, (3beta,5xi,9xi)-	83.672	5.27e-28	3.87e-27	root - leaf; stem - leaf; root - stem
437.112	NCGC00179757-02![(2R,3S,4S,5R,6S)-3,4,5-trihydroxy-6-(4-hydroxyphenoxy)oxan-2-yl]methyl 4-hydroxybenzoate	83.611	5.46e-28	3.96e-27	leaf - root; leaf - stem; stem - root
475.128	Unknown (carbon number 23); PlaSMA ID-1309	83.485	5.87e-28	4.21e-27	root - leaf; stem - leaf; root - stem
279.098	Asp-Phe	82.604	9.78e-28	6.94e-27	leaf - root; stem - leaf; stem - root
229.05	Phlorobenzophenone	81.791	1.57e-27	1.1e-26	leaf - root; leaf - stem; stem - root
631.385	NCGC00169815-02_C36H56O9_Urs-12-ene-27,28-dioic acid, 3-[(6-deoxy-alpha-L-mannopyranosyl)oxy]-, (3beta,5xi,9xi)-	81.46	1.91e-27	1.32e-26	root - leaf; stem - leaf; root - stem
115.039	Unknown (carbon number 5); PlaSMA ID-25	81.424	1.95e-27	1.33e-26	root - leaf; stem - leaf; root - stem
411.145	NCGC00380168-01!3-[2-(2-hydroxy-4-methoxy-6-methylphenoxy)-4-methoxy-6-methylphenoxy]-5-methylbenzene-1,2-diol	81.121	2.32e-27	1.58e-26	root - leaf; stem - leaf; root - stem
537.08	C30H18O10; PlaSMA ID-1480	81.067	2.4e-27	1.61e-26	root - leaf; stem - leaf; root - stem
261.039	Sorbitol-6-phosphate	80.925	2.61e-27	1.73e-26	leaf - root; leaf - stem; stem - root
359.074	Rosmarinic acid; PlaSMA ID-867	80.782	2.83e-27	1.86e-26	leaf - root; stem - leaf; stem - root
257.042	Unknown (carbon number 14); PlaSMA ID-426	80.728	2.93e-27	1.9e-26	leaf - root; leaf - stem; stem - root
779.466	Saikosaponin D	80.509	3.33e-27	2.14e-26	root - leaf; stem - leaf; root - stem
275.2	Unknown (carbon number 18); PlaSMA ID-488	80.424	3.5e-27	2.22e-26	root - leaf; stem - leaf; root - stem
221.042	Unknown (carbon number 11); PlaSMA ID-316	80.355	3.64e-27	2.29e-26	leaf - root; leaf - stem; stem - root
541.159	NCGC00380993-01_C23H28O12_Cyclopenta[c]pyran-4-carboxylic acid, 6-(benzoyloxy)-1-(hexopyranosyloxy)-1,4a,5,6,7,7a-hexahydro-5-hydroxy-7-methyl-	79.831	4.96e-27	3.09e-26	root - leaf; leaf - stem; root - stem
355.073	Coumaroyl + C6H9O8 (isomer of 843, 844, 845); PlaSMA ID-846	79.036	7.93e-27	4.89e-26	leaf - root; leaf - stem; stem - root
311.098	STA-4C (TENTATIVE)	78.354	1.19e-26	7.22e-26	leaf - root; leaf - stem; root - stem
871.499	PI(16:0/12-HEPE)	78.344	1.19e-26	7.22e-26	leaf - root; leaf - stem; stem - root
243.029	alpha-L-(-)-Fucose 1-phosphate bis(cyclohexylammonium) salt	78.142	1.35e-26	8.07e-26	leaf - root; leaf - stem; stem - root
295.104	Unknown (carbon number 11); PlaSMA ID-570	77.535	1.93e-26	1.15e-25	leaf - root; leaf - stem; root - stem
344.219	Unknown (carbon number 17); PlaSMA ID-803	77.519	1.95e-26	1.15e-25	root - leaf; stem - leaf; root - stem
371.087	C16H20O10; PlaSMA ID-899	77.383	2.12e-26	1.23e-25	leaf - root; leaf - stem; stem - root
355.066	Coumaroyl + C6H9O8 (isomer of 843, 844, 846); PlaSMA ID-845	77.368	2.14e-26	1.23e-25	leaf - root; leaf - stem; stem - root
285.039	Cyanidin	77.012	2.64e-26	1.51e-25	leaf - root; leaf - stem; stem - root
159.03	2-OXOADIPATE	76.82	2.96e-26	1.68e-25	root - leaf; stem - leaf; root - stem
469.23	NCGC00384922-01!(2R,3R,4S,5S,6R)-2-octoxy-6-[[(2S,3R,4S,5R)-3,4,5-trihydroxyoxan-2-yl]oxymethyl]oxane-3,4,5-triol	76.691	3.2e-26	1.8e-25	root - leaf; stem - leaf; root - stem
517.158	NCGC00381233-01_C21H28O12_alpha-D-Glucopyranoside, 4-O-[(2E)-1-oxo-3-phenyl-2-propen-1-yl]-beta-D-fructofuranosyl	76.424	3.75e-26	2.09e-25	root - leaf; leaf - stem; root - stem
209.029	Mucic acid	76.191	4.32e-26	2.38e-25	leaf - root; leaf - stem; stem - root
893.49	NCGC00380873-01_C47H74O16	75.547	6.36e-26	3.47e-25	root - leaf; stem - leaf; stem - root
356.069	Indometacin	75.41	6.91e-26	3.74e-25	leaf - root; leaf - stem; stem - root
1059.51	3-(3'-O-Malonyl)Glu(1-4)Glu-28-Glu Bayogenin (NMR)	75.379	7.04e-26	3.78e-25	root - leaf; stem - leaf; root - stem
178.998	Unknown (carbon number 8); PlaSMA ID-197	75.299	7.39e-26	3.93e-25	leaf - root; leaf - stem; stem - root
595.128	Delphinidin-3-O-sambubioside; PlaSMA ID-1645	75.264	7.55e-26	3.98e-25	root - leaf; stem - leaf; stem - root
911.496	Unknown (carbon number 47); PlaSMA ID-2148	74.519	1.18e-25	6.19e-25	root - leaf; stem - leaf; stem - root
446.151	NCGC00380256-01!2-[[4-(2,4-dihydroxy-3,5,6-trimethylbenzoyl)oxy-2-hydroxy-6-methylbenzoyl]amino]-3-hydroxybutanoic acid	74.439	1.24e-25	6.44e-25	root - leaf; leaf - stem; root - stem
309.173	C12-AE1S (TENTATIVE)	73.571	2.11e-25	1.08e-24	leaf - root; leaf - stem; root - stem
379.21	NCGC00380522-01_C20H30O4_1-Phenanthrenecarboxylic acid, 1,2,3,4,4a,4b,5,6,7,9,10,10a-dodecahydro-7-hydroxy-1,4a-dimethyl-7-(1-methylethyl)-9-oxo-	73.228	2.6e-25	1.32e-24	root - leaf; stem - leaf; stem - root
493.228	C21H36O10; PlaSMA ID-1378	71.344	8.24e-25	4.17e-24	root - leaf; stem - leaf; root - stem
485.277	Unknown (carbon number 24); PlaSMA ID-1352	71.214	8.92e-25	4.48e-24	leaf - root; leaf - stem; stem - root
624.132	Quercetin-3,4'-O-di-beta-glucopyranoside	70.153	1.72e-24	8.56e-24	leaf - root; leaf - stem; stem - root
293.177	NCGC00017248-12!2,5-dihydroxy-3-undecylcyclohexa-2,5-diene-1,4-dione	69.852	2.07e-24	1.02e-23	leaf - root; leaf - stem; root - stem
225.007	2-[[(Guanidino) (imino)methyl]sulfanyl]ethanesulfonic Acid	68.711	4.22e-24	2.07e-23	leaf - root; leaf - stem; stem - root
143.034	Unknown (carbon number 6); PlaSMA ID-83	68.383	5.18e-24	2.52e-23	root - leaf; leaf - stem; root - stem
832.511	Phosphatidylserine 18	68.024	6.49e-24	3.13e-23	root - leaf; stem - leaf; root - stem
579.138	Unknown (carbon number 26); PlaSMA ID-1594	67.822	7.36e-24	3.52e-23	leaf - root; leaf - stem; root - stem
246.02	Pyridoxal-5'-phosphate	67.557	8.7e-24	4.13e-23	root - leaf; stem - leaf; stem - root
540.333	LPC 16:0; PlaSMA ID-1486	67.121	1.14e-23	5.39e-23	leaf - root; leaf - stem; root - stem
357.106	Unknown (carbon number 15); PlaSMA ID-861	65.681	2.85e-23	1.33e-22	root - leaf; stem - leaf; root - stem
473.074	NCGC00091914-04!(2R,3R)-2,3-bis[[(E)-3-(3,4-dihydroxyphenyl)prop-2-enoyl]oxy]butanedioic acid	65.652	2.9e-23	1.35e-22	root - leaf; stem - leaf; root - stem
313.118	Unknown (carbon number 18); PlaSMA ID-659	65.23	3.8e-23	1.75e-22	root - leaf; stem - leaf; root - stem
445.117	Flavone base + 2O, 1MeO, C-Hex; PlaSMA ID-1183	64.898	4.69e-23	2.14e-22	root - leaf; leaf - stem; root - stem
555.284	Unknown (carbon number 25); PlaSMA ID-1521	64.892	4.71e-23	2.14e-22	leaf - root; leaf - stem; stem - root
163.041	trans-4-Coumaric acid	64.838	4.87e-23	2.19e-22	leaf - root; leaf - stem; stem - root
393.174	w/o MS2:C17H30O10; PlaSMA ID-988	64.802	4.99e-23	2.23e-22	leaf - root; leaf - stem; stem - root
397.217	Pesticide4_Tebufenozide_C22H28N2O2_Benzoic acid, 3,5-dimethyl-, 1-(1,1-dimethylethyl)-2-(4-ethylbenzoyl)hydrazide	64.448	6.25e-23	2.77e-22	root - leaf; stem - leaf; root - stem
1047.54	Unknown (carbon number 51); PlaSMA ID-2252	64.116	7.73e-23	3.41e-22	root - leaf; stem - leaf; root - stem
503.161	Maltotriose	64.053	8.05e-23	3.52e-22	root - leaf; stem - leaf; root - stem
337.092	Coumaroyl quinic acid (isomer of 758, 760); PlaSMA ID-759	63.887	8.96e-23	3.89e-22	leaf - root; leaf - stem; stem - root
991.548	Ginsenoside Re	63.209	1.39e-22	5.98e-22	root - leaf; stem - leaf; root - stem
290.084	N-Fructosyl pyroglutamate; PlaSMA ID-534	63.13	1.46e-22	6.25e-22	root - leaf; stem - leaf; stem - root
243.171	Unknown (carbon number 12); PlaSMA ID-376	62.005	3.02e-22	1.28e-21	root - leaf; stem - leaf; root - stem
267.029	C15H8O5; PlaSMA ID-451	61.734	3.6e-22	1.52e-21	root - leaf; stem - leaf; root - stem
309.12	C12H22O9; PlaSMA ID-628	61.676	3.74e-22	1.57e-21	leaf - root; leaf - stem; root - stem
647.466	1,2-Dipalmitoyl-sn-glycero-3-phosphate	61.245	4.94e-22	2.06e-21	root - leaf; stem - leaf; stem - root
887.491	NCGC00380368-01!methyl 3,15,21-tris[[3,4,5-trihydroxy-6-(hydroxymethyl)oxan-2-yl]oxy]docosanoate	61.135	5.31e-22	2.2e-21	root - leaf; stem - leaf; root - stem
505.193	NCGC00380875-01_C21H32O11_4-(4-Hydroxyphenyl)-2-butanyl 6-O-[(4xi)-alpha-L-threo-pentofuranosyl]-beta-D-glucopyranoside	60.937	6.04e-22	2.49e-21	leaf - root; leaf - stem; root - stem
114.017	Maleamic acid	60.732	6.91e-22	2.82e-21	root - leaf; stem - leaf; stem - root
225.151	Methyl Dihydrojasmonate; LC-ESI-QTOF	60.001	1.12e-21	4.53e-21	leaf - root; leaf - stem; stem - root
147.03	3-Hydroxyglutaric acid	59.605	1.45e-21	5.83e-21	leaf - root; leaf - stem; stem - root
829.496	NCGC00381107-01_C42H72O13_beta-D-Glucopyranoside, (3beta,12beta)-12,20-dihydroxydammar-24-en-3-yl 2-O-beta-D-glucopyranosyl-	59.493	1.56e-21	6.24e-21	root - leaf; stem - leaf; root - stem
338.098	Topiramate	58.962	2.21e-21	8.8e-21	leaf - root; leaf - stem; stem - root
769.473	Ginsenoside F3	58.646	2.72e-21	1.08e-20	root - leaf; leaf - stem; root - stem
217.042	2-Benzyl-4-chlorophenol	58.297	3.43e-21	1.35e-20	root - leaf; stem - leaf; stem - root
224.05	1-Hydroxyanthraquinone	57.611	5.41e-21	2.11e-20	root - leaf; stem - leaf; root - stem
751.21	NCGC00380537-01!5-[[4,5-dihydroxy-6-[5-hydroxy-2-(4-hydroxyphenyl)-7-methoxy-4-oxochromen-3-yl]oxy-3-(3,4,5-trihydroxy-6-methyloxan-2-yl)oxyoxan-2-yl]methoxy]-3-hydroxy-3-methyl-5-oxopentanoic acid	57.104	7.58e-21	2.94e-20	root - leaf; leaf - stem; root - stem
235.17	Unknown (carbon number 15); PlaSMA ID-354	56.994	8.16e-21	3.15e-20	root - leaf; stem - leaf; stem - root
645.123	NCGC00386049-01!3-[(2S,3R,4S,5R,6S)-3,4-dihydroxy-6-methyl-5-[(2S,3R,4S,5S,6R)-3,4,5-trihydroxy-6-(hydroxymethyl)oxan-2-yl]oxyoxan-2-yl]oxy-2-(3,4-dihydroxyphenyl)-5,7-dihydroxychromen-4-one	56.41	1.21e-20	4.62e-20	leaf - root; leaf - stem; stem - root
253.217	Palmitoleic acid	56.217	1.37e-20	5.23e-20	leaf - root; leaf - stem; root - stem
327.087	5-hydroxy-3,7-dimethoxy-2-(4-methoxyphenyl)-4H-chromen-4-one	56.185	1.4e-20	5.31e-20	leaf - root; leaf - stem; root - stem
130.085	Unknown (carbon number 6); PlaSMA ID-49	55.927	1.67e-20	6.27e-20	root - leaf; stem - leaf; root - stem
571.289	Phosphatidylinositol lyso 16	55.671	1.98e-20	7.41e-20	leaf - root; leaf - stem; stem - root
284.099	Letrozol	55.093	2.93e-20	1.09e-19	leaf - root; stem - leaf; stem - root
241.088	Equol	54.694	3.83e-20	1.42e-19	root - leaf; stem - leaf; root - stem
115.003	Fumaric acid	54.592	4.1e-20	1.51e-19	root - leaf; stem - leaf; root - stem
163.037	Coumaric acid (isomer of 131); PlaSMA ID-127	54.57	4.16e-20	1.52e-19	leaf - root; leaf - stem; stem - root
353.233	Prostaglandin E1	54.186	5.4e-20	1.95e-19	leaf - root; leaf - stem; stem - root
207.069	Benzylsuccinic acid	54.177	5.44e-20	1.95e-19	leaf - root; leaf - stem; root - stem
749.447	alpha-Hederin; PlaSMA ID-1980	54.173	5.45e-20	1.95e-19	leaf - root; leaf - stem; stem - root
463.217	Unknown (carbon number 21); PlaSMA ID-1275	54.167	5.47e-20	1.95e-19	leaf - root; leaf - stem; root - stem
315.08	Unknown (carbon number 17); PlaSMA ID-668	54.136	5.59e-20	1.98e-19	leaf - root; stem - leaf; stem - root
179.049	L-METHIONINE SULFOXIMINE	53.832	6.87e-20	2.42e-19	leaf - root; stem - leaf; stem - root
245.043	2,2`,4,4`-Tetrahydroxybenzophenone	53.488	8.69e-20	3.05e-19	leaf - root; leaf - stem; root - stem
205.122	Ibuprofen; LC-ESI-ITFT	53.15	1.09e-19	3.81e-19	leaf - root; leaf - stem; stem - root
398.232	NCGC00347691-02!(3Z)-3-[[1,6-dimethyl-2-[(1E,3E)-penta-1,3-dienyl]-4a,5,6,7,8,8a-hexahydro-2H-naphthalen-1-yl]-hydroxymethylidene]-5-(1-hydroxyethyl)pyrrolidine-2,4-dione	52.804	1.39e-19	4.81e-19	leaf - root; leaf - stem; root - stem
193.036	1,3-Dimethyluric acid; LC-ESI-QTOF	52.516	1.69e-19	5.82e-19	root - leaf; stem - leaf; root - stem
395.19	Hexose + C10H19O2; PlaSMA ID-989	52.477	1.73e-19	5.94e-19	leaf - root; leaf - stem; root - stem
223.133	Methyl Jasmonic acid; LC-ESI-QTOF	52.005	2.4e-19	8.18e-19	leaf - root; leaf - stem; stem - root
323.132	Unknown (carbon number 13); PlaSMA ID-686	51.843	2.68e-19	9.09e-19	leaf - root; leaf - stem; root - stem
815.48	Astragaloside IV; LC-ESI-ITTOF	51.746	2.86e-19	9.66e-19	root - leaf; stem - leaf; root - stem
175.025	Ascorbic acid	51.641	3.08e-19	1.03e-18	root - leaf; stem - leaf; root - stem
388.946	5-PHOSPHO-D-RIBOSE 1-DIPHOSPHATE	51.172	4.26e-19	1.42e-18	leaf - root; stem - leaf; stem - root
683.437	Ginsenoside F1	51.002	4.79e-19	1.59e-18	root - leaf; stem - leaf; root - stem
455.101	Riboflavin-5'-monophosphate; LC-ESI-QTOF	50.893	5.16e-19	1.7e-18	root - leaf; leaf - stem; root - stem
654.381	NCGC00347652-02_C35H53N5O7_12-Benzyl-3-isobutyl-6,9-diisopropyl-5,8-dimethyldodecahydro-1H,3H-pyrrolo[1,2-q][1,4,7,10,13,17]oxapentaazacyclononadecine-1,4,7,10,13,17(14H)-hexone	50.719	5.83e-19	1.91e-18	leaf - root; leaf - stem; root - stem
345.103	NCGC00169225-02!methyl 5-hydroxy-2-(2-hydroxy-6-methoxy-4-methylbenzoyl)-3-methoxybenzoate	50.379	7.38e-19	2.41e-18	leaf - root; stem - leaf; stem - root
379.162	Unknown (carbon number 16); PlaSMA ID-935	50.069	9.15e-19	2.97e-18	root - leaf; leaf - stem; root - stem
947.244	C43H48O24; PlaSMA ID-2185	50.039	9.34e-19	3.02e-18	leaf - root; leaf - stem; stem - root
529.297	Unknown (carbon number 27); PlaSMA ID-1460	49.339	1.52e-18	4.89e-18	leaf - root; leaf - stem; root - stem
807.449	NCGC00385705-01_C43H68O14_(3beta,5xi,9xi,16beta,18xi,21beta,22alpha)-28-Acetoxy-16,22,23-trihydroxy-21-[(2-methylbutanoyl)oxy]olean-12-en-3-yl beta-D-glucopyranosiduronic acid	49.089	1.81e-18	5.8e-18	root - leaf; stem - leaf; root - stem
819.521	Phosphatidylglyceride 18	48.679	2.42e-18	7.68e-18	leaf - root; leaf - stem; root - stem
293.211	13-HOTrE(r); LC-ESI-QIT	48.356	3.03e-18	9.6e-18	leaf - root; leaf - stem; root - stem
836.584	Phosphatidylcholine 16	48.174	3.45e-18	1.08e-17	leaf - root; leaf - stem; root - stem
213.113	Unknown (carbon number 11); PlaSMA ID-296	48.083	3.67e-18	1.15e-17	leaf - root; leaf - stem; root - stem
128.035	Unknown (carbon number 5); PlaSMA ID-42	47.974	3.97e-18	1.24e-17	root - leaf; stem - leaf; stem - root
559.279	NCGC00380931-01_C26H42O10	47.816	4.44e-18	1.38e-17	leaf - root; leaf - stem; root - stem
453.119	NCGC00180352-03!(2S,3S,4S,5R,6S)-6-(2,4-dihydroxy-3,6-diphenylphenoxy)-3,4,5-trihydroxyoxane-2-carboxylic acid	47.79	4.52e-18	1.39e-17	leaf - root; leaf - stem; root - stem
279.159	2-(8-hydroxyoctyl)-6-methoxybenzoic acid	47.643	5.01e-18	1.54e-17	leaf - root; leaf - stem; stem - root
834.512	Phosphatidylethanolamine 22	47.494	5.57e-18	1.7e-17	leaf - root; leaf - stem; stem - root
131.044	Asparagine	47.288	6.44e-18	1.96e-17	root - leaf; stem - leaf; stem - root
317.055	Fenofibric acid; LC-ESI-ITFT	46.982	8e-18	2.42e-17	leaf - root; leaf - stem; stem - root
434.237	NCGC00025342-07_C27H33NO4_(2R,4bS,6aS,12bS,12cR,14aS)-4b-Hydroxy-2-(2-hydroxy-2-propanyl)-12b,12c-dimethyl-5,6,6a,7,12,12b,12c,13,14,14a-decahydro-2H-chromeno[5',6':6,7]indeno[1,2-b]indol-3(4bH)-one	46.779	9.24e-18	2.78e-17	root - leaf; stem - leaf; root - stem
171.006	sn-Glycerol 3-phosphate; LC-ESI-ITFT	46.492	1.13e-17	3.39e-17	leaf - root; leaf - stem; root - stem
311.223	13-HPODE; LC-ESI-QIT	46.432	1.18e-17	3.52e-17	leaf - root; leaf - stem; root - stem
911.5	NCGC00381308-01_C47H76O17_(3beta,5xi,9xi,18xi,22beta)-22,25-Dihydroxyolean-12-en-3-yl 6-deoxy-alpha-L-mannopyranosyl-(1->2)-beta-D-xylopyranosyl-(1->2)-beta-D-glucopyranosiduronic acid	46.422	1.19e-17	3.53e-17	root - leaf; stem - leaf; stem - root
229.143	Unknown (carbon number 12); PlaSMA ID-341	46.064	1.54e-17	4.54e-17	leaf - root; leaf - stem; stem - root
235.1	Carboxyibuprofen	45.928	1.69e-17	4.98e-17	leaf - root; leaf - stem; root - stem
667.155	Flavone base + 3O, 2MeO, O-Hex, O-HexA; PlaSMA ID-1825	45.812	1.84e-17	5.38e-17	leaf - root; leaf - stem; stem - root
221.084	Monoisobutyl phthalate	45.746	1.93e-17	5.61e-17	leaf - root; leaf - stem; root - stem
265.146	Dodecyl sulfate	45.582	2.17e-17	6.28e-17	leaf - root; leaf - stem; stem - root
329.232	:FA 18:1+3O; PlaSMA ID-741	45.096	3.07e-17	8.85e-17	root - leaf; stem - leaf; stem - root
637.432	Ginsenoside F1; PlaSMA ID-1760	44.644	4.25e-17	1.22e-16	root - leaf; stem - leaf; root - stem
835.513	MS2:PG(18:1/10-HDoHE)	44.627	4.3e-17	1.23e-16	leaf - root; leaf - stem; stem - root
429.205	Unknown (carbon number 21); PlaSMA ID-1111	44.566	4.49e-17	1.28e-16	leaf - root; leaf - stem; root - stem
313.238	Octadecanedioic acid	44.283	5.51e-17	1.56e-16	leaf - root; leaf - stem; stem - root
285.037	Kaempferol	44.026	6.63e-17	1.87e-16	leaf - root; leaf - stem; stem - root
843.407	NCGC00381320-01_C40H62O16_Ergost-24-en-26-one, 3-[[4-O-(6-deoxyhexopyranosyl)hexopyranosyl]oxy]-6,7:22,26-diepoxy-1,5,16-trihydroxy-	43.946	7.03e-17	1.97e-16	leaf - root; leaf - stem; root - stem
192.061	Actrarit	43.555	9.32e-17	2.6e-16	leaf - root; leaf - stem; stem - root
295.228	12,13-EODE; LC-ESI-QIT	43.397	1.05e-16	2.91e-16	leaf - root; leaf - stem; root - stem
407.189	Flavanole base + 2O, 2Prenyl; PlaSMA ID-1039	43.335	1.09e-16	3.03e-16	leaf - root; leaf - stem; stem - root
317.216	12-HEPE; LC-ESI-QIT	43.195	1.21e-16	3.33e-16	leaf - root; stem - leaf; stem - root
927.49	Unknown (carbon number 47); PlaSMA ID-2167	42.806	1.61e-16	4.41e-16	root - leaf; stem - leaf; root - stem
997.506	Unknown (carbon number 50); PlaSMA ID-2227	42.772	1.65e-16	4.5e-16	root - leaf; stem - leaf; root - stem
101.024	2-Oxobutyric acid	42.674	1.77e-16	4.81e-16	root - leaf; leaf - stem; root - stem
463.087	Delphinidin 3-galactoside; PlaSMA ID-1265	42.655	1.79e-16	4.85e-16	leaf - root; leaf - stem; root - stem
1059.54	NCGC00385729-01_C52H84O22_6-Deoxy-alpha-D-mannopyranosyl-(1->3)-beta-D-xylopyranosyl-(1->4)-6-deoxy-alpha-L-mannopyranosyl-(1->2)-1-O-[(2alpha,3alpha,5xi,6beta,9xi)-2,3,6,23-tetrahydroxy-28-oxoolean-12-en-28-yl]-alpha-L-arabinopyranose	42.449	2.08e-16	5.61e-16	root - leaf; stem - leaf; stem - root
296.232	Unknown (carbon number 16); PlaSMA ID-576	42.056	2.78e-16	7.45e-16	root - leaf; stem - leaf; stem - root
327.217	FA 18:2+3O; PlaSMA ID-711	42.006	2.88e-16	7.7e-16	leaf - root; stem - leaf; stem - root
602.385	Phosphatidylcholine lyso 22	41.974	2.95e-16	7.84e-16	root - leaf; stem - leaf; root - stem
325.092	Coumaroyl Hexoside (isomer of 691, 692); PlaSMA ID-690	41.903	3.11e-16	8.22e-16	leaf - root; stem - leaf; stem - root
881.488	NCGC00347379-02_C46H74O16_Olean-12-en-28-oic acid, 23-hydroxy-3-[[O-beta-D-xylopyranosyl-(1->3)-O-6-deoxy-alpha-L-mannopyranosyl-(1->2)-alpha-L-arabinopyranosyl]oxy]-, (3beta,5xi,9xi)-	41.764	3.44e-16	9.07e-16	leaf - root; leaf - stem; stem - root
757.26	NCGC00385303-01!(2R,3S,4S,5R,6S)-5-[(2S,3R,4R)-3,4-dihydroxy-4-(hydroxymethyl)oxolan-2-yl]oxy-6-[4-[(3R,6S)-3-(4-hydroxy-3,5-dimethoxyphenyl)-1,3,3a,4,6,6a-hexahydrofuro[3,4-c]furan-6-yl]-2,6-dimethoxyphenoxy]-2-(hydroxymethyl)oxane-3,4-diol	41.653	3.73e-16	9.79e-16	leaf - root; leaf - stem; root - stem
307.192	2-(3-(8-hydroxyoctyl)phenoxy)-2-methylpropanoic acid	41.621	3.82e-16	9.98e-16	leaf - root; leaf - stem; stem - root
821.535	Phosphatidylglyceride 18	41.517	4.12e-16	1.07e-15	leaf - root; leaf - stem; root - stem
445.079	Baicalin	41.325	4.74e-16	1.23e-15	root - leaf; stem - leaf; root - stem
529.302	NCGC00381095-01_C26H44O8_7-Hydroxy-4-[(3Z)-5-hydroxy-3-methyl-3-penten-1-yl]-4a,8,8-trimethyl-3-methylenedecahydro-2-naphthalenyl beta-D-mannopyranoside	41.171	5.31e-16	1.37e-15	root - leaf; stem - leaf; root - stem
131.082	Ornithine	41.128	5.48e-16	1.41e-15	root - leaf; stem - leaf; root - stem
1133.58	NCGC00380455-01_C54H88O22_beta-D-Glucopyranoside, (3beta,5xi,9xi,16beta)-13,28-epoxy-16,23-dihydroxyolean-11-en-3-yl O-6-deoxy-alpha-L-mannopyranosyl-(1->2)-O-[O-6-deoxy-alpha-L-mannopyranosyl-(1->4)-beta-D-glucopyranosyl-(1->3)]-	40.824	6.86e-16	1.76e-15	leaf - root; leaf - stem; stem - root
711.142	C30H32O20; PlaSMA ID-1914	40.76	7.19e-16	1.83e-15	leaf - root; leaf - stem; stem - root
405.124	NCGC00179993-02	40.662	7.73e-16	1.96e-15	root - leaf; stem - leaf; stem - root
945.543	Ginsenoside Rd; LC-ESI-ITTOF	40.527	8.54e-16	2.16e-15	root - leaf; stem - leaf; root - stem
831.513	Ginsenoside Rg1; LC-ESI-ITTOF	40.165	1.12e-15	2.81e-15	root - leaf; stem - leaf; root - stem
883.528	Phosphatidylinositol 18	40.123	1.15e-15	2.89e-15	leaf - root; leaf - stem; stem - root
325.195	Unknown (carbon number 19); PlaSMA ID-693	39.782	1.48e-15	3.7e-15	leaf - root; leaf - stem; stem - root
571.299	Unknown (carbon number 25); PlaSMA ID-1570	39.342	2.06e-15	5.12e-15	root - leaf; stem - leaf; root - stem
337.09	Coumaroyl quinic acid (isomer of 759, 760); PlaSMA ID-758	39.328	2.08e-15	5.15e-15	leaf - root; leaf - stem; stem - root
309.207	13-HpOTrE(r); LC-ESI-QIT	38.676	3.38e-15	8.31e-15	leaf - root; leaf - stem; stem - root
142.086	Unknown (carbon number 7); PlaSMA ID-82	38.676	3.38e-15	8.31e-15	leaf - root; leaf - stem; stem - root
912.497	NCGC00179912-02_C45H73NO15_beta-D-Glucopyranoside, spirosol-5-en-3-yl O-6-deoxy-alpha-L-mannopyranosyl-(1->2)-O-[6-deoxy-alpha-L-mannopyranosyl-(1->4)]-	38.639	3.47e-15	8.51e-15	leaf - root; leaf - stem; stem - root
571.121	NCGC00380623-01	38.47	3.94e-15	9.62e-15	root - leaf; stem - leaf; root - stem
636.309	Hexosyl LPE 18:3; PlaSMA ID-1752	38.421	4.09e-15	9.93e-15	leaf - root; leaf - stem; root - stem
447.091	Cyanidin-3-O-galactoside; PlaSMA ID-1192	37.776	6.63e-15	1.61e-14	leaf - root; leaf - stem; root - stem
271.227	16-Hydroxyhexadecanoic acid; LC-ESI-QTOF	37.592	7.62e-15	1.84e-14	root - leaf; stem - leaf; root - stem
476.278	Phosphatidylethanolamine lyso 18	37.475	8.32e-15	2e-14	root - leaf; stem - leaf; root - stem
475.122	C22H22O9; PlaSMA ID-1306	37.417	8.7e-15	2.08e-14	root - leaf; stem - leaf; root - stem
267.073	Inosine	37.283	9.62e-15	2.29e-14	root - leaf; stem - leaf; stem - root
667.445	Ginsenoside Rh2 (S-FORM)	37.113	1.09e-14	2.59e-14	leaf - root; leaf - stem; root - stem
154.062	3-(1-Pyrazolyl)-alanine	36.75	1.44e-14	3.4e-14	root - leaf; stem - leaf; root - stem
765.442	Cauloside C (3-Glu(1-2)Ara Hederagenin) (NMR)	36.258	2.09e-14	4.92e-14	root - leaf; stem - leaf; stem - root
297.243	Ricinoleic acid; FAB-EBEB	36.087	2.38e-14	5.58e-14	root - leaf; stem - leaf; root - stem
484.196	NCGC00381190-01_C27H29N5O5	35.913	2.72e-14	6.35e-14	leaf - root; leaf - stem; stem - root
410.024	2'-DEOXYADENOSINE 5'-DIPHOSPHATE	35.824	2.91e-14	6.77e-14	leaf - root; leaf - stem; root - stem
327.217	Unknown (carbon number 18); PlaSMA ID-715	35.698	3.2e-14	7.42e-14	leaf - root; leaf - stem; stem - root
452.278	Phosphatidylethanolamine lyso 16	35.213	4.64e-14	1.07e-13	leaf - root; leaf - stem; stem - root
793.438	NCGC00169467-03_C42H66O14_Hexopyranose, 1-O-[3-[(6-deoxyhexopyranosyl)oxy]-27-hydroxy-27,28-dioxours-12-en-28-yl]-	35.014	5.4e-14	1.24e-13	root - leaf; stem - leaf; root - stem
621.437	Ginsenoside compound K; PlaSMA ID-1715	34.9	5.89e-14	1.35e-13	leaf - root; leaf - stem; root - stem
955.489	Soyasapogenol B base + O-HexA-HexA-dHex; PlaSMA ID-2195	34.757	6.57e-14	1.5e-13	root - leaf; stem - leaf; root - stem
933.495	NCGC00380368-01!methyl 3,15,21-tris[[3,4,5-trihydroxy-6-(hydroxymethyl)oxan-2-yl]oxy]docosanoate	34.526	7.85e-14	1.79e-13	root - leaf; stem - leaf; root - stem
962.508	Solasodine base + 2H, 1O, O-Hex-Hex-Hex; PlaSMA ID-2204	34.452	8.31e-14	1.88e-13	root - leaf; stem - leaf; root - stem
161.046	3-Hydroxy-3-methylglutaric acid	34.322	9.18e-14	2.08e-13	root - leaf; stem - leaf; root - stem
103.04	2-Hydroxyisobutyric acid	34.146	1.05e-13	2.37e-13	root - leaf; leaf - stem; root - stem
831.503	Phosphatidylinositol 16	34.129	1.07e-13	2.39e-13	root - leaf; stem - leaf; stem - root
291.197	Unknown (carbon number 18); PlaSMA ID-542	33.815	1.36e-13	3.03e-13	leaf - root; stem - leaf; stem - root
779.457	Saikosaponin A; LC-ESI-ITTOF	33.482	1.75e-13	3.91e-13	root - leaf; stem - leaf; root - stem
309.204	FA 18:3+2O; PlaSMA ID-634	33.446	1.8e-13	4e-13	leaf - root; stem - leaf; stem - root
306.076	Glutathione (reduced)	32.874	2.81e-13	6.22e-13	root - leaf; stem - leaf; root - stem
811.486	Ginsenoside Rg5; PlaSMA ID-2064	32.851	2.86e-13	6.31e-13	root - leaf; stem - leaf; root - stem
325.184	Dodecylbenzenesulfonic acid	32.75	3.1e-13	6.8e-13	leaf - root; leaf - stem; stem - root
179.038	4-Hydroxyphenylpyruvic acid	32.197	4.76e-13	1.04e-12	leaf - root; leaf - stem; root - stem
283.061	Glycitein	31.951	5.77e-13	1.26e-12	root - leaf; stem - leaf; root - stem
104.037	Serine	31.505	8.18e-13	1.78e-12	root - leaf; stem - leaf; stem - root
865.501	Phosphatidylglyceride 22	31.482	8.33e-13	1.8e-12	leaf - root; leaf - stem; root - stem
147.028	Unknown (carbon number 5); PlaSMA ID-88	31.278	9.78e-13	2.11e-12	root - leaf; stem - leaf; stem - root
243.048	Unknown (carbon number 3); PlaSMA ID-370	31.234	1.01e-12	2.18e-12	leaf - root; stem - leaf; stem - root
599.319	Phosphatidylinositol lyso 18	30.876	1.34e-12	2.87e-12	leaf - root; leaf - stem; root - stem
677.348	Unknown (carbon number 36); PlaSMA ID-1851	30.409	1.94e-12	4.14e-12	leaf - root; leaf - stem; root - stem
953.512	NCGC00380575-01_C49H78O18_Olean-12-en-28-oic acid, 23-hydroxy-3-[[O-pentopyranosyl-(1->3)-O--6-deoxyhexopyranosyl-(1->4)-6-O-acetylhexopyranosyl]oxy]-, (3beta,5xi,9xi)-	29.926	2.84e-12	6.05e-12	leaf - root; stem - leaf; stem - root
144.043	4-Hydroxyquinoline; PlaSMA ID-85	29.854	3.01e-12	6.38e-12	root - leaf; stem - leaf; root - stem
838.596	Phosphatidylcholine 16	29.67	3.48e-12	7.36e-12	root - leaf; stem - leaf; root - stem
757.184	NCGC00384615-01!3-[(2S,3R,4S,5R,6R)-4-[(2S,3R,4S,5S,6R)-4,5-dihydroxy-6-(hydroxymethyl)-3-[(2S,3R,4S,5R)-3,4,5-trihydroxyoxan-2-yl]oxyoxan-2-yl]oxy-3,5-dihydroxy-6-(hydroxymethyl)oxan-2-yl]oxy-2-(3,4-dihydroxyphenyl)-5,7-dihydroxychromen-4-one	29.62	3.62e-12	7.63e-12	leaf - root; leaf - stem; stem - root
369.139	C21H22O6; PlaSMA ID-897	29.601	3.68e-12	7.72e-12	leaf - root; leaf - stem; root - stem
201.113	Sebacic acid; LC-ESI-QTOF	29.317	4.61e-12	9.65e-12	root - leaf; stem - leaf; root - stem
223.06	Unknown (carbon number 11); PlaSMA ID-324	29.293	4.7e-12	9.8e-12	leaf - root; leaf - stem; stem - root
241.014	:33FTA; LC-ESI-QQ	29.288	4.72e-12	9.81e-12	leaf - root; leaf - stem; root - stem
223.058	Unknown (carbon number 11); PlaSMA ID-322	28.8	6.97e-12	1.44e-11	leaf - root; leaf - stem; root - stem
1123.59	Ginsenoside Rb3; PlaSMA ID-2304	28.685	7.64e-12	1.58e-11	root - leaf; stem - leaf; root - stem
135.029	Threonic acid	28.506	8.81e-12	1.81e-11	leaf - root; leaf - stem; stem - root
765.48	Ginsenoside Rg5; PlaSMA ID-2006	28.488	8.94e-12	1.83e-11	root - leaf; leaf - stem; root - stem
849.515	PI(16:0/13-HODE)	28.408	9.53e-12	1.95e-11	leaf - root; leaf - stem; stem - root
461.074	Kaempferol-3-O-glucuronoside; PlaSMA ID-1245	28.291	1.05e-11	2.13e-11	root - leaf; stem - leaf; root - stem
459.186	NCGC00380875-01_C21H32O11_4-(4-Hydroxyphenyl)-2-butanyl 6-O-[(4xi)-alpha-L-threo-pentofuranosyl]-beta-D-glucopyranoside	27.981	1.34e-11	2.73e-11	leaf - root; stem - leaf; stem - root
175.057	Isopropylmalic acid; PlaSMA ID-180	27.872	1.47e-11	2.96e-11	root - leaf; stem - leaf; root - stem
835.448	Unknown (carbon number 44); PlaSMA ID-2093	27.869	1.47e-11	2.96e-11	root - leaf; stem - leaf; root - stem
425.255	NCGC00380894-01_C22H36O5_1-Naphthalenepentanoic acid, 4-(acetyloxy)-3,4,4a,5,6,7,8,8a-octahydro-3-hydroxy-beta,2,5,5,8a-pentamethyl-	27.609	1.81e-11	3.64e-11	leaf - root; leaf - stem; root - stem
327.215	Unknown (carbon number 18); PlaSMA ID-712	27.36	2.22e-11	4.44e-11	leaf - root; stem - leaf; stem - root
119.048	4-Vinylphenol	27.249	2.42e-11	4.83e-11	root - leaf; stem - leaf; stem - root
867.514	Phosphatidylglyceride 22	27.114	2.7e-11	5.37e-11	root - leaf; stem - leaf; root - stem
272.088	5-Hydroxymethylcytidine	27.026	2.9e-11	5.75e-11	root - leaf; stem - leaf; root - stem
834.523	Phosphatidylserine 18	26.828	3.41e-11	6.73e-11	leaf - root; leaf - stem; root - stem
593.276	C27H46O14; PlaSMA ID-1644	26.719	3.72e-11	7.33e-11	leaf - root; leaf - stem; stem - root
290.103	NCGC00380910-01_C15H17NO5_2,6-Piperidinedione, 4-[2-[2-hydroxy-3-(hydroxymethyl)-5-methylphenyl]-2-oxoethyl]-	26.574	4.18e-11	8.22e-11	root - leaf; stem - leaf; stem - root
137.001	Phosphomycin	26.502	4.44e-11	8.69e-11	root - leaf; stem - leaf; root - stem
173.046	Shikimic acid	26.354	5e-11	9.77e-11	leaf - root; leaf - stem; stem - root
451.147	NCGC00380737-01_C17H26O11_Methyl (1S,4aS,6R,7R,7aR)-1-(beta-D-glucopyranosyloxy)-5,6-dihydroxy-7-methyl-1,4a,5,6,7,7a-hexahydrocyclopenta[c]pyran-4-carboxylate	26.329	5.11e-11	9.94e-11	root - leaf; stem - leaf; stem - root
385.114	1-O-beta-D-Glucopyranosyl sinapate; LC-ESI-QTOF	26.286	5.29e-11	1.03e-10	leaf - root; leaf - stem; stem - root
815.479	Ginsenoside F3	25.985	6.76e-11	1.31e-10	root - leaf; stem - leaf; root - stem
311.219	Unknown (carbon number 17); PlaSMA ID-642	25.879	7.36e-11	1.42e-10	leaf - root; leaf - stem; stem - root
833.52	Phosphatidylinositol 16	25.523	9.85e-11	1.89e-10	leaf - root; leaf - stem; root - stem
447.134	C22H24O10; PlaSMA ID-1199	25.397	1.09e-10	2.09e-10	leaf - root; leaf - stem; stem - root
291.194	FA 18:4+1O; PlaSMA ID-539	25.321	1.16e-10	2.22e-10	root - leaf; stem - leaf; stem - root
1069.57	NCGC00380731-01!3-[6,12,22-tris(2-amino-2-oxoethyl)-19-(hydroxymethyl)-9-[(4-hydroxyphenyl)methyl]-16-(11-methyldodecyl)-2,5,8,11,14,18,21,24-octaoxo-1,4,7,10,13,17,20,23-octazabicyclo[23.3.0]octacosan-3-yl]propanamide	25.209	1.27e-10	2.43e-10	leaf - root; leaf - stem; root - stem
1037.54	Soyasapogenol B base + O-HexA-Pen-dHex, O-C6H7O3; PlaSMA ID-2248	24.832	1.74e-10	3.29e-10	leaf - root; leaf - stem; root - stem
769.474	Ginsenoside F3; PlaSMA ID-2017	24.807	1.77e-10	3.35e-10	root - leaf; leaf - stem; root - stem
1108.55	Unknown (carbon number 51); PlaSMA ID-2295	24.04	3.33e-10	6.29e-10	root - leaf; stem - leaf; root - stem
112.988	Acetylenedicarboxylic acid	23.964	3.55e-10	6.68e-10	root - leaf; stem - leaf; stem - root
308.098	N-Acetylneuraminic acid	23.342	5.94e-10	1.11e-09	leaf - root; stem - leaf; stem - root
171.101	Unknown (carbon number 9); PlaSMA ID-161	23.255	6.39e-10	1.19e-09	root - leaf; stem - leaf; stem - root
136.97	Brugierol (Not validated); PlaSMA ID-69	23.149	6.98e-10	1.3e-09	root - leaf; stem - leaf; root - stem
297.133	Nialamide	23.142	7.02e-10	1.3e-09	leaf - root; leaf - stem; stem - root
456.152	Amygdalin	22.533	1.17e-09	2.16e-09	root - leaf; leaf - stem; root - stem
295.223	Unknown (carbon number 18); PlaSMA ID-571	22.528	1.17e-09	2.16e-09	leaf - root; leaf - stem; stem - root
653.261	NCGC00385538-01_C35H44O13_(1R,2R,3R,4S,5S,7R,8R,9R,10S,14R)-1,8,16-Triacetoxy-2-(glycoloyloxy)-7-hydroxy-5,9,12,12-tetramethyl-13-oxotetracyclo[7.6.1.0~3,7~.0~10,14~]hexadec-4-yl benzoate	22.378	1.33e-09	2.44e-09	leaf - root; leaf - stem; root - stem
161.024	7-hydroxy-coumarin	22.006	1.81e-09	3.33e-09	leaf - root; leaf - stem; root - stem
409.24	NCGC00385436-01	21.975	1.86e-09	3.41e-09	leaf - root; leaf - stem; root - stem
325.139	Licarin A	21.945	1.91e-09	3.48e-09	leaf - root; stem - leaf; stem - root
311.122	Magnolol	21.74	2.27e-09	4.12e-09	root - leaf; stem - leaf; stem - root
537.217	NCGC00380484-01_C22H36O12_beta-D-Glucopyranose, 6-O-beta-D-glucopyranosyl-1-O-[(2,6,6-trimethyl-1-cyclohexen-1-yl)carbonyl]-	21.69	2.36e-09	4.29e-09	root - leaf; stem - leaf; root - stem
125.034	4-IMIDAZOLEACETIC ACID	21.609	2.53e-09	4.58e-09	root - leaf; stem - leaf; stem - root
487.217	Vardenafil	21.528	2.71e-09	4.89e-09	leaf - root; leaf - stem; stem - root
329.233	FA 18:1+3O; PlaSMA ID-737	21.347	3.15e-09	5.67e-09	root - leaf; stem - leaf; stem - root
289.177	C18H26O3; PlaSMA ID-533	20.933	4.47e-09	8.03e-09	leaf - root; leaf - stem; root - stem
161.058	1,2-Dihydro-1,2-naphthalenediol	20.914	4.55e-09	8.13e-09	root - leaf; stem - leaf; root - stem
349.18	Unknown (carbon number 16); PlaSMA ID-814	20.779	5.1e-09	9.09e-09	root - leaf; stem - leaf; root - stem
1153.6	Ginsenoside Rb1	20.619	5.84e-09	1.04e-08	root - leaf; stem - leaf; root - stem
1089.55	Soyasapogenol B base + O-HexA-pen-Hex, O-Hex; PlaSMA ID-2283	20.463	6.66e-09	1.18e-08	root - leaf; stem - leaf; root - stem
595.08	NCGC00179942-02![4,5-dihydroxy-6-(hydroxymethyl)-2-[2,4,6-trihydroxy-3-(4-hydroxybenzoyl)phenyl]oxan-3-yl] 3,4,5-trihydroxybenzoate	20.37	7.21e-09	1.27e-08	leaf - root; leaf - stem; root - stem
915.532	Chikusetsusaponin III; LC-ESI-ITTOF	20.231	8.12e-09	1.43e-08	root - leaf; stem - leaf; root - stem
137.022	Unknown (carbon number 7); PlaSMA ID-70	20.185	8.43e-09	1.48e-08	root - leaf; leaf - stem; root - stem
623.198	NCGC00180544-02![(2R,3S,4R,5R,6R)-6-[2-(3,4-dihydroxyphenyl)ethoxy]-4,5-dihydroxy-2-[[(2R,3R,4R,5R,6S)-3,4,5-trihydroxy-6-methyloxan-2-yl]oxymethyl]oxan-3-yl] (E)-3-(3,4-dihydroxyphenyl)prop-2-enoate	20.172	8.53e-09	1.5e-08	leaf - root; leaf - stem; root - stem
445.077	Unknown (carbon number 21); PlaSMA ID-1179	20.168	8.56e-09	1.5e-08	leaf - root; leaf - stem; root - stem
569.281	NCGC00386071-01![3-methyl-1-[3-methyl-1-oxo-1-(2,3,4,5,6-pentahydroxyhexoxy)pentan-2-yl]oxy-1-oxopentan-2-yl] 2-hydroxy-3-methylpentanoate	19.56	1.44e-08	2.51e-08	leaf - root; leaf - stem; stem - root
297.152	C10-LAS (TENTATIVE)	19.344	1.73e-08	3e-08	leaf - root; stem - leaf; stem - root
401.118	Unknown (carbon number 17); PlaSMA ID-1013	19.237	1.89e-08	3.28e-08	leaf - root; leaf - stem; stem - root
943.506	Pesticide4_Doramectin_C50H74O14_Dectomax	18.892	2.55e-08	4.4e-08	root - leaf; stem - leaf; root - stem
525.156	Paeoniflorin	18.664	3.1e-08	5.34e-08	root - leaf; stem - leaf; root - stem
411.237	NCGC00169259-02![1-(3,5-dihydroxyphenyl)-12-hydroxytridecan-2-yl] acetate	18.639	3.16e-08	5.44e-08	leaf - root; leaf - stem; root - stem
343.158	NCGC00169598-02!1,7-bis(4-hydroxyphenyl)heptan-3-one	18.343	4.08e-08	6.99e-08	leaf - root; leaf - stem; root - stem
359.141	Deoxyloganic acid (Not validated); PlaSMA ID-871	18.202	4.61e-08	7.88e-08	leaf - root; stem - leaf; stem - root
251.076	2'-Deoxyinosine	17.988	5.55e-08	9.46e-08	leaf - root; leaf - stem; stem - root
597.303	Phosphatidylinositol lyso 18	17.941	5.78e-08	9.82e-08	leaf - root; leaf - stem; stem - root
517.298	NCGC00380976-01_C28H42N2O7_(4E,10E)-13,20-Dihydroxy-8,14-dimethoxy-4,10,12,16-tetramethyl-3-oxo-2-azabicyclo[16.3.1]docosa-1(22),4,10,18,20-pentaen-9-yl carbamate	17.761	6.75e-08	1.14e-07	leaf - root; leaf - stem; stem - root
551.111	Unknown (carbon number 24); PlaSMA ID-1508	17.665	7.33e-08	1.24e-07	leaf - root; leaf - stem; stem - root
520.172	NCGC00380900-01_C20H29NO12_2-{[6-O-(beta-D-Glucopyranosyl)-beta-D-glucopyranosyl]oxy}-2-phenylacetamide	17.472	8.67e-08	1.46e-07	leaf - root; leaf - stem; root - stem
371.313	Unknown (carbon number 22); PlaSMA ID-902	17.433	8.97e-08	1.51e-07	leaf - root; leaf - stem; root - stem
675.36	DGMG 18:3; PlaSMA ID-1840	16.68	1.73e-07	2.9e-07	leaf - root; leaf - stem; root - stem
471.168	NCGC00380647-01_C17H30O12_alpha-D-Glucopyranoside, alpha-D-glucopyranosyl, 3-(2-methylbutanoate)	16.595	1.86e-07	3.11e-07	leaf - root; leaf - stem; root - stem
132.03	Aspartic acid	16.286	2.44e-07	4.06e-07	root - leaf; stem - leaf; root - stem
309.189	Mestranol	16.111	2.84e-07	4.72e-07	root - leaf; stem - leaf; stem - root
739.208	NCGC00380802-01!3-[4,5-dihydroxy-3-[(2R,3R,4R,5R,6S)-3,4,5-trihydroxy-6-methyloxan-2-yl]oxy-6-[[(2R,3R,4R,5R,6S)-3,4,5-trihydroxy-6-methyloxan-2-yl]oxymethyl]oxan-2-yl]oxy-5,7-dihydroxy-2-(4-hydroxyphenyl)chromen-4-one	15.974	3.2e-07	5.31e-07	leaf - root; leaf - stem; root - stem
249.152	Unknown (carbon number 15); PlaSMA ID-392	15.898	3.42e-07	5.66e-07	leaf - root; leaf - stem; stem - root
118.048	Homoserine	15.839	3.61e-07	5.95e-07	root - leaf; stem - leaf; stem - root
313.096	Unknown (carbon number 14); PlaSMA ID-658	15.751	3.9e-07	6.41e-07	root - leaf; stem - leaf; stem - root
373.186	Unknown (carbon number 18); PlaSMA ID-917	15.583	4.52e-07	7.41e-07	leaf - root; stem - leaf; stem - root
473.162	NCGC00169773-02_C20H28O10_4-Vinylphenyl 6-O-(6-deoxy-alpha-L-mannopyranosyl)-beta-D-glucopyranoside	15.306	5.77e-07	9.44e-07	root - leaf; stem - leaf; root - stem
1073.56	Soyasapogenol B base + O-HexA-Hex-Pen, O-dHex; PlaSMA ID-2267	15.17	6.5e-07	1.06e-06	root - leaf; stem - leaf; stem - root
241.109	Unknown (carbon number 12); PlaSMA ID-368	14.955	7.86e-07	1.28e-06	root - leaf; stem - leaf; root - stem
1123.59	Ginsenoside Rc; PlaSMA ID-2302	14.946	7.93e-07	1.29e-06	root - leaf; stem - leaf; root - stem
190.053	N-Acetylmethionine	14.909	8.19e-07	1.33e-06	root - leaf; stem - leaf; root - stem
1123.58	NCGC00347717-02	14.897	8.28e-07	1.34e-06	root - leaf; stem - leaf; root - stem
477.157	Benzyl alcohol + Hex-Hex; PlaSMA ID-1329	14.868	8.5e-07	1.37e-06	root - leaf; leaf - stem; root - stem
538.304	NCGC00386096-01!(9E,15E,19E)-3-(2-amino-2-oxoethyl)-11,13-dihydroxy-14,21-dimethoxy-8,10,12-trimethyl-7,21-dioxohenicosa-9,15,19-trienoic acid	14.834	8.76e-07	1.41e-06	leaf - root; leaf - stem; root - stem
477.139	Feruloylguaiacyl hexoside; PlaSMA ID-1326	14.806	8.97e-07	1.44e-06	leaf - root; leaf - stem; root - stem
384.971	Pesticide5_Sulfentrazone_C11H10Cl2F2N4O3S_N-{2,4-Dichloro-5-[4-(difluoromethyl)-3-methyl-5-oxo-4,5-dihydro-1H-1,2,4-triazol-1-yl]phenyl}methanesulfonamide	14.691	9.93e-07	1.59e-06	leaf - root; leaf - stem; stem - root
461.203	NCGC00380938-01_C21H34O11_6-O-Pentopyranosyl-1-O-[(2,6,6-trimethyl-1-cyclohexen-1-yl)carbonyl]-beta-D-glucopyranose	14.652	1.03e-06	1.64e-06	leaf - root; stem - leaf; stem - root
203.081	Tryptophan	14.495	1.18e-06	1.88e-06	root - leaf; leaf - stem; root - stem
421.145	NCGC00380095-01_C20H24O7_2-Butenoic acid, 2-methyl-, dodecahydro-6-hydroxy-10a-methyl-4,7-bis(methylene)-3,8-dioxooxireno[8,9]cyclodeca[1,2-b]furan-5-yl ester, (2Z)-	14.464	1.22e-06	1.93e-06	leaf - root; leaf - stem; root - stem
439.24	NCGC00347826-02_C22H34O6_2-Hydroxy-2'',5'',5'',8a''-tetramethyl-5-oxododecahydro-2''H-dispiro[furan-3,2'-furan-5',1''-naphthalen]-4''-yl acetate	14.414	1.27e-06	2.01e-06	root - leaf; stem - leaf; stem - root
279.233	Linoleic acid	14.201	1.54e-06	2.42e-06	leaf - root; leaf - stem; root - stem
395.096	NCGC00380394-01!methyl 2-(4a,6,10a-trihydroxy-1-methyl-5,10-dioxo-3,4-dihydro-1H-benzo[g]isochromen-3-yl)acetate	14.092	1.69e-06	2.66e-06	leaf - root; stem - leaf; stem - root
395.156	NCGC00347413-02!1,3,6,7-tetrahydroxy-2,8-bis(3-methylbut-2-enyl)xanthen-9-one	14.061	1.74e-06	2.73e-06	leaf - root; leaf - stem; root - stem
509.216	C21H36O11; PlaSMA ID-1422	13.857	2.09e-06	3.27e-06	leaf - root; leaf - stem; stem - root
341.12	NCGC00381328-01_C15H20O6_4-Hydroxy-4-(hydroxymethyl)-6,6-dimethyl-3-oxo-1,3,4,5,6,7,7a,9a-octahydropentaleno[1,6a-c]pyran-9-carboxylic acid	13.802	2.19e-06	3.42e-06	root - leaf; stem - leaf; root - stem
631.283	Unknown (carbon number 34); PlaSMA ID-1738	13.754	2.29e-06	3.56e-06	leaf - root; leaf - stem; root - stem
799.485	Ginsenoside Rf; PlaSMA ID-2051	13.653	2.5e-06	3.89e-06	root - leaf; stem - leaf; root - stem
215.032	5-Methoxypsoralen	13.625	2.57e-06	3.98e-06	root - leaf; stem - leaf; stem - root
637.432	Ginsenoside F1	13.551	2.74e-06	4.24e-06	root - leaf; stem - leaf; root - stem
627.23	NCGC00180141-02!2-[[7-hydroxy-1-(4-hydroxy-3,5-dimethoxyphenyl)-3-(hydroxymethyl)-6,8-dimethoxy-1,2,3,4-tetrahydronaphthalen-2-yl]methoxy]-6-(hydroxymethyl)oxane-3,4,5-triol	13.396	3.15e-06	4.85e-06	leaf - root; leaf - stem; root - stem
421.072	Trehalose-6-Phosphate	13.383	3.19e-06	4.9e-06	root - leaf; leaf - stem; root - stem
1107.6	Ginsenoside Rb1	13.321	3.37e-06	5.17e-06	root - leaf; stem - leaf; root - stem
315.215	Unknown (carbon number 17); PlaSMA ID-669	13.301	3.43e-06	5.25e-06	leaf - root; leaf - stem; stem - root
809.434	NCGC00180255-02_C42H66O15_1-O-[(2alpha,3beta,5xi,9xi)-3-(Hexopyranuronosyloxy)-2-hydroxy-28-oxoolean-12-en-28-yl]hexopyranose	13.143	3.95e-06	6.03e-06	root - leaf; stem - leaf; stem - root
202.109	Isopentenyladenine	13.058	4.26e-06	6.49e-06	leaf - root; leaf - stem; root - stem
477.145	Unknown (carbon number 23); PlaSMA ID-1328	13.015	4.43e-06	6.73e-06	root - leaf; leaf - stem; root - stem
477.057	Indolylmethyl glucosinolate + 1MeO; PlaSMA ID-1318	12.999	4.49e-06	6.81e-06	leaf - root; stem - leaf; stem - root
388.033	R-2-hydroxy-3-butenyl glucosinolate	12.86	5.09e-06	7.7e-06	root - leaf; leaf - stem; root - stem
451.123	NCGC00380620-01_C21H24O11_(3R,3'R,4R,6'S,7R)-5-Hydroxy-6',7-dimethyl-6,8-dioxo-3',4,4',5',6,6',7,8-octahydrospiro[isochromene-3,2'-pyran]-3',4,7-triyl triacetate	12.802	5.36e-06	8.09e-06	leaf - root; leaf - stem; stem - root
321.155	8:1+2O fatty acyl hexoside; PlaSMA ID-680	12.778	5.48e-06	8.25e-06	leaf - root; leaf - stem; stem - root
1077.59	Ginsenoside Rb3; PlaSMA ID-2272	12.657	6.11e-06	9.18e-06	root - leaf; stem - leaf; root - stem
607.262	Isoreserpin; PlaSMA ID-1674	12.639	6.21e-06	9.31e-06	leaf - root; leaf - stem; root - stem
728.22	NCGC00180639-02!2-[[4-[4-(2,4-dimethoxy-6-methylbenzoyl)oxy-2-methyl-6-[(2S,3R,4S,5S,6R)-3,4,5-trihydroxy-6-(hydroxymethyl)oxan-2-yl]oxybenzoyl]oxy-2-hydroxy-6-methylbenzoyl]amino]propanoic acid	12.405	7.67e-06	1.15e-05	leaf - root; leaf - stem; root - stem
463.189	NCGC00385196-01![(E,2R)-5-(3-chloro-5-formyl-2,6-dihydroxy-4-methylphenyl)-3-methyl-1-[(1S,2R,6R)-1,2,6-trimethyl-3-oxocyclohexyl]pent-3-en-2-yl] acetate	12.373	7.89e-06	1.18e-05	leaf - root; leaf - stem; root - stem
196.121	2-Hydroxyatrazine	12.322	8.27e-06	1.23e-05	leaf - root; leaf - stem; root - stem
675.223	C40H36O10; PlaSMA ID-1837	12.309	8.37e-06	1.24e-05	leaf - root; leaf - stem; root - stem
463.219	Unknown (carbon number 21); PlaSMA ID-1278	12.301	8.43e-06	1.25e-05	leaf - root; stem - leaf; stem - root
255.029	Purpurin	12.279	8.59e-06	1.27e-05	leaf - root; leaf - stem; stem - root
329.232	FA 18:1+3O; PlaSMA ID-740	12.094	1.02e-05	1.5e-05	root - leaf; stem - leaf; stem - root
487.2	NCGC00180802-02	12.047	1.06e-05	1.56e-05	root - leaf; stem - leaf; root - stem
459.073	NCGC00386097-01	11.872	1.24e-05	1.82e-05	leaf - root; leaf - stem; root - stem
217.029	4,4`-Thiodiphenol	11.779	1.35e-05	1.98e-05	root - leaf; stem - leaf; stem - root
771.172	Unknown (carbon number 36); PlaSMA ID-2018	11.682	1.48e-05	2.15e-05	leaf - root; leaf - stem; root - stem
381.229	NCGC00347775-02!(Z)-5-[(1S,2R,4aR,8aR)-5-(hydroxymethyl)-1,2,4a-trimethyl-2,3,4,7,8,8a-hexahydronaphthalen-1-yl]-3-(hydroxymethyl)pent-2-enoic acid	11.581	1.62e-05	2.35e-05	leaf - root; leaf - stem; stem - root
665.217	STACHYOSE	11.544	1.67e-05	2.43e-05	root - leaf; leaf - stem; root - stem
480.314	Unknown (carbon number 23); PlaSMA ID-1341	11.438	1.84e-05	2.67e-05	leaf - root; leaf - stem; root - stem
487.225	Cinobufagin	11.224	2.24e-05	3.23e-05	root - leaf; leaf - stem; root - stem
429.197	NCGC00380527-01_C24H30O7_Benzoic acid, 4-hydroxy-, 1-(acetyloxy)-1,2,3,3a,4,7,8,8a-octahydro-3-hydroxy-6,8a-dimethyl-3-(1-methylethyl)-7-oxo-4-azulenyl ester	11.046	2.63e-05	3.79e-05	leaf - root; leaf - stem; root - stem
537.202	NCGC00168940-03_C26H34O12_4-{[(3S,4R,5S)-3-Hydroxy-5-(4-hydroxy-3-methoxyphenyl)-4-(hydroxymethyl)tetrahydro-3-furanyl]methyl}-2-methoxyphenyl beta-D-glucopyranoside	11.006	2.73e-05	3.93e-05	root - leaf; stem - leaf; root - stem
747.519	Phosphatidylglyceride 16	10.864	3.11e-05	4.46e-05	leaf - root; leaf - stem; root - stem
564.322	LPC 18:2; PlaSMA ID-1556	10.744	3.47e-05	4.96e-05	root - leaf; stem - leaf; root - stem
857.52	Phosphatidylinositol 16	10.734	3.5e-05	5e-05	leaf - root; leaf - stem; stem - root
507.19	NCGC00347678-02!7-(3,4-dihydroxyphenyl)-1-(4-hydroxyphenyl)-5-[(2S,3R,4S,5R)-3,4,5-trihydroxyoxan-2-yl]oxyheptan-3-one	10.683	3.67e-05	5.23e-05	root - leaf; leaf - stem; root - stem
841.504	Phosphatidylglyceride 20	10.66	3.74e-05	5.32e-05	leaf - root; leaf - stem; stem - root
415.164	Unknown (carbon number 19); PlaSMA ID-1058	10.55	4.14e-05	5.87e-05	leaf - root; stem - leaf; stem - root
723.169	NCGC00385628-01![(2S,3S,4S,5R,6S)-6-[5,7-dihydroxy-2-(4-hydroxyphenyl)-4-oxochromen-3-yl]oxy-5-hydroxy-4-[(E)-3-(4-hydroxyphenyl)prop-2-enoyl]oxy-2-methyloxan-3-yl] (E)-3-(4-hydroxyphenyl)prop-2-enoate	10.54	4.18e-05	5.92e-05	leaf - root; leaf - stem; root - stem
265.18	FA 16:3+1O; PlaSMA ID-445	10.456	4.51e-05	6.36e-05	leaf - root; leaf - stem; root - stem
119.036	Purine	10.455	4.52e-05	6.36e-05	root - leaf; stem - leaf; stem - root
753.193	Flavonol base + 3O, O-Hex, O-Hex+C6H9O4; PlaSMA ID-1986	10.248	5.46e-05	7.68e-05	leaf - root; leaf - stem; root - stem
725.234	NCGC00385207-01_C32H40O16_(1aS,1bS,2S,5aR,6S,6aS)-6-({3-O-Acetyl-6-deoxy-4-O-[(2E)-3-phenyl-2-propenoyl]-alpha-L-mannopyranosyl}oxy)-1a-(hydroxymethyl)-1a,1b,2,5a,6,6a-hexahydrooxireno[4,5]cyclopenta[1,2-c]pyran-2-yl beta-L-glucopyranoside	10.241	5.5e-05	7.71e-05	leaf - root; leaf - stem; root - stem
705.426	C38H60O9; PlaSMA ID-1904	10.086	6.34e-05	8.87e-05	root - leaf; stem - leaf; stem - root
1076.54	Solasodine base + O-Hex-Hex-Hex-Pen; PlaSMA ID-2269	10.03	6.68e-05	9.32e-05	root - leaf; stem - leaf; root - stem
533.195	NCGC00380849-01_C28H34O8_(2E,4E)-1-{(1R,3S,7S,8R,10S)-12-[(4E)-4-Hexenoyl]-1,6,8,13-tetrahydroxy-3,7,10,14-tetramethyl-2,9-dioxapentacyclo[8.4.0.0~3,8~.0~4,14~.0~7,11~]tetradeca-5,12-dien-5-yl}-2,4-hexadien-1-one	9.8728	7.71e-05	0.00010741	root - leaf; leaf - stem; root - stem
1153.6	Ginsenoside Rb1; PlaSMA ID-2316	9.8613	7.79e-05	0.00010831	leaf - root; leaf - stem; root - stem
221.189	Farnesol; LC-ESI-QTOF	9.8422	7.93e-05	0.00010999	leaf - root; leaf - stem; stem - root
897.484	NCGC00385731-01_C46H74O17_(3beta,5xi,9xi,16alpha)-3-{[alpha-L-Arabinopyranosyl-(1->2)-alpha-L-arabinopyranosyl-(1->6)-beta-D-glucopyranosyl]oxy}-16-hydroxyolean-12-en-28-oic acid	9.7083	8.97e-05	0.00012414	root - leaf; stem - leaf; root - stem
353.088	Chlorogenic acid	9.5829	0.00010074	0.00013906	leaf - root; leaf - stem; root - stem
748.522	Phosphatidylethanolamine alkenyl 16	9.5091	0.00010785	0.00014853	leaf - root; leaf - stem; root - stem
745.502	Phosphatidylglyceride 16	9.36	0.00012377	0.00017008	leaf - root; leaf - stem; root - stem
327.216	Unknown (carbon number 18); PlaSMA ID-713	9.3461	0.00012537	0.00017189	leaf - root; stem - leaf; stem - root
404.104	NCGC00385443-01!(2S)-3-(3,4-dihydroxyphenyl)-2-[[(E)-3-(3,4-dihydroxyphenyl)prop-2-enoyl]amino]propanoic acid	9.3362	0.00012652	0.00017304	root - leaf; stem - leaf; root - stem
327.218	Unknown (carbon number 18); PlaSMA ID-718	9.3342	0.00012676	0.00017304	leaf - root; stem - leaf; stem - root
793.442	Unknown (carbon number 42); PlaSMA ID-2041	9.2479	0.0001373	0.000187	root - leaf; stem - leaf; root - stem
848.504	PS(18:1/16,17-EpDPE)	9.228	0.00013985	0.00019006	leaf - root; leaf - stem; stem - root
809.442	Soyasapogenol B base + O-HexA-HexA; PlaSMA ID-2060	9.1279	0.00015343	0.00020806	root - leaf; stem - leaf; stem - root
311.168	C11-LAS (STANDARD MIX)	9.029	0.00016814	0.00022751	leaf - root; leaf - stem; root - stem
987.517	NCGC00384727-01_C48H78O18_	8.9343	0.00018358	0.00024785	root - leaf; stem - leaf; stem - root
126.997	4-Chlorophenol; LC-ESI-QFT	8.9231	0.0001855	0.0002499	root - leaf; stem - leaf; root - stem
401.145	Benzyl alcohol + Hex-Pen; PlaSMA ID-1015	8.8223	0.00020368	0.00027379	leaf - root; leaf - stem; root - stem
269.045	Luteolinidin	8.7961	0.0002087	0.00027993	leaf - root; leaf - stem; root - stem
837.46	Unknown (carbon number 44); PlaSMA ID-2096	8.7513	0.00021758	0.0002912	root - leaf; stem - leaf; stem - root
909.484	Soyasapogenol B base + O-HexA-dHex-Pen; PlaSMA ID-2145	8.6642	0.00023592	0.00031507	root - leaf; stem - leaf; root - stem
631.391	Unknown (carbon number 36); PlaSMA ID-1739	8.6548	0.00023799	0.00031715	root - leaf; stem - leaf; root - stem
849.282	NCGC00380259-01!2-[[4-[4,6-dihydroxy-3-(3-methylbut-2-enyl)-2-[3,4,5-trihydroxy-6-(hydroxymethyl)oxan-2-yl]oxyphenyl]-3-hydroxy-2-(4-hydroxyphenyl)-5-methoxy-3,4-dihydro-2H-chromen-7-yl]oxy]-6-(hydroxymethyl)oxane-3,4,5-triol	8.5921	0.00025227	0.00033545	leaf - root; leaf - stem; root - stem
179.05	9-Fluorenone	8.5705	0.00025739	0.00034152	root - leaf; leaf - stem; root - stem
221.056	Acetamiprid; LC-ESI-ITFT	8.4627	0.00028455	0.00037676	root - leaf; leaf - stem; root - stem
683.219	NCGC00384589-01![(2R,3R,4S,5R,6R)-6-[2-(3,4-dihydroxyphenyl)ethoxy]-3,5-dihydroxy-4-[(2S,3R,4R,5R,6S)-3,4,5-trihydroxy-6-methyloxan-2-yl]oxyoxan-2-yl]methyl (E)-3-(4-hydroxy-3-methoxyphenyl)prop-2-enoate	8.4495	0.00028808	0.0003806	leaf - root; leaf - stem; root - stem
723.22	NCGC00381103-01!5-[[(2R,3S,4S,5R,6S)-3,4-dihydroxy-6-[[5-hydroxy-2-(4-hydroxyphenyl)-4-oxo-2,3-dihydrochromen-7-yl]oxy]-5-[(2S,3R,4R,5R,6S)-3,4,5-trihydroxy-6-methyloxan-2-yl]oxyoxan-2-yl]methoxy]-3-hydroxy-3-methyl-5-oxopentanoic acid	8.4118	0.00029837	0.00039337	leaf - root; leaf - stem; root - stem
269.044	Unknown (carbon number 15); PlaSMA ID-464	8.3758	0.00030854	0.00040591	leaf - root; leaf - stem; root - stem
403.119	C17H24O11; PlaSMA ID-1023	8.2589	0.00034407	0.00045169	leaf - root; leaf - stem; stem - root
762.398	NCGC00380594-01!(2S)-2-[2-[(5R,6R,7S,9S,11R,16R,18S,19S)-19-acetamido-6-[(3S)-3,4-dicarboxybutanoyl]oxy-11,16,18-trihydroxy-5,9-dimethylicosan-7-yl]oxy-2-oxoethyl]butanedioic acid	8.0767	0.00040789	0.00053432	leaf - root; stem - leaf; stem - root
821.468	Unknown (carbon number 44); PlaSMA ID-2075	7.9683	0.00045134	0.00058999	root - leaf; leaf - stem; root - stem
253.089	Ketoprofen	7.9622	0.00045393	0.00059213	leaf - root; leaf - stem; root - stem
507.208	NCGC00380212-01![3,4,5-trihydroxy-6-[(3,4,5-trihydroxyoxan-2-yl)oxymethyl]oxan-2-yl] 2,6,6-trimethylcyclohexene-1-carboxylate	7.8887	0.00048623	0.00063292	leaf - root; leaf - stem; root - stem
386.965	Fipronil desulfinyl	7.4648	0.00072337	0.00093962	leaf - root; stem - leaf; stem - root
503.23	NCGC00163699-03_C26H34O7_2,4,6,8-Decatetraenedioic acid, mono[5-methoxy-4-[2-methyl-3-(3-methyl-2-buten-1-yl)oxiranyl]-1-oxaspiro[2.5]oct-6-yl] ester, (2E,4E,6E,8E)-	7.3882	0.00077737	0.0010076	leaf - root; leaf - stem; root - stem
269.045	Unknown (carbon number 15); PlaSMA ID-460	7.3357	0.00081668	0.0010564	leaf - root; leaf - stem; root - stem
517.208	NCGC00381154-01_C27H35ClN2O6_6-{7-Acetoxy-5-chloro-3-[(1E,3E)-3,5-dimethyl-1,3-heptadien-1-yl]-7-methyl-6,8-dioxo-7,8-dihydro-2(6H)-isoquinolinyl}norleucine	7.2063	0.00092234	0.0011906	root - leaf; leaf - stem; root - stem
619.316	NCGC00381071-01!1,12-dihydroxy-1,6,12,17,23,28-hexazacyclotritriacontane-2,5,13,16,24,27-hexone	7.1351	0.00098626	0.0012704	leaf - root; leaf - stem; root - stem
341.109	2-alpha-Mannobiose	7.0604	0.0010581	0.0013601	leaf - root; leaf - stem; root - stem
284.032	CGS 15943	7.0522	0.0010663	0.0013679	leaf - root; leaf - stem; stem - root
285.095	Salicin	7.0457	0.0010729	0.0013733	leaf - root; stem - leaf; stem - root
121.028	Unknown (carbon number 7); PlaSMA ID-32	6.9487	0.0011756	0.0015017	leaf - root; stem - leaf; stem - root
1089.55	NCGC00384728-01_C52H84O21_	6.8845	0.001249	0.0015922	root - leaf; stem - leaf; root - stem
493.265	NCGC00384980-01!5-[5-[3,4-dihydroxy-5-(hydroxymethyl)oxolan-2-yl]oxy-3-hydroxy-6-methyloctanoyl]oxy-3-hydroxy-6-methyloctanoic acid	6.8416	0.0013005	0.0016545	leaf - root; leaf - stem; stem - root
564.335	LPC 18:2; PlaSMA ID-1555	6.815	0.0013336	0.0016931	leaf - root; leaf - stem; root - stem
149.06	p-Coumaryl alcohol	6.751	0.0014167	0.0017949	root - leaf; stem - leaf; stem - root
817.197	Flavonol base + 4O, 1MeO, O-Hex, O-Hex, O-Hex; PlaSMA ID-2068	6.716	0.0014643	0.0018514	leaf - root; leaf - stem; root - stem
281.254	Oleic acid	6.7068	0.001477	0.0018637	root - leaf; leaf - stem; root - stem
195.061	3',5'-Dimethoxy-4'-hydroxyacetophenone	6.6173	0.0016074	0.0020241	root - leaf; stem - leaf; root - stem
229.139	Unknown (carbon number 12); PlaSMA ID-340	6.6085	0.0016208	0.0020367	leaf - root; stem - leaf; stem - root
681.293	S4:17(P3:15/F1:2); PlaSMA ID-1857	6.6013	0.0016318	0.0020464	leaf - root; leaf - stem; root - stem
769.218	NCGC00179887-02!3-[(2S,3R,4S,5R,6R)-6-[[(2R,3R,4R,5S,6S)-3,5-dihydroxy-6-methyl-4-[(2S,3R,4R,5R,6S)-3,4,5-trihydroxy-6-methyloxan-2-yl]oxyoxan-2-yl]oxymethyl]-3,4,5-trihydroxyoxan-2-yl]oxy-2-(3,4-dihydroxyphenyl)-5-hydroxy-7-methoxychromen-4-one	6.4543	0.0018753	0.002347	root - leaf; leaf - stem; root - stem
167.109	Geranic acid	6.3377	0.0020943	0.0026158	leaf - root; leaf - stem; stem - root
129.052	3-Methyl-2-oxovaleric acid	6.3227	0.0021243	0.0026479	root - leaf; stem - leaf; root - stem
327.181	NCGC00180698-03!(2S)-2-[(1S)-1-carboxyundecyl]-5-oxooxolane-2-carboxylic acid	6.267	0.0022394	0.0027857	leaf - root; leaf - stem; stem - root
763.178	C24H44O25S; PlaSMA ID-1999	6.1121	0.0025941	0.0032205	root - leaf; leaf - stem; root - stem
103.003	Malonic acid	6.0792	0.0026763	0.0033158	root - leaf; stem - leaf; stem - root
783.482	PG(16:0/5-HEPE)	6.0662	0.0027097	0.0033505	leaf - root; leaf - stem; root - stem
137.037	Urocanic acid	6.0637	0.002716	0.0033516	root - leaf; stem - leaf; root - stem
202.056	Indole-3-pyruvic acid	6.0045	0.0028731	0.0035384	root - leaf; stem - leaf; root - stem
593.13	Tiliroside	5.9865	0.0029228	0.0035924	root - leaf; stem - leaf; root - stem
209.118	Jasmonic acid	5.9368	0.0030639	0.0037584	leaf - root; leaf - stem; root - stem
387.112	NCGC00169103-03_C19H18O6_Benz[3,4]anthra[1,2-b]oxirene-5,6-dione, 1a,2,3,4,5b,11,11a,11b-octahydro-10,11,11a-trihydroxy-3-methyl-	5.9306	0.0030823	0.0037734	leaf - root; leaf - stem; root - stem
129.019	Citraconic acid	5.9268	0.0030933	0.0037793	leaf - root; leaf - stem; stem - root
533.163	NCGC00380892-01_C26H30O12_Cyclopenta[c]pyran-4-carboxylic acid, 1,4a,5,7a-tetrahydro-7-(hydroxymethyl)-1-[[6-O-[(2E)-3-(4-hydroxyphenyl)-1-oxo-2-propen-1-yl]-beta-D-glucopyranosyl]oxy]-, methyl ester	5.8866	0.0032139	0.0039189	root - leaf; stem - leaf; root - stem
461.2	Unknown (carbon number 21); PlaSMA ID-1261	5.7166	0.0037783	0.0045981	leaf - root; stem - leaf; stem - root
171.103	Unknown (carbon number 9); PlaSMA ID-162	5.6956	0.0038547	0.0046817	root - leaf; stem - leaf; root - stem
283.055	Flavone base + 2O+1MeO; PlaSMA ID-501	5.5078	0.0046105	0.0055888	leaf - root; leaf - stem; root - stem
283.061	Biochanin A	5.216	0.0060927	0.0073709	leaf - root; leaf - stem; root - stem
131.034	Unknown (carbon number 5); PlaSMA ID-52	5.0865	0.0068962	0.0083267	root - leaf; stem - leaf; root - stem
480.309	Phosphatidylethanolamine lyso 18	5.0184	0.0073613	0.0088709	leaf - root; leaf - stem; root - stem
179.056	Galactose	5.0089	0.0074288	0.0089348	root - leaf; stem - leaf; stem - root
217.107	Hydroxysebacic acid; PlaSMA ID-308	5.0053	0.0074544	0.0089482	leaf - root; leaf - stem; stem - root
245.092	Indole-3-acetyl-L-alanine	4.9118	0.0081533	0.0097681	leaf - root; leaf - stem; root - stem
783.489	Ginsenoside Rg3(R-FORM)	4.8603	0.0085656	0.010242	root - leaf; stem - leaf; root - stem
638.337	Hexosyl LPE 18:2; PlaSMA ID-1765	4.8198	0.0089054	0.010628	root - leaf; leaf - stem; root - stem
957.509	Asiaticoside	4.8063	0.0090212	0.010745	leaf - root; stem - leaf; stem - root
489.199	NCGC00347393-02![4,5,8-trihydroxy-5-(hydroxymethyl)-3-(3-methoxy-3-oxoprop-1-en-2-yl)-8a-methyl-1,2,3,4,4a,6,7,8-octahydronaphthalen-2-yl] 3,4-dihydroxy-2-methylidenebutanoate	4.7899	0.009164	0.010894	leaf - root; leaf - stem; root - stem
489.233	Unknown (carbon number 23); PlaSMA ID-1361	4.673	0.010253	0.012166	leaf - root; stem - leaf; stem - root
315.089	Eriodictyol 7,3'-dimethyl ether	4.6174	0.010816	0.012809	root - leaf; stem - leaf; stem - root
191.056	Quinic acid	4.5187	0.011893	0.014058	leaf - root; leaf - stem; stem - root
673.397	C38H58O10; PlaSMA ID-1836	4.4566	0.012625	0.014894	root - leaf; leaf - stem; root - stem
172.999	Phenylphosphoric acid	4.372	0.013696	0.016127	root - leaf; leaf - stem; root - stem
785.214	methoxy-myricetin-3-O-hexosyl-7-O-deoxyhexosyl(1-2)deoxyhexoside	4.3431	0.014083	0.016551	root - leaf; leaf - stem; root - stem
267.093	Unknown (carbon number 13); PlaSMA ID-458	4.2833	0.014919	0.0175	root - leaf; stem - leaf; root - stem
851.457	Unknown (carbon number 44); PlaSMA ID-2111	4.2053	0.016084	0.018831	root - leaf; stem - leaf; root - stem
211.134	Unknown (carbon number 12); PlaSMA ID-290	4.153	0.016917	0.019768	leaf - root; leaf - stem; stem - root
245.101	Ellipticine; PlaSMA ID-384	4.101	0.017787	0.020726	leaf - root; leaf - stem; stem - root
263.149	Unknown (carbon number 14); PlaSMA ID-436	4.1001	0.017803	0.020726	root - leaf; leaf - stem; root - stem
503.216	NCGC00380661-01_C23H36O12_	4.0702	0.018324	0.021292	root - leaf; leaf - stem; root - stem
447.16	Benzyl alcohol + Hex-Pen; PlaSMA ID-1201	4.0311	0.01903	0.02207	root - leaf; stem - leaf; stem - root
746.511	Phosphatidylethanolamine alkenyl 16	4.0157	0.019315	0.022359	leaf - root; leaf - stem; root - stem
391.286	Deoxycholic acid; LC-ESI-QTOF	3.9141	0.021307	0.024619	root - leaf; stem - leaf; root - stem
574.308	NCGC00380641-01!5-[[4-[5-[[4-[5-[acetyl(hydroxy)amino]pentylamino]-4-oxobutanoyl]-hydroxyamino]pentylamino]-4-oxobutanoyl]-hydroxyamino]pentanoic acid	3.9071	0.021452	0.02474	root - leaf; stem - leaf; root - stem
799.202	Flavone base + 3O, 1MeO, C-Hex-FeruloylHex; PlaSMA ID-2049	3.7167	0.025792	0.02969	root - leaf; leaf - stem; root - stem
283.06	Unknown (carbon number 16); PlaSMA ID-504	3.675	0.026857	0.030858	leaf - root; leaf - stem; root - stem
313.112	SPA-9C (TENTATIVE)	3.556	0.030141	0.034559	root - leaf; stem - leaf; stem - root
723.433	NCGC00380639-01_C38H62O10_	3.5543	0.03019	0.034559	root - leaf; leaf - stem; root - stem
476.274	LPE 18:2; PlaSMA ID-1316	3.5481	0.030372	0.034703	leaf - root; leaf - stem; root - stem
209.053	Hydroxyferulic acid ; PlaSMA ID-282	3.4438	0.033608	0.038329	root - leaf; stem - leaf; root - stem
571.305	NCGC00180261-02!1,11,21-trihydroxy-1,6,11,16,21,26-hexazacyclohentriacontane-2,5,12,15,22,25-hexone	3.4151	0.034557	0.039339	root - leaf; stem - leaf; root - stem
179.057	Theophylline	3.3985	0.035117	0.039902	root - leaf; leaf - stem; root - stem
409.126	NCGC00180305-02	3.3431	0.037059	0.042032	root - leaf; stem - leaf; root - stem
341.123	Unknown (carbon number 16); PlaSMA ID-791	3.3345	0.037371	0.042309	root - leaf; stem - leaf; root - stem
309.213	Unknown (carbon number 18); PlaSMA ID-637	3.2657	0.039956	0.045152	leaf - root; leaf - stem; stem - root
465.226	Unknown (carbon number 21); PlaSMA ID-1283	3.1853	0.043205	0.048734	leaf - root; leaf - stem; root - stem
223.027	Unknown (carbon number 10); PlaSMA ID-321	3.1576	0.044386	0.049975	root - leaf; stem - leaf; root - stem
821.413	NCGC00347837-02_C42H58N8O7_1,4,7,10,13,16,19-Heptaazacyclotricosane-2,5,8,11,14,17,20-heptone, 3-(1H-indol-3-ylmethyl)-6,18-dimethyl-15-(1-methylethyl)-9-(2-methylpropyl)-12-(1-phenylethyl)-	3.1488	0.044768	0.050313	leaf - root; leaf - stem; root - stem
174.085	Citrulline	3.0086	0.051314	0.057565	root - leaf; leaf - stem; root - stem
799.483	Ginsenoside Rf	2.9962	0.051941	0.058163	root - leaf; stem - leaf; root - stem
131.035	Ethylmalonic acid	2.9633	0.053633	0.059948	root - leaf; leaf - stem; root - stem
125.024	4-Hydroxy-6-methyl-2-pyrone	2.952	0.054224	0.0605	root - leaf; stem - leaf; root - stem
145.081	5,6-Dimethylbenzimidazole	2.8782	0.05827	0.064897	root - leaf; stem - leaf; root - stem
945.543	Ginsenoside Re	2.8329	0.060904	0.067707	root - leaf; stem - leaf; root - stem
621.355	NCGC00380800-01_C36H50N2O7_(5R,13S,14R,15R)-15,22-Dihydroxy-5-methoxy-14,16-dimethyl-3-oxo-2-azabicyclo[18.3.1]tetracosa-1(24),6,8,10,16,20,22-heptaen-13-yl N-(cyclohexylcarbonyl)-D-alaninate	2.813	0.062103	0.068916	root - leaf; leaf - stem; root - stem
953.471	Soyasapogenol B base + O-HexA+HexA+dHex; PlaSMA ID-2192	2.7254	0.067645	0.074932	root - leaf; stem - leaf; root - stem
117.018	Succinic acid (not validated); PlaSMA ID-26	2.5968	0.076708	0.084818	leaf - root; leaf - stem; stem - root
1001.5	NCGC00380763-01_C48H76O19_(3beta,5xi,9xi,22beta)-22,24-Dihydroxyolean-12-en-3-yl 6-deoxy-alpha-L-mannopyranosyl-(1->2)-beta-D-galactopyranuronosyl-(1->2)-beta-D-glucopyranosiduronic acid	2.579	0.078052	0.086151	root - leaf; stem - leaf; stem - root
955.492	Soyasapogenol E base + O-HexA-Hex-Hex; PlaSMA ID-2197	2.5366	0.081357	0.089638	root - leaf; leaf - stem; root - stem
165.057	Caffeyl alcohol	2.4991	0.084401	0.092826	root - leaf; stem - leaf; root - stem
925.481	Unknown (carbon number 47); PlaSMA ID-2162	2.4659	0.087184	0.095717	root - leaf; stem - leaf; root - stem
925.48	Chikusetsusaponin IV; PlaSMA ID-2161	2.4368	0.089704	0.098308	root - leaf; stem - leaf; root - stem
149.06	2-Methoxy-4-vinylphenol	2.3097	0.1016	0.11115	root - leaf; leaf - stem; root - stem
165.042	3-Methylxanthine; LC-ESI-QTOF	2.2794	0.10467	0.1143	root - leaf; stem - leaf; root - stem
1193.6	Furostane base -2H + O-Hex, O-Hex-dHex-dHex-dHex; PlaSMA ID-2323	2.2428	0.10849	0.11827	root - leaf; stem - leaf; root - stem
784.492	Phosphatidylethanolamine 18	2.1525	0.11854	0.12899	root - leaf; stem - leaf; root - stem
187.1	Azelaic acid (Not validated); PlaSMA ID-221	2.1285	0.12136	0.13183	root - leaf; stem - leaf; root - stem
987.514	Hederagenin base + O-dHex-Hex-Hex; PlaSMA ID-2220	2.0659	0.12906	0.13995	leaf - root; leaf - stem; stem - root
821.399	Glicirrizic acid	2.0373	0.13274	0.14368	leaf - root; leaf - stem; root - stem
917.228	Flavonol base + 4O, O-Hex-dHex-Hex-Coumaroyl; PlaSMA ID-2155	2.0055	0.13694	0.14798	root - leaf; stem - leaf; root - stem
325.202	Unknown (carbon number 18); PlaSMA ID-697	1.948	0.14491	0.15631	root - leaf; stem - leaf; stem - root
387.129	Coniferyl alcohol + O-Hex; PlaSMA ID-963	1.9412	0.14588	0.15709	root - leaf; stem - leaf; root - stem
1077.57	NCGC00347717-02	1.8319	0.16244	0.17461	root - leaf; stem - leaf; stem - root
1107.6	Ginsenoside Rb1; PlaSMA ID-2294	1.8219	0.16406	0.17604	leaf - root; leaf - stem; root - stem
215.058	Unknown (carbon number 9); PlaSMA ID-302	1.738	0.17819	0.19087	root - leaf; stem - leaf; root - stem
137.026	Unknown (carbon number 7); PlaSMA ID-73	1.7132	0.18259	0.19525	root - leaf; stem - leaf; stem - root
277.217	Linolenic acid	1.7111	0.18296	0.19531	root - leaf; stem - leaf; root - stem
225.085	Porphobilinogen	1.5919	0.20578	0.21928	root - leaf; stem - leaf; root - stem
255.233	Palmitic acid	1.42	0.24383	0.25938	leaf - root; leaf - stem; stem - root
1077.59	Ginsenoside Rc; LC-ESI-ITTOF	1.4138	0.24532	0.26053	leaf - root; leaf - stem; stem - root
513.086	NCGC00384527-01!2-(3,4-dihydroxyphenyl)-5,8-dihydroxy-7-methoxy-3-[(2S,3R,4R,5R,6S)-3,4,5-trihydroxy-6-methyloxan-2-yl]oxychromen-4-one	1.403	0.24797	0.26289	root - leaf; stem - leaf; root - stem
625.248	NCGC00385791-01	1.3612	0.25841	0.27348	leaf - root; leaf - stem; root - stem
111.025	Uracil	1.3502	0.26125	0.27601	root - leaf; stem - leaf; stem - root
595.164	C29H28N2O12; PlaSMA ID-1647	1.3061	0.27289	0.28782	root - leaf; stem - leaf; stem - root
537.12	Unknown (carbon number 24); PlaSMA ID-1481	1.3037	0.27353	0.288	root - leaf; leaf - stem; root - stem
221.06	Cystathionine	1.2742	0.28164	0.29603	root - leaf; leaf - stem; root - stem
152.996	3-Phosphonopropionic acid	1.2022	0.30244	0.31699	leaf - root; leaf - stem; root - stem
1161.54	3-(Glu(1-3)Glu)-28-(Rha(4-O-acetyl)(1-2)Ara) Zanhic acid (NMR)	1.2016	0.30261	0.31699	root - leaf; stem - leaf; root - stem
223.069	3-Hydroxykynurenine	1.1883	0.30661	0.32064	root - leaf; leaf - stem; root - stem
533.22	Unknown (carbon number 24); PlaSMA ID-1473	1.1526	0.31764	0.33161	root - leaf; leaf - stem; root - stem
719.282	Unknown (carbon number 32); PlaSMA ID-1926	1.1221	0.32737	0.34097	root - leaf; stem - leaf; root - stem
625.176	NCGC00169359-03!5-hydroxy-2-(4-hydroxyphenyl)-7-[(2S,3R,4S,5S,6R)-3,4,5-trihydroxy-6-[[(2R,3R,4R,5R,6S)-3,4,5-trihydroxy-6-methyloxan-2-yl]oxymethyl]oxan-2-yl]oxy-2,3-dihydrochromen-4-one	1.1211	0.3277	0.34097	leaf - root; stem - leaf; stem - root
593.091	NCGC00169594-02!8-[2-(3,4-dihydroxyphenyl)-5,7-dihydroxy-4-oxo-2,3-dihydrochromen-3-yl]-5,7-dihydroxy-2-(4-hydroxyphenyl)-2,3-dihydrochromen-4-one	1.0889	0.33831	0.35141	root - leaf; leaf - stem; root - stem
683.264	NCGC00385666-01!(1R,2S)-7-hydroxy-1-(4-hydroxy-3,5-dimethoxyphenyl)-2-N,3-N-bis[2-(4-hydroxyphenyl)ethyl]-6,8-dimethoxy-1,2-dihydronaphthalene-2,3-dicarboxamide	1.0538	0.35029	0.36324	root - leaf; stem - leaf; root - stem
439.133	Ginkgolide C; PlaSMA ID-1165	1.038	0.35582	0.36798	root - leaf; leaf - stem; root - stem
379.123	C14H22O9; PlaSMA ID-934	1.0373	0.35605	0.36798	root - leaf; stem - leaf; root - stem
447.219	Unknown (carbon number 21); PlaSMA ID-1202	1.0304	0.35851	0.3699	leaf - root; leaf - stem; root - stem
577.155	Flavone base + 3O, C-Hex-dHex; PlaSMA ID-1581	1.0265	0.35989	0.37025	root - leaf; leaf - stem; root - stem
341.145	NCGC00385014-01!(E)-1,7-bis(4-hydroxyphenyl)hept-1-en-3-one	1.025	0.36045	0.37025	root - leaf; leaf - stem; root - stem
178.053	Cyclamate	1.0244	0.36065	0.37025	leaf - root; leaf - stem; stem - root
387.156	Unknown (carbon number 18); PlaSMA ID-965	1.0211	0.36183	0.37085	root - leaf; stem - leaf; root - stem
827.265	Pentasaccharides (Hex-Hex-Hex-Hex-Hex); PlaSMA ID-2086	0.99555	0.37111	0.37973	root - leaf; stem - leaf; root - stem
129.014	5-Fluorouracil; LC-ESI-ITFT	0.97797	0.37764	0.38577	root - leaf; stem - leaf; root - stem
845.492	Ginsenoside Rf	0.96341	0.38313	0.39073	root - leaf; stem - leaf; stem - root
387.136	Geniposide	0.85486	0.4267	0.43444	root - leaf; stem - leaf; root - stem
371.156	Arctigenin	0.76709	0.46555	0.47322	root - leaf; stem - leaf; root - stem
957.51	Soyasapogenol B base + O-HexA-Pen-dHex; PlaSMA ID-2203	0.73305	0.48156	0.48869	root - leaf; stem - leaf; root - stem
533.202	Phillyrin	0.72677	0.48458	0.49095	leaf - root; leaf - stem; root - stem

## Sheet: Dataset S3
Dataset S3 Potential saponinl biomarkers in three parts of Panax notoginseng.
Average Mz	Metabolite name	F value	P value	FDR	Fisher's LSD
845.49	Ginsenoside Rf; PlaSMA ID-2106	246.51	7.89e-58	4.82e-56	root - leaf; stem - leaf; root - stem
1107.6	Ginsenoside Rb1; LC-ESI-ITTOF	112.77	8.1e-35	2.47e-33	root - leaf; stem - leaf; root - stem
783.489	Ginsenoside Rg2	86.16	1.26e-28	2.57e-27	root - leaf; stem - leaf; root - stem
999.519	NCGC00380575-01_C49H78O18_Olean-12-en-28-oic acid, 23-hydroxy-3-[[O-pentopyranosyl-(1->3)-O--6-deoxyhexopyranosyl-(1->4)-6-O-acetylhexopyranosyl]oxy]-, (3beta,5xi,9xi)-	83.672	5.27e-28	8.04e-27	root - leaf; stem - leaf; root - stem
631.385	NCGC00169815-02_C36H56O9_Urs-12-ene-27,28-dioic acid, 3-[(6-deoxy-alpha-L-mannopyranosyl)oxy]-, (3beta,5xi,9xi)-	81.46	1.91e-27	2.33e-26	root - leaf; stem - leaf; root - stem
779.466	Saikosaponin D	80.509	3.33e-27	3.38e-26	root - leaf; stem - leaf; root - stem
893.49	NCGC00380873-01_C47H74O16	75.547	6.36e-26	5.37e-25	root - leaf; stem - leaf; stem - root
1059.51	3-(3'-O-Malonyl)Glu(1-4)Glu-28-Glu Bayogenin (NMR)	75.379	7.04e-26	5.37e-25	root - leaf; stem - leaf; root - stem
991.548	Ginsenoside Re	63.209	1.39e-22	9.39e-22	root - leaf; stem - leaf; root - stem
829.496	NCGC00381107-01_C42H72O13_beta-D-Glucopyranoside, (3beta,12beta)-12,20-dihydroxydammar-24-en-3-yl 2-O-beta-D-glucopyranosyl-	59.493	1.56e-21	9.5e-21	root - leaf; stem - leaf; root - stem
769.473	Ginsenoside F3	58.646	2.72e-21	1.51e-20	root - leaf; leaf - stem; root - stem
683.437	Ginsenoside F1	51.002	4.79e-19	2.43e-18	root - leaf; stem - leaf; root - stem
807.449	NCGC00385705-01_C43H68O14_(3beta,5xi,9xi,16beta,18xi,21beta,22alpha)-28-Acetoxy-16,22,23-trihydroxy-21-[(2-methylbutanoyl)oxy]olean-12-en-3-yl beta-D-glucopyranosiduronic acid	49.089	1.81e-18	8.51e-18	root - leaf; stem - leaf; root - stem
911.5	NCGC00381308-01_C47H76O17_(3beta,5xi,9xi,18xi,22beta)-22,25-Dihydroxyolean-12-en-3-yl 6-deoxy-alpha-L-mannopyranosyl-(1->2)-beta-D-xylopyranosyl-(1->2)-beta-D-glucopyranosiduronic acid	46.422	1.19e-17	5.19e-17	root - leaf; stem - leaf; stem - root
637.432	Ginsenoside F1; PlaSMA ID-1760	44.644	4.25e-17	1.73e-16	root - leaf; stem - leaf; root - stem
1133.58	NCGC00380455-01_C54H88O22_beta-D-Glucopyranoside, (3beta,5xi,9xi,16beta)-13,28-epoxy-16,23-dihydroxyolean-11-en-3-yl O-6-deoxy-alpha-L-mannopyranosyl-(1->2)-O-[O-6-deoxy-alpha-L-mannopyranosyl-(1->4)-beta-D-glucopyranosyl-(1->3)]-	40.824	6.86e-16	2.62e-15	leaf - root; leaf - stem; stem - root
945.543	Ginsenoside Rd; LC-ESI-ITTOF	40.527	8.54e-16	3.07e-15	root - leaf; stem - leaf; root - stem
831.513	Ginsenoside Rg1; LC-ESI-ITTOF	40.165	1.12e-15	3.78e-15	root - leaf; stem - leaf; root - stem
912.497	NCGC00179912-02_C45H73NO15_beta-D-Glucopyranoside, spirosol-5-en-3-yl O-6-deoxy-alpha-L-mannopyranosyl-(1->2)-O-[6-deoxy-alpha-L-mannopyranosyl-(1->4)]-	38.639	3.47e-15	1.12e-14	leaf - root; leaf - stem; stem - root
667.445	Ginsenoside Rh2 (S-FORM)	37.113	1.09e-14	3.34e-14	leaf - root; leaf - stem; root - stem
793.438	NCGC00169467-03_C42H66O14_Hexopyranose, 1-O-[3-[(6-deoxyhexopyranosyl)oxy]-27-hydroxy-27,28-dioxours-12-en-28-yl]-	35.014	5.4e-14	1.57e-13	root - leaf; stem - leaf; root - stem
621.437	Ginsenoside compound K; PlaSMA ID-1715	34.9	5.89e-14	1.63e-13	leaf - root; leaf - stem; root - stem
955.489	Soyasapogenol B base + O-HexA-HexA-dHex; PlaSMA ID-2195	34.757	6.57e-14	1.74e-13	root - leaf; stem - leaf; root - stem
779.457	Saikosaponin A; LC-ESI-ITTOF	33.482	1.75e-13	4.46e-13	root - leaf; stem - leaf; root - stem
811.486	Ginsenoside Rg5; PlaSMA ID-2064	32.851	2.86e-13	6.99e-13	root - leaf; stem - leaf; root - stem
953.512	NCGC00380575-01_C49H78O18_Olean-12-en-28-oic acid, 23-hydroxy-3-[[O-pentopyranosyl-(1->3)-O--6-deoxyhexopyranosyl-(1->4)-6-O-acetylhexopyranosyl]oxy]-, (3beta,5xi,9xi)-	29.926	2.84e-12	6.67e-12	leaf - root; stem - leaf; stem - root
1123.59	Ginsenoside Rb3; PlaSMA ID-2304	28.685	7.64e-12	1.73e-11	root - leaf; stem - leaf; root - stem
765.48	Ginsenoside Rg5; PlaSMA ID-2006	28.488	8.94e-12	1.95e-11	root - leaf; leaf - stem; root - stem
815.479	Ginsenoside F3	25.985	6.76e-11	1.42e-10	root - leaf; stem - leaf; root - stem
1037.54	Soyasapogenol B base + O-HexA-Pen-dHex, O-C6H7O3; PlaSMA ID-2248	24.832	1.74e-10	3.49e-10	leaf - root; leaf - stem; root - stem
769.474	Ginsenoside F3; PlaSMA ID-2017	24.807	1.77e-10	3.49e-10	root - leaf; leaf - stem; root - stem
1153.6	Ginsenoside Rb1	20.619	5.84e-09	1.11e-08	root - leaf; stem - leaf; root - stem
915.532	Chikusetsusaponin III; LC-ESI-ITTOF	20.231	8.12e-09	1.5e-08	root - leaf; stem - leaf; root - stem
1123.59	Ginsenoside Rc; PlaSMA ID-2302	14.946	7.93e-07	1.42e-06	root - leaf; stem - leaf; root - stem
799.485	Ginsenoside Rf	13.653	2.5e-06	4.36e-06	root - leaf; stem - leaf; root - stem
637.432	Ginsenoside F1	13.551	2.74e-06	4.64e-06	root - leaf; stem - leaf; root - stem
1107.6	Ginsenoside Rb1	13.321	3.37e-06	5.55e-06	root - leaf; stem - leaf; root - stem
809.434	NCGC00180255-02_C42H66O15_1-O-[(2alpha,3beta,5xi,9xi)-3-(Hexopyranuronosyloxy)-2-hydroxy-28-oxoolean-12-en-28-yl]hexopyranose	13.143	3.95e-06	6.34e-06	root - leaf; stem - leaf; stem - root
1077.59	Ginsenoside Rb3; PlaSMA ID-2272	12.657	6.11e-06	9.56e-06	root - leaf; stem - leaf; root - stem
1076.54	Solasodine base + O-Hex-Hex-Hex-Pen; PlaSMA ID-2269	10.03	6.68e-05	0.0001018	root - leaf; stem - leaf; root - stem
1153.6	Ginsenoside Rb1; PlaSMA ID-2316	9.8613	7.79e-05	0.00011596	leaf - root; leaf - stem; root - stem
897.484	NCGC00385731-01_C46H74O17_(3beta,5xi,9xi,16alpha)-3-{[alpha-L-Arabinopyranosyl-(1->2)-alpha-L-arabinopyranosyl-(1->6)-beta-D-glucopyranosyl]oxy}-16-hydroxyolean-12-en-28-oic acid	9.7083	8.97e-05	0.00013033	root - leaf; stem - leaf; root - stem
809.442	Soyasapogenol B base + O-HexA-HexA; PlaSMA ID-2060	9.1279	0.00015343	0.00021766	root - leaf; stem - leaf; stem - root
987.517	NCGC00384727-01_C48H78O18	8.9343	0.00018358	0.00025451	root - leaf; stem - leaf; stem - root
909.484	Soyasapogenol B base + O-HexA-dHex-Pen; PlaSMA ID-2145	8.6642	0.00023592	0.0003198	root - leaf; stem - leaf; root - stem
783.489	Ginsenoside Rg3(R-FORM)	4.8603	0.0085656	0.011359	root - leaf; stem - leaf; root - stem
957.509	Asiaticoside	4.8063	0.0090212	0.011708	leaf - root; stem - leaf; stem - root
799.483	Ginsenoside Rf	2.9962	0.051941	0.066009	root - leaf; stem - leaf; root - stem
945.543	Ginsenoside Re	2.8329	0.060904	0.075819	root - leaf; stem - leaf; root - stem
953.471	Soyasapogenol B base + O-HexA+HexA+dHex; PlaSMA ID-2192	2.7254	0.067645	0.082527	root - leaf; stem - leaf; root - stem
1001.5	NCGC00380763-01_C48H76O19_(3beta,5xi,9xi,22beta)-22,24-Dihydroxyolean-12-en-3-yl 6-deoxy-alpha-L-mannopyranosyl-(1->2)-beta-D-galactopyranuronosyl-(1->2)-beta-D-glucopyranosiduronic acid	2.579	0.078052	0.093357	root - leaf; stem - leaf; stem - root
955.492	Soyasapogenol E base + O-HexA-Hex-Hex; PlaSMA ID-2197	2.5366	0.081357	0.095438	root - leaf; leaf - stem; root - stem
925.48	Chikusetsusaponin IV; PlaSMA ID-2161	2.4368	0.089704	0.10324	root - leaf; stem - leaf; root - stem
1193.6	Furostane base -2H + O-Hex, O-Hex-dHex-dHex-dHex; PlaSMA ID-2323	2.2428	0.10849	0.12255	root - leaf; stem - leaf; root - stem
987.514	Hederagenin base + O-dHex-Hex-Hex; PlaSMA ID-2220	2.0659	0.12906	0.14314	leaf - root; leaf - stem; stem - root
821.399	Glicirrizic acid	2.0373	0.13274	0.14459	leaf - root; leaf - stem; root - stem
1107.6	Ginsenoside Rb1; PlaSMA ID-2294	1.8219	0.16406	0.17557	leaf - root; leaf - stem; root - stem
1077.59	Ginsenoside Rc; LC-ESI-ITTOF	1.4138	0.24532	0.25801	leaf - root; leaf - stem; stem - root
1161.54	3-(Glu(1-3)Glu)-28-(Rha(4-O-acetyl)(1-2)Ara) Zanhic acid (NMR)	1.2016	0.30261	0.31287	root - leaf; stem - leaf; root - stem
845.492	Ginsenoside Rf	0.96341	0.38313	0.38952	root - leaf; stem - leaf; stem - root
957.51	Soyasapogenol B base + O-HexA-Pen-dHex; PlaSMA ID-2203	0.73305	0.48156	0.48156	root - leaf; stem - leaf; root - stem

## Sheet: Dataset S4
Dataset S4 Spearman correlation analysis of endophytes abundance and saponins contents
Genus	R1	Rg1	Re	Rb1	Rd	Rc	Rb2	Total
d__Bacteria;_p__Acidobacteria;_c__Acidobacteriia;_o__Acidobacteriales;_f__uncultured;_g__norank	0	0	0	0	0	0	0	0
d__Bacteria;_p__Acidobacteria;_c__Acidobacteriia;_o__Solibacterales;_f__Solibacteraceae_(Subgroup_3);_g__Bryobacter	0.293037	0.23751	0.308053	0.244028	0.211253	-0.311678	-0.339167	0.220491
d__Bacteria;_p__Acidobacteria;_c__Acidobacteriia;_o__Solibacterales;_f__Solibacteraceae_(Subgroup_3);_g__Candidatus_Solibacter	0.155285	0.156109	0.190587	0.152277	0	-0.160996	-0.198946	0.151444
d__Bacteria;_p__Acidobacteria;_c__Acidobacteriia;_o__Subgroup_2;_f__norank;_g__norank	0.140028	0.16915	0.220508	0.221487	0	-0.139452	-0.181449	0.215285
d__Bacteria;_p__Acidobacteria;_c__Blastocatellia_(Subgroup_4);_o__Pyrinomonadales;_f__Pyrinomonadaceae;_g__RB41	0	0	0	0	0	0	0	0
d__Bacteria;_p__Acidobacteria;_c__Holophagae;_o__Subgroup_7;_f__norank;_g__norank	0.141102	0.134918	0.129529	0	0	-0.161755	-0.208489	0
d__Bacteria;_p__Acidobacteria;_c__Subgroup_6;_o__norank;_f__norank;_g__norank	0.331025	0.306464	0.418189	0.360264	0.335054	-0.350862	-0.380316	0.355333
d__Bacteria;_p__Acidobacteria;_c__Thermoanaerobaculia;_o__Thermoanaerobaculales;_f__Thermoanaerobaculaceae;_g__Subgroup_10	0.647479	0.584188	0.673373	0.554377	0.549473	-0.62162	-0.626268	0.563605
d__Bacteria;_p__Actinobacteria;_c__Acidimicrobiia;_o__IMCC26256;_f__norank;_g__norank	0.38048	0.348068	0.369913	0.258759	0.192037	-0.396483	-0.412688	0.241745
d__Bacteria;_p__Actinobacteria;_c__Actinobacteria;_o__Corynebacteriales;_f__Mycobacteriaceae;_g__Mycobacterium	0.726666	0.703536	0.791613	0.605723	0.509252	-0.745867	-0.778924	0.58717
d__Bacteria;_p__Actinobacteria;_c__Actinobacteria;_o__Corynebacteriales;_f__Nocardiaceae;_g__Rhodococcus	0.352152	0.365776	0.382238	0.234245	0.169921	-0.396556	-0.409912	0.19693
d__Bacteria;_p__Actinobacteria;_c__Actinobacteria;_o__Frankiales;_f__Acidothermaceae;_g__Acidothermus	0.2177	0.198134	0.225477	0.166744	0	-0.207291	-0.261642	0.164815
d__Bacteria;_p__Actinobacteria;_c__Actinobacteria;_o__Frankiales;_f__Frankiaceae;_g__Jatrophihabitans	0.230441	0.137931	0.144737	0	0	-0.224926	-0.295834	0
d__Bacteria;_p__Actinobacteria;_c__Actinobacteria;_o__Frankiales;_f__Geodermatophilaceae;_g__Geodermatophilus	0	0	0	0	0	0	0	0
d__Bacteria;_p__Actinobacteria;_c__Actinobacteria;_o__Frankiales;_f__Nakamurellaceae;_g__Nakamurella	0.144205	0	0	0	0	-0.162751	-0.206836	0
d__Bacteria;_p__Actinobacteria;_c__Actinobacteria;_o__Micrococcales;_f__Intrasporangiaceae;_g__Janibacter	0	0	0	0	0	0	-0.136774	0
d__Bacteria;_p__Actinobacteria;_c__Actinobacteria;_o__Micrococcales;_f__Intrasporangiaceae;_g__Phycicoccus	0	0	0	0	0	-0.202811	-0.200801	0
d__Bacteria;_p__Actinobacteria;_c__Actinobacteria;_o__Micrococcales;_f__Intrasporangiaceae;_g__Terracoccus	0	0	0	0	0	0	0	0
d__Bacteria;_p__Actinobacteria;_c__Actinobacteria;_o__Micrococcales;_f__Microbacteriaceae;	0.584576	0.583711	0.492841	0.253563	0.226746	-0.563338	-0.613397	0.261816
d__Bacteria;_p__Actinobacteria;_c__Actinobacteria;_o__Micrococcales;_f__Microbacteriaceae;_g__Amnibacterium	0	0	0	-0.176097	-0.180567	0	0	-0.194099
d__Bacteria;_p__Actinobacteria;_c__Actinobacteria;_o__Micrococcales;_f__Microbacteriaceae;_g__Curtobacterium	0	0	-0.295939	-0.421981	-0.4466	0	0	-0.43247
d__Bacteria;_p__Actinobacteria;_c__Actinobacteria;_o__Micrococcales;_f__Microbacteriaceae;_g__Frondihabitans	0.154142	0.136032	0	-0.173397	-0.205284	-0.149824	-0.189065	-0.194012
d__Bacteria;_p__Actinobacteria;_c__Actinobacteria;_o__Micrococcales;_f__Microbacteriaceae;_g__Leifsonia	0.587985	0.59065	0.610128	0.412687	0.334884	-0.598396	-0.640748	0.38419
d__Bacteria;_p__Actinobacteria;_c__Actinobacteria;_o__Micrococcales;_f__Microbacteriaceae;_g__Microbacterium	0.706804	0.673499	0.589433	0.305917	0.276198	-0.691557	-0.715449	0.305047
d__Bacteria;_p__Actinobacteria;_c__Actinobacteria;_o__Micrococcales;_f__Microbacteriaceae;_g__Parafrigoribacterium	0.432255	0.409045	0.350306	0	0.141788	-0.410829	-0.45348	0.145659
d__Bacteria;_p__Actinobacteria;_c__Actinobacteria;_o__Micrococcales;_f__Micrococcaceae;_g__Kocuria	0.428268	0.349367	0.180185	0	0	-0.33587	-0.391127	0
d__Bacteria;_p__Actinobacteria;_c__Actinobacteria;_o__Micrococcales;_f__Micrococcaceae;_g__Pseudarthrobacter	0.152907	0	0	0	0	-0.156573	-0.213908	0
d__Bacteria;_p__Actinobacteria;_c__Actinobacteria;_o__Micromonosporales;_f__Micromonosporaceae;_g__Actinoplanes	0.256878	0.272723	0.352211	0.284687	0.246848	-0.283011	-0.308473	0.274094
d__Bacteria;_p__Actinobacteria;_c__Actinobacteria;_o__Propionibacteriales;_f__Nocardioidaceae;_g__Marmoricola	0	0	0	0	-0.161184	-0.146211	-0.181705	-0.133218
d__Bacteria;_p__Actinobacteria;_c__Actinobacteria;_o__Propionibacteriales;_f__Nocardioidaceae;_g__Nocardioides	0.417586	0.342207	0.295741	0	0	-0.423626	-0.462591	0
d__Bacteria;_p__Actinobacteria;_c__Actinobacteria;_o__Propionibacteriales;_f__Propionibacteriaceae;_g__Friedmanniella	0	0	-0.143442	-0.192104	-0.205204	0	0	-0.210817
d__Bacteria;_p__Actinobacteria;_c__Actinobacteria;_o__Pseudonocardiales;_f__Pseudonocardiaceae;_g__Actinomycetospora	0.223467	0.199878	0.205275	0.136643	0	-0.25732	-0.258178	0
d__Bacteria;_p__Actinobacteria;_c__Actinobacteria;_o__Pseudonocardiales;_f__Pseudonocardiaceae;_g__Pseudonocardia	0.30416	0.30326	0.300118	0.148904	0.131072	-0.374556	-0.383582	0
d__Bacteria;_p__Actinobacteria;_c__Actinobacteria;_o__Streptomycetales;_f__Streptomycetaceae;_g__Streptomyces	0.400893	0.341218	0.344676	0.23843	0.221626	-0.364785	-0.402783	0.225121
d__Bacteria;_p__Actinobacteria;_c__Thermoleophilia;_o__Gaiellales;_f__Gaiellaceae;_g__Gaiella	0.317474	0.232687	0.203666	0	0	-0.266039	-0.31895	0
d__Bacteria;_p__Actinobacteria;_c__Thermoleophilia;_o__Gaiellales;_f__uncultured;_g__norank	0.328878	0.278912	0.268804	0.156256	0.137326	-0.314957	-0.375749	0.155423
d__Bacteria;_p__Actinobacteria;_c__Thermoleophilia;_o__Solirubrobacterales;_f__67-14;_g__norank	0.625225	0.571491	0.643207	0.469434	0.43292	-0.633531	-0.674729	0.44486
d__Bacteria;_p__Actinobacteria;_c__Thermoleophilia;_o__Solirubrobacterales;_f__Solirubrobacteraceae;_g__Conexibacter	0.322343	0.29037	0.278203	0.158873	0	-0.346727	-0.371068	0
d__Bacteria;_p__Actinobacteria;_c__Thermoleophilia;_o__Solirubrobacterales;_f__Solirubrobacteraceae;_g__Solirubrobacter	0.338606	0.302349	0.304609	0.197521	0.191246	-0.360565	-0.391136	0.175617
d__Bacteria;_p__Bacteroidetes;_c__Bacteroidia;_o__Chitinophagales;_f__Chitinophagaceae;_g__uncultured	0.361641	0.293388	0.378074	0.293668	0.232478	-0.344185	-0.402533	0.276846
d__Bacteria;_p__Bacteroidetes;_c__Bacteroidia;_o__Cytophagales;_f__Hymenobacteraceae;_g__Hymenobacter	0	-0.146857	-0.238382	-0.307694	-0.328279	0	0	-0.368079
d__Bacteria;_p__Bacteroidetes;_c__Bacteroidia;_o__Cytophagales;_f__Microscillaceae;_g__uncultured	0.212774	0.205619	0.296947	0.246622	0.197491	-0.235361	-0.257289	0.232807
d__Bacteria;_p__Bacteroidetes;_c__Bacteroidia;_o__Cytophagales;_f__Spirosomaceae;_g__Spirosoma	0	0	-0.22602	-0.257618	-0.287493	0	0	-0.320472
d__Bacteria;_p__Bacteroidetes;_c__Bacteroidia;_o__Flavobacteriales;_f__Flavobacteriaceae;_g__Flavobacterium	0.40416	0.367299	0.400109	0.261995	0.243043	-0.417789	-0.423673	0.25088
d__Bacteria;_p__Bacteroidetes;_c__Bacteroidia;_o__Flavobacteriales;_f__Weeksellaceae;_g__Chryseobacterium	0.23082	0.19767	0	0	0	-0.176517	-0.164767	0
d__Bacteria;_p__Bacteroidetes;_c__Bacteroidia;_o__Sphingobacteriales;_f__Sphingobacteriaceae;_g__Mucilaginibacter	0.370492	0.324649	0.266403	0	0	-0.370734	-0.410262	0
d__Bacteria;_p__Bacteroidetes;_c__Bacteroidia;_o__Sphingobacteriales;_f__Sphingobacteriaceae;_g__Pedobacter	0.307067	0.286802	0.211112	0	0	-0.326147	-0.32639	0
d__Bacteria;_p__Bacteroidetes;_c__Bacteroidia;_o__Sphingobacteriales;_f__Sphingobacteriaceae;_g__Sphingobacterium	0.284927	0.287806	0.200334	0	0	-0.246711	-0.255902	0
d__Bacteria;_p__Chlamydiae;_c__Chlamydiae;_o__Chlamydiales;_f__Parachlamydiaceae;_g__Candidatus_Protochlamydia	0.580895	0.549203	0.633847	0.507966	0.493752	-0.582286	-0.578828	0.497604
d__Bacteria;_p__Chloroflexi;_c__AD3;_o__norank;_f__norank;_g__norank	0	0	0	0	0	0	0	0
d__Bacteria;_p__Chloroflexi;_c__Chloroflexia;_o__Chloroflexales;_f__Roseiflexaceae;_g__uncultured	0.181296	0.180497	0.216206	0.133886	0	-0.25698	-0.258731	0
d__Bacteria;_p__Chloroflexi;_c__Chloroflexia;_o__Thermomicrobiales;_f__JG30-KF-CM45;_g__norank	0.453691	0.428363	0.544977	0.478892	0.433886	-0.486826	-0.522725	0.438379
d__Bacteria;_p__Chloroflexi;_c__KD4-96;_o__norank;_f__norank;_g__norank	0.410718	0.36674	0.406643	0.328855	0.279015	-0.387317	-0.429744	0.317198
d__Bacteria;_p__Chloroflexi;_c__Ktedonobacteria;_o__Ktedonobacterales;_f__JG30-KF-AS9;_g__norank	0	0.141982	0.175135	0	0	-0.149008	-0.157708	0
d__Bacteria;_p__Chloroflexi;_c__Ktedonobacteria;_o__Ktedonobacterales;_f__Ktedonobacteraceae;_g__HSB_OF53-F07	0	0	0	0	0	0	0	0
d__Bacteria;_p__Chloroflexi;_c__TK10;_o__norank;_f__norank;_g__norank	0.187827	0.142914	0.212575	0.182446	0.195823	-0.183576	-0.199747	0.181972
d__Bacteria;_p__Cyanobacteria;_c__Oxyphotobacteria;_o__Chloroplast;_f__norank;_g__norank	-0.397736	-0.387572	-0.220449	0	0	0.390529	0.454984	0
d__Bacteria;_p__Deinococcus-Thermus;_c__Deinococci;_o__Deinococcales;_f__Deinococcaceae;_g__Deinococcus	0	0	0	0	0	0	0	-0.162919
d__Bacteria;_p__Firmicutes;_c__Bacilli;_o__Bacillales;_f__Bacillaceae;_g__Bacillus	0.349502	0.308918	0.336889	0.196257	0.152889	-0.37915	-0.405734	0.155987
d__Bacteria;_p__Firmicutes;_c__Bacilli;_o__Bacillales;_f__Paenibacillaceae;_g__Paenibacillus	0.190504	0.201875	0.226783	0.138928	0	-0.266507	-0.247249	0
d__Bacteria;_p__Firmicutes;_c__Clostridia;_o__Clostridiales;_f__Clostridiaceae_1;_g__Clostridium_sensu_stricto_1	0	0	0	0	0	0	0	0
d__Bacteria;_p__Gemmatimonadetes;_c__Gemmatimonadetes;_o__Gemmatimonadales;_f__Gemmatimonadaceae;_g__Gemmatimonas	0.202148	0.180914	0.163115	0	0	-0.213415	-0.260531	0
d__Bacteria;_p__Gemmatimonadetes;_c__Gemmatimonadetes;_o__Gemmatimonadales;_f__Gemmatimonadaceae;_g__uncultured	0.234748	0.204079	0.213365	0.132311	0	-0.226619	-0.26493	0.130117
d__Bacteria;_p__Nitrospirae;_c__Nitrospira;_o__Nitrospirales;_f__Nitrospiraceae;_g__Nitrospira	0	0	0.184676	0.137026	0	-0.143174	-0.152804	0
d__Bacteria;_p__Patescibacteria;_c__Saccharimonadia;_o__Saccharimonadales;_f__norank;_g__norank	0.336949	0.268741	0.270605	0.159859	0.129217	-0.327433	-0.384884	0
d__Bacteria;_p__Planctomycetes;_c__Phycisphaerae;_o__Tepidisphaerales;_f__WD2101_soil_group;_g__norank	0.157059	0	0	0	0	-0.128902	-0.189526	0
d__Bacteria;_p__Planctomycetes;_c__Planctomycetacia;_o__Gemmatales;_f__Gemmataceae;_g__Gemmata	0.554385	0.508001	0.62426	0.507339	0.463862	-0.565873	-0.573633	0.473218
d__Bacteria;_p__Planctomycetes;_c__Planctomycetacia;_o__Gemmatales;_f__Gemmataceae;_g__uncultured	0.479266	0.445636	0.564789	0.471619	0.422154	-0.479245	-0.48944	0.449226
d__Bacteria;_p__Planctomycetes;_c__Planctomycetacia;_o__Isosphaerales;_f__Isosphaeraceae;_g__Singulisphaera	0.540467	0.531237	0.639044	0.556468	0.430821	-0.538634	-0.558627	0.511891
d__Bacteria;_p__Planctomycetes;_c__Planctomycetacia;_o__Isosphaerales;_f__Isosphaeraceae;_g__uncultured	0.447048	0.436123	0.51599	0.43037	0.381911	-0.463493	-0.456974	0.383329
d__Bacteria;_p__Planctomycetes;_c__Planctomycetacia;_o__Pirellulales;_f__Pirellulaceae;_g__Pir4_lineage	0.585966	0.555877	0.656831	0.567547	0.564338	-0.562298	-0.571904	0.579966
d__Bacteria;_p__Planctomycetes;_c__Planctomycetacia;_o__Pirellulales;_f__Pirellulaceae;_g__uncultured	0.623832	0.59994	0.711518	0.584678	0.549053	-0.598542	-0.600968	0.592603
d__Bacteria;_p__Planctomycetes;_c__Planctomycetacia;_o__Planctomycetales;_f__uncultured;_g__norank	0.479643	0.436964	0.55005	0.463393	0.44137	-0.459862	-0.473755	0.468181
d__Bacteria;_p__Proteobacteria;_c__Alphaproteobacteria;_o__Acetobacterales;_f__Acetobacteraceae;_g__uncultured	0.306695	0.307888	0.369063	0.307697	0.202754	-0.350776	-0.381971	0.25003
d__Bacteria;_p__Proteobacteria;_c__Alphaproteobacteria;_o__Caulobacterales;_f__Caulobacteraceae;_g__Caulobacter	0.653625	0.634552	0.748924	0.640804	0.557526	-0.634846	-0.649556	0.626222
d__Bacteria;_p__Proteobacteria;_c__Alphaproteobacteria;_o__Caulobacterales;_f__Caulobacteraceae;_g__Phenylobacterium	0.677088	0.645913	0.75877	0.602385	0.563591	-0.684037	-0.720804	0.604867
d__Bacteria;_p__Proteobacteria;_c__Alphaproteobacteria;_o__Caulobacterales;_f__Caulobacteraceae;_g__uncultured	0.462588	0.466996	0.572743	0.509726	0.465668	-0.452567	-0.488116	0.498346
d__Bacteria;_p__Proteobacteria;_c__Alphaproteobacteria;_o__Dongiales;_f__Dongiaceae;_g__Dongia	0.555366	0.533259	0.628733	0.536263	0.499682	-0.558566	-0.570505	0.530725
d__Bacteria;_p__Proteobacteria;_c__Alphaproteobacteria;_o__Elsterales;_f__uncultured;_g__norank	0	0.135905	0.203943	0.216698	0.143846	-0.137052	-0.170058	0.203974
d__Bacteria;_p__Proteobacteria;_c__Alphaproteobacteria;_o__Micropepsales;_f__Micropepsaceae;_g__uncultured	0.406648	0.363742	0.450231	0.38049	0.333577	-0.383732	-0.434287	0.374163
d__Bacteria;_p__Proteobacteria;_c__Alphaproteobacteria;_o__Reyranellales;_f__Reyranellaceae;_g__Reyranella	0.614791	0.575979	0.673478	0.518473	0.477839	-0.614837	-0.642916	0.51861
d__Bacteria;_p__Proteobacteria;_c__Alphaproteobacteria;_o__Rhizobiales;_f__Beijerinckiaceae;_g__1174-901-12	-0.283033	-0.309672	-0.395646	-0.329434	-0.339449	0.308515	0.230345	-0.373313
d__Bacteria;_p__Proteobacteria;_c__Alphaproteobacteria;_o__Rhizobiales;_f__Beijerinckiaceae;_g__Bosea	0.720307	0.67492	0.728461	0.543413	0.48962	-0.723345	-0.759454	0.526874
d__Bacteria;_p__Proteobacteria;_c__Alphaproteobacteria;_o__Rhizobiales;_f__Beijerinckiaceae;_g__Methylobacterium	-0.333177	-0.329352	-0.487313	-0.5028	-0.513671	0.367267	0.28241	-0.506047
d__Bacteria;_p__Proteobacteria;_c__Alphaproteobacteria;_o__Rhizobiales;_f__Beijerinckiaceae;_g__uncultured	0	0	0	0	0	0	0	0
d__Bacteria;_p__Proteobacteria;_c__Alphaproteobacteria;_o__Rhizobiales;_f__Hyphomicrobiaceae;_g__Hyphomicrobium	0.748139	0.712482	0.796971	0.612441	0.541413	-0.745577	-0.767098	0.60858
d__Bacteria;_p__Proteobacteria;_c__Alphaproteobacteria;_o__Rhizobiales;_f__Hyphomicrobiaceae;_g__Pedomicrobium	0.481708	0.440636	0.539216	0.447319	0.426341	-0.465047	-0.485693	0.454326
d__Bacteria;_p__Proteobacteria;_c__Alphaproteobacteria;_o__Rhizobiales;_f__Labraceae;_g__Labrys	0.653643	0.620784	0.741168	0.608509	0.550368	-0.655915	-0.677595	0.603878
d__Bacteria;_p__Proteobacteria;_c__Alphaproteobacteria;_o__Rhizobiales;_f__Methyloligellaceae;_g__uncultured	0.410051	0.387224	0.382357	0.202175	0.171764	-0.429217	-0.454896	0.190714
d__Bacteria;_p__Proteobacteria;_c__Alphaproteobacteria;_o__Rhizobiales;_f__Rhizobiaceae;	0.623918	0.556759	0.634111	0.497689	0.474732	-0.601755	-0.629264	0.49655
d__Bacteria;_p__Proteobacteria;_c__Alphaproteobacteria;_o__Rhizobiales;_f__Rhizobiaceae;_g__Allorhizobium-Neorhizobium-Pararhizobium-Rhizobium	0.76949	0.735339	0.669126	0.395026	0.328935	-0.761462	-0.778577	0.376011
d__Bacteria;_p__Proteobacteria;_c__Alphaproteobacteria;_o__Rhizobiales;_f__Rhizobiaceae;_g__Mesorhizobium	0.639948	0.609049	0.726136	0.586308	0.554486	-0.656395	-0.682832	0.577154
d__Bacteria;_p__Proteobacteria;_c__Alphaproteobacteria;_o__Rhizobiales;_f__Rhizobiales_Incertae_Sedis;_g__Nordella	0.622244	0.597326	0.683329	0.557996	0.544561	-0.62508	-0.627904	0.561933
d__Bacteria;_p__Proteobacteria;_c__Alphaproteobacteria;_o__Rhizobiales;_f__Xanthobacteraceae;_g__Afipia	0.70876	0.68013	0.810323	0.677015	0.644557	-0.677228	-0.706567	0.688421
d__Bacteria;_p__Proteobacteria;_c__Alphaproteobacteria;_o__Rhizobiales;_f__Xanthobacteraceae;_g__Bradyrhizobium	0.7261	0.680819	0.779203	0.596556	0.524831	-0.701841	-0.750969	0.607636
d__Bacteria;_p__Proteobacteria;_c__Alphaproteobacteria;_o__Rhizobiales;_f__Xanthobacteraceae;_g__Pseudolabrys	0.409731	0.388207	0.39082	0.254068	0.216291	-0.431736	-0.474427	0.257195
d__Bacteria;_p__Proteobacteria;_c__Alphaproteobacteria;_o__Rhizobiales;_f__Xanthobacteraceae;_g__Pseudorhodoplanes	0.598069	0.557526	0.675198	0.558983	0.531922	-0.573732	-0.58863	0.570754
d__Bacteria;_p__Proteobacteria;_c__Alphaproteobacteria;_o__Rhizobiales;_f__Xanthobacteraceae;_g__Rhodoplanes	0.216605	0.198187	0.228947	0.168348	0.132778	-0.226618	-0.246864	0.164921
d__Bacteria;_p__Proteobacteria;_c__Alphaproteobacteria;_o__Rhizobiales;_f__Xanthobacteraceae;_g__Rhodopseudomonas	0.512535	0.45201	0.328087	0	0	-0.492405	-0.516662	0
d__Bacteria;_p__Proteobacteria;_c__Alphaproteobacteria;_o__Rhizobiales;_f__Xanthobacteraceae;_g__Starkeya	0.673596	0.617405	0.722799	0.586637	0.570515	-0.659435	-0.662896	0.582556
d__Bacteria;_p__Proteobacteria;_c__Alphaproteobacteria;_o__Rhizobiales;_f__Xanthobacteraceae;_g__Tardiphaga	0.710561	0.671307	0.747978	0.586763	0.517726	-0.72383	-0.756438	0.560125
d__Bacteria;_p__Proteobacteria;_c__Alphaproteobacteria;_o__Rhizobiales;_f__Xanthobacteraceae;_g__uncultured	0.563245	0.530497	0.634629	0.504909	0.449836	-0.567661	-0.60382	0.499551
d__Bacteria;_p__Proteobacteria;_c__Alphaproteobacteria;_o__Rhodospirillales;_f__uncultured;_g__norank	0.355392	0.32275	0.419873	0.37612	0.308999	-0.375977	-0.388117	0.346324
d__Bacteria;_p__Proteobacteria;_c__Alphaproteobacteria;_o__Rickettsiales;_f__Mitochondria;_g__norank	-0.243144	-0.237303	-0.368653	-0.376042	-0.350915	0.260955	0.273056	-0.360537
d__Bacteria;_p__Proteobacteria;_c__Alphaproteobacteria;_o__Sphingomonadales;_f__Sphingomonadaceae;_g__Altererythrobacter	0.499374	0.477552	0.474192	0.334655	0.281091	-0.487178	-0.493008	0.320057
d__Bacteria;_p__Proteobacteria;_c__Alphaproteobacteria;_o__Sphingomonadales;_f__Sphingomonadaceae;_g__Novosphingobium	0.678321	0.66179	0.705666	0.532469	0.463677	-0.700746	-0.715803	0.511351
d__Bacteria;_p__Proteobacteria;_c__Alphaproteobacteria;_o__Sphingomonadales;_f__Sphingomonadaceae;_g__Sphingobium	0.760142	0.704589	0.68684	0.431744	0.393533	-0.760413	-0.773172	0.415069
d__Bacteria;_p__Proteobacteria;_c__Alphaproteobacteria;_o__Sphingomonadales;_f__Sphingomonadaceae;_g__Sphingomonas	0.196419	0.163151	0	-0.171855	-0.160587	-0.20699	-0.279509	-0.203859
d__Bacteria;_p__Proteobacteria;_c__Alphaproteobacteria;_o__Sphingomonadales;_f__Sphingomonadaceae;_g__Sphingopyxis	0.54962	0.486799	0.570152	0.436632	0.445142	-0.539149	-0.561787	0.440513
d__Bacteria;_p__Proteobacteria;_c__Alphaproteobacteria;_o__Tistrellales;_f__Geminicoccaceae;_g__Candidatus_Alysiosphaera	0.698014	0.626792	0.717921	0.557743	0.532756	-0.700225	-0.705285	0.533732
d__Bacteria;_p__Proteobacteria;_c__Alphaproteobacteria;_o__uncultured;_f__norank;_g__norank	0.438616	0.441589	0.528637	0.452093	0.365318	-0.469565	-0.490394	0.427108
d__Bacteria;_p__Proteobacteria;_c__Deltaproteobacteria;_o__Desulfarculales;_f__Desulfarculaceae;_g__uncultured	0.496533	0.439588	0.46486	0.320041	0.314236	-0.487254	-0.512933	0.324521
d__Bacteria;_p__Proteobacteria;_c__Deltaproteobacteria;_o__Myxococcales;_f__BIrii41;_g__norank	0.463997	0.430045	0.532937	0.483804	0.429238	-0.468665	-0.480552	0.449071
d__Bacteria;_p__Proteobacteria;_c__Deltaproteobacteria;_o__Myxococcales;_f__Haliangiaceae;_g__Haliangium	0.428793	0.403778	0.482781	0.398544	0.366351	-0.430337	-0.449163	0.392232
d__Bacteria;_p__Proteobacteria;_c__Deltaproteobacteria;_o__Myxococcales;_f__P3OB-42;_g__norank	0	0	0	0	0	0	0	0
d__Bacteria;_p__Proteobacteria;_c__Deltaproteobacteria;_o__Myxococcales;_f__Polyangiaceae;_g__Pajaroellobacter	0.521265	0.490147	0.571317	0.412899	0.368399	-0.538978	-0.570258	0.39608
d__Bacteria;_p__Proteobacteria;_c__Deltaproteobacteria;_o__Myxococcales;_f__Sandaracinaceae;_g__uncultured	0.597974	0.51665	0.61302	0.523541	0.508857	-0.555548	-0.580323	0.514893
d__Bacteria;_p__Proteobacteria;_c__Deltaproteobacteria;_o__Oligoflexales;_f__0319-6G20;_g__norank	0.424416	0.442915	0.534769	0.438102	0.337439	-0.424392	-0.444577	0.425422
d__Bacteria;_p__Proteobacteria;_c__Deltaproteobacteria;_o__RCP2-54;_f__norank;_g__norank	0	0	0	0	0	-0.130606	-0.139032	0
d__Bacteria;_p__Proteobacteria;_c__Gammaproteobacteria;_o__Betaproteobacteriales;_f__Burkholderiaceae;	0.477184	0.425298	0.443225	0.310356	0.269874	-0.502953	-0.53207	0.274305
d__Bacteria;_p__Proteobacteria;_c__Gammaproteobacteria;_o__Betaproteobacteriales;_f__Burkholderiaceae;_g__Achromobacter	0.536328	0.525165	0.574027	0.38752	0.355897	-0.518638	-0.535511	0.409582
d__Bacteria;_p__Proteobacteria;_c__Gammaproteobacteria;_o__Betaproteobacteriales;_f__Burkholderiaceae;_g__Acidovorax	0.480567	0.487658	0.499496	0.37841	0.325899	-0.519797	-0.527126	0.376959
d__Bacteria;_p__Proteobacteria;_c__Gammaproteobacteria;_o__Betaproteobacteriales;_f__Burkholderiaceae;_g__Burkholderia-Caballeronia-Paraburkholderia	0.517068	0.489609	0.398285	0.165975	0	-0.483217	-0.53708	0.172639
d__Bacteria;_p__Proteobacteria;_c__Gammaproteobacteria;_o__Betaproteobacteriales;_f__Burkholderiaceae;_g__Candidatus_Tremblaya	0	0	-0.137621	-0.148986	-0.157523	0	0	-0.157428
d__Bacteria;_p__Proteobacteria;_c__Gammaproteobacteria;_o__Betaproteobacteriales;_f__Burkholderiaceae;_g__Duganella	0.536312	0.522439	0.548463	0.423234	0.365941	-0.526083	-0.572661	0.415069
d__Bacteria;_p__Proteobacteria;_c__Gammaproteobacteria;_o__Betaproteobacteriales;_f__Burkholderiaceae;_g__Herbaspirillum	0.420133	0.409852	0.406223	0.268298	0.224238	-0.418067	-0.461812	0.256008
d__Bacteria;_p__Proteobacteria;_c__Gammaproteobacteria;_o__Betaproteobacteriales;_f__Burkholderiaceae;_g__Massilia	0.205152	0.203484	0	0	-0.140092	-0.251927	-0.301849	0
d__Bacteria;_p__Proteobacteria;_c__Gammaproteobacteria;_o__Betaproteobacteriales;_f__Burkholderiaceae;_g__Pelomonas	0.552541	0.521571	0.539974	0.397344	0.344941	-0.561523	-0.557409	0.379338
d__Bacteria;_p__Proteobacteria;_c__Gammaproteobacteria;_o__Betaproteobacteriales;_f__Burkholderiaceae;_g__Polaromonas	0.625446	0.575989	0.653609	0.534692	0.487491	-0.619129	-0.64077	0.527129
d__Bacteria;_p__Proteobacteria;_c__Gammaproteobacteria;_o__Betaproteobacteriales;_f__Burkholderiaceae;_g__Pseudorhodoferax	0.584945	0.556544	0.594855	0.415174	0.394567	-0.61758	-0.641148	0.406821
d__Bacteria;_p__Proteobacteria;_c__Gammaproteobacteria;_o__Betaproteobacteriales;_f__Burkholderiaceae;_g__Ralstonia	0.417783	0.393789	0.330777	0	0	-0.394177	-0.410579	0
d__Bacteria;_p__Proteobacteria;_c__Gammaproteobacteria;_o__Betaproteobacteriales;_f__Burkholderiaceae;_g__Rhizobacter	0.624016	0.574854	0.654064	0.500501	0.457527	-0.647782	-0.675576	0.476613
d__Bacteria;_p__Proteobacteria;_c__Gammaproteobacteria;_o__Betaproteobacteriales;_f__Burkholderiaceae;_g__uncultured	0.572632	0.503508	0.54426	0.3902	0.373244	-0.568218	-0.59948	0.368
d__Bacteria;_p__Proteobacteria;_c__Gammaproteobacteria;_o__Betaproteobacteriales;_f__Burkholderiaceae;_g__Variovorax	0.695976	0.633203	0.65706	0.476698	0.413826	-0.684203	-0.695106	0.45601
d__Bacteria;_p__Proteobacteria;_c__Gammaproteobacteria;_o__Betaproteobacteriales;_f__Nitrosomonadaceae;_g__Ellin6067	0.294858	0.245786	0.263509	0.18174	0.144187	-0.274572	-0.335064	0.180238
d__Bacteria;_p__Proteobacteria;_c__Gammaproteobacteria;_o__Betaproteobacteriales;_f__Nitrosomonadaceae;_g__IS-44	0.475918	0.445537	0.50488	0.421413	0.391129	-0.467934	-0.475748	0.412981
d__Bacteria;_p__Proteobacteria;_c__Gammaproteobacteria;_o__Betaproteobacteriales;_f__Nitrosomonadaceae;_g__MND1	0	0.149213	0	0	0	-0.157719	-0.180914	0
d__Bacteria;_p__Proteobacteria;_c__Gammaproteobacteria;_o__Betaproteobacteriales;_f__SC-I-84;_g__norank	0.468987	0.409905	0.453248	0.32184	0.306097	-0.447878	-0.491819	0.331703
d__Bacteria;_p__Proteobacteria;_c__Gammaproteobacteria;_o__Betaproteobacteriales;_f__TRA3-20;_g__norank	0.128808	0.137127	0.2068	0.206197	0.172943	-0.146464	-0.16901	0.18952
d__Bacteria;_p__Proteobacteria;_c__Gammaproteobacteria;_o__Cellvibrionales;_f__Cellvibrionaceae;_g__Cellvibrio	0.442148	0.386506	0.460605	0.367174	0.364911	-0.424799	-0.436292	0.355682
d__Bacteria;_p__Proteobacteria;_c__Gammaproteobacteria;_o__Diplorickettsiales;_f__Diplorickettsiaceae;_g__Aquicella	0.513052	0.497787	0.596614	0.50517	0.460325	-0.511956	-0.529269	0.496848
d__Bacteria;_p__Proteobacteria;_c__Gammaproteobacteria;_o__Enterobacteriales;_f__Enterobacteriaceae;_g__endosymbionts6	0	0	0	0	0	0	0	0
d__Bacteria;_p__Proteobacteria;_c__Gammaproteobacteria;_o__Enterobacteriales;_f__Enterobacteriaceae;_g__Enterobacter	0.402576	0.46847	0.381391	0.144872	0	-0.431177	-0.439864	0.156357
d__Bacteria;_p__Proteobacteria;_c__Gammaproteobacteria;_o__Enterobacteriales;_f__Enterobacteriaceae;_g__Erwinia	0	0	0	-0.346116	-0.337526	0	0	-0.317053
d__Bacteria;_p__Proteobacteria;_c__Gammaproteobacteria;_o__Enterobacteriales;_f__Enterobacteriaceae;_g__Klebsiella	0.504959	0.537047	0.486286	0.216838	0.141864	-0.529143	-0.562608	0.22989
d__Bacteria;_p__Proteobacteria;_c__Gammaproteobacteria;_o__Enterobacteriales;_f__Enterobacteriaceae;_g__Pantoea	0.164343	0.190192	0	-0.196848	-0.22091	-0.168574	-0.171474	-0.188672
d__Bacteria;_p__Proteobacteria;_c__Gammaproteobacteria;_o__Enterobacteriales;_f__Enterobacteriaceae;_g__Pectobacterium	0.246025	0.328027	0.350644	0.261331	0.220079	-0.29056	-0.306696	0.265439
d__Bacteria;_p__Proteobacteria;_c__Gammaproteobacteria;_o__Enterobacteriales;_f__Enterobacteriaceae;_g__Serratia	0.379144	0.419205	0.324549	0.131439	0	-0.394669	-0.397757	0.137071
d__Bacteria;_p__Proteobacteria;_c__Gammaproteobacteria;_o__Gammaproteobacteria_Incertae_Sedis;_f__Unknown_Family;_g__Acidibacter	0.564189	0.569837	0.685297	0.573619	0.515066	-0.555205	-0.578811	0.583755
d__Bacteria;_p__Proteobacteria;_c__Gammaproteobacteria;_o__Legionellales;_f__Legionellaceae;_g__Legionella	0.638323	0.640036	0.734301	0.564714	0.537192	-0.675172	-0.685654	0.560564
d__Bacteria;_p__Proteobacteria;_c__Gammaproteobacteria;_o__Pseudomonadales;_f__Moraxellaceae;_g__Acinetobacter	0.274616	0.259888	0.172568	0	0	-0.279617	-0.242552	0
d__Bacteria;_p__Proteobacteria;_c__Gammaproteobacteria;_o__Pseudomonadales;_f__Moraxellaceae;_g__uncultured	0.519962	0.528345	0.601169	0.485854	0.455006	-0.532403	-0.531144	0.479368
d__Bacteria;_p__Proteobacteria;_c__Gammaproteobacteria;_o__Pseudomonadales;_f__Pseudomonadaceae;_g__Pseudomonas	0.515412	0.52357	0.38906	0	0	-0.529224	-0.561916	0
d__Bacteria;_p__Proteobacteria;_c__Gammaproteobacteria;_o__Xanthomonadales;_f__Rhodanobacteraceae;_g__Chujaibacter	0.154113	0.200892	0.245582	0.227704	0.182193	-0.142067	-0.175151	0.241691
d__Bacteria;_p__Proteobacteria;_c__Gammaproteobacteria;_o__Xanthomonadales;_f__Rhodanobacteraceae;_g__Dokdonella	0.739662	0.697199	0.79429	0.621861	0.582055	-0.72399	-0.745238	0.625638
d__Bacteria;_p__Proteobacteria;_c__Gammaproteobacteria;_o__Xanthomonadales;_f__Rhodanobacteraceae;_g__Dyella	0.474295	0.443354	0.490525	0.324682	0.307147	-0.488692	-0.551902	0.321809
d__Bacteria;_p__Proteobacteria;_c__Gammaproteobacteria;_o__Xanthomonadales;_f__Rhodanobacteraceae;_g__Luteibacter	0.387927	0.354132	0.212204	0	0	-0.364721	-0.397333	0
d__Bacteria;_p__Proteobacteria;_c__Gammaproteobacteria;_o__Xanthomonadales;_f__Rhodanobacteraceae;_g__Rhodanobacter	0.4941	0.481347	0.524861	0.401511	0.355035	-0.482653	-0.523432	0.401427
d__Bacteria;_p__Proteobacteria;_c__Gammaproteobacteria;_o__Xanthomonadales;_f__Rhodanobacteraceae;_g__Tahibacter	0.663172	0.607216	0.68963	0.53507	0.537593	-0.658777	-0.675242	0.539034
d__Bacteria;_p__Proteobacteria;_c__Gammaproteobacteria;_o__Xanthomonadales;_f__Xanthomonadaceae;_g__Arenimonas	0.499444	0.39239	0.450766	0.334204	0.360214	-0.481268	-0.493028	0.331917
d__Bacteria;_p__Proteobacteria;_c__Gammaproteobacteria;_o__Xanthomonadales;_f__Xanthomonadaceae;_g__Luteimonas	0.3012	0.307526	0.158335	0	0	-0.295166	-0.254679	0
d__Bacteria;_p__Proteobacteria;_c__Gammaproteobacteria;_o__Xanthomonadales;_f__Xanthomonadaceae;_g__Lysobacter	0.523834	0.450077	0.473138	0.330232	0.330191	-0.489838	-0.531918	0.324947
d__Bacteria;_p__Proteobacteria;_c__Gammaproteobacteria;_o__Xanthomonadales;_f__Xanthomonadaceae;_g__Pseudoxanthomonas	0.58615	0.5251	0.591595	0.448586	0.453224	-0.570972	-0.584003	0.442895
d__Bacteria;_p__Proteobacteria;_c__Gammaproteobacteria;_o__Xanthomonadales;_f__Xanthomonadaceae;_g__Stenotrophomonas	0.437751	0.465256	0.329961	0	0	-0.411225	-0.418098	0
d__Bacteria;_p__Rokubacteria;_c__NC10;_o__Rokubacteriales;_f__norank;_g__norank	0	0	0	0	0	0	0	0
d__Bacteria;_p__Verrucomicrobia;_c__Verrucomicrobiae;_o__Chthoniobacterales;_f__Chthoniobacteraceae;_g__Candidatus_Udaeobacter	0.199583	0	0	0	0	-0.159934	-0.222057	0
d__Bacteria;_p__Verrucomicrobia;_c__Verrucomicrobiae;_o__Chthoniobacterales;_f__Chthoniobacteraceae;_g__Chthoniobacter	0.506313	0.469635	0.539749	0.425517	0.419082	-0.519223	-0.523595	0.415297
d__Bacteria;_p__Verrucomicrobia;_c__Verrucomicrobiae;_o__Pedosphaerales;_f__Pedosphaeraceae;_g__norank	0.374681	0.380008	0.478201	0.387372	0.324077	-0.41459	-0.456383	0.390486
Unclassified;;;;;	0.172839	0.147163	0.132853	0	0	-0.162387	-0.242153	0
d__Eukaryota;_p__Ascomycota;_c__Dothideomycetes;_o__Acrospermales;_f__norank;_g__Paramycoleptodiscus	0	0	0	0	0	0	0	0
d__Eukaryota;_p__Ascomycota;_c__Dothideomycetes;_o__Botryosphaeriales;_f__Botryosphaeriaceae;_g__Microdiplodia	-0.312663	-0.322023	-0.199695	0	0	0.271218	0.242482	0
d__Eukaryota;_p__Ascomycota;_c__Dothideomycetes;_o__Capnodiales;_f__Cladosporiaceae;_g__Cladosporium	-0.581654	-0.562492	-0.659862	-0.528482	-0.461158	0.605669	0.610222	-0.508028
d__Eukaryota;_p__Ascomycota;_c__Dothideomycetes;_o__Capnodiales;_f__Cladosporiaceae;_g__Rachicladosporium	-0.3816	-0.370466	-0.353831	-0.22451	-0.224377	0.429978	0.321843	-0.219557
d__Eukaryota;_p__Ascomycota;_c__Dothideomycetes;_o__Capnodiales;_f__Dissoconiaceae;_g__Ramichloridium	-0.293176	-0.277367	-0.238333	-0.13217	-0.207139	0.261695	0.220958	-0.163052
d__Eukaryota;_p__Ascomycota;_c__Dothideomycetes;_o__Capnodiales;_f__Mycosphaerellaceae;_g__Caryophylloseptoria	0	0	0	0	0	0	0	0
d__Eukaryota;_p__Ascomycota;_c__Dothideomycetes;_o__Capnodiales;_f__Mycosphaerellaceae;_g__Cercospora	-0.47405	-0.487504	-0.397579	-0.191267	-0.230127	0.493064	0.407365	-0.218904
d__Eukaryota;_p__Ascomycota;_c__Dothideomycetes;_o__Capnodiales;_f__Mycosphaerellaceae;_g__Clypeosphaerella	-0.396174	-0.418891	-0.271888	0	0	0.413685	0.372258	0
d__Eukaryota;_p__Ascomycota;_c__Dothideomycetes;_o__Capnodiales;_f__Mycosphaerellaceae;_g__Mycocentrospora	0	0	-0.16193	0	-0.145495	0.15167	0	0
d__Eukaryota;_p__Ascomycota;_c__Dothideomycetes;_o__Capnodiales;_f__Mycosphaerellaceae;_g__Mycosphaerella	-0.405184	-0.428107	-0.351071	-0.135312	-0.205847	0.423612	0.354319	-0.198819
d__Eukaryota;_p__Ascomycota;_c__Dothideomycetes;_o__Capnodiales;_f__Mycosphaerellaceae;_g__Neoceratosperma	-0.354875	-0.367738	-0.256508	0	0	0.39886	0.320251	0
d__Eukaryota;_p__Ascomycota;_c__Dothideomycetes;_o__Capnodiales;_f__Mycosphaerellaceae;_g__Pallidocercospora	-0.360196	-0.393541	-0.276046	0	0	0.427904	0.333564	0
d__Eukaryota;_p__Ascomycota;_c__Dothideomycetes;_o__Capnodiales;_f__Mycosphaerellaceae;_g__Pseudocercospora	-0.34832	-0.388316	-0.284012	0	-0.168993	0.373783	0.322476	0
d__Eukaryota;_p__Ascomycota;_c__Dothideomycetes;_o__Capnodiales;_f__Mycosphaerellaceae;_g__Ramulariopsis	-0.283945	-0.306689	-0.225455	0	0	0.31076	0.267056	0
d__Eukaryota;_p__Ascomycota;_c__Dothideomycetes;_o__Capnodiales;_f__Mycosphaerellaceae;_g__Rhachisphaerella	-0.452572	-0.45756	-0.366046	-0.135672	-0.171607	0.48587	0.393074	-0.16503
d__Eukaryota;_p__Ascomycota;_c__Dothideomycetes;_o__Capnodiales;_f__Mycosphaerellaceae;_g__Sphaerulina	-0.199463	-0.228584	-0.203858	0	-0.173123	0.226543	0.199018	0
d__Eukaryota;_p__Ascomycota;_c__Dothideomycetes;_o__Capnodiales;_f__Mycosphaerellaceae;_g__Xenoramularia	0	0	0	0	-0.134607	0	0	-0.152717
d__Eukaryota;_p__Ascomycota;_c__Dothideomycetes;_o__Capnodiales;_f__Mycosphaerellaceae;_g__Zymoseptoria	-0.219007	-0.268429	-0.288898	-0.259397	-0.279183	0.23662	0.176947	-0.274486
d__Eukaryota;_p__Ascomycota;_c__Dothideomycetes;_o__Capnodiales;_f__Teratosphaeriaceae;_g__Acrodontium	-0.185743	-0.179674	0	0	0	0.188195	0	0
d__Eukaryota;_p__Ascomycota;_c__Dothideomycetes;_o__Capnodiales;_f__Teratosphaeriaceae;_g__Capnobotryella	-0.222119	-0.247343	-0.185324	0	0	0.257671	0.173234	0
d__Eukaryota;_p__Ascomycota;_c__Dothideomycetes;_o__Capnodiales;_f__Teratosphaeriaceae;_g__Catenulostroma	-0.340842	-0.37769	-0.365258	-0.225485	-0.242933	0.384171	0.285784	-0.261981
d__Eukaryota;_p__Ascomycota;_c__Dothideomycetes;_o__Capnodiales;_f__Teratosphaeriaceae;_g__Devriesia	-0.252551	-0.324994	-0.262349	0	-0.13642	0.26813	0.227066	-0.155727
d__Eukaryota;_p__Ascomycota;_c__Dothideomycetes;_o__Capnodiales;_f__Teratosphaeriaceae;_g__Penidiella	-0.251016	-0.301941	-0.284567	-0.142042	-0.152606	0.294405	0.205127	-0.19359
d__Eukaryota;_p__Ascomycota;_c__Dothideomycetes;_o__Capnodiales;_f__Teratosphaeriaceae;_g__Phaeothecoidea	-0.248342	-0.265576	-0.222224	0	0	0.335006	0.220215	0
d__Eukaryota;_p__Ascomycota;_c__Dothideomycetes;_o__Capnodiales;_f__Teratosphaeriaceae;_g__Pseudoteratosphaeria	-0.154139	-0.191514	0	0	0	0.16981	0	0
d__Eukaryota;_p__Ascomycota;_c__Dothideomycetes;_o__Capnodiales;_f__Teratosphaeriaceae;_g__Teratosphaeria	-0.295849	-0.30568	-0.235632	0	-0.160624	0.294296	0.224462	-0.134511
d__Eukaryota;_p__Ascomycota;_c__Dothideomycetes;_o__Capnodiales;_f__Teratosphaeriaceae;_g__Teratosphaericola	-0.261365	-0.279498	-0.200357	0	0	0.323631	0.254406	0
d__Eukaryota;_p__Ascomycota;_c__Dothideomycetes;_o__Myriangiales;_f__Elsinoaceae;_g__Elsinoe	-0.25585	-0.259817	-0.250601	-0.133505	-0.194666	0.236864	0.236652	-0.202328
d__Eukaryota;_p__Ascomycota;_c__Dothideomycetes;_o__norank;_f__Eremomycetaceae;_g__Arthrographis	0.255722	0.238883	0.289278	0.233375	0.240144	-0.204419	-0.190605	0.271944
d__Eukaryota;_p__Ascomycota;_c__Dothideomycetes;_o__norank;_f__norank;_g__Asteromella	0	0	0	0	0	-0.13555	0	0
d__Eukaryota;_p__Ascomycota;_c__Dothideomycetes;_o__norank;_f__norank;_g__Paramicrothyrium	-0.519531	-0.528871	-0.402476	-0.182142	0	0.503591	0.512924	-0.180667
d__Eukaryota;_p__Ascomycota;_c__Dothideomycetes;_o__Pleosporales;_f__Astrosphaeriellaceae;_g__Pithomyces	-0.462437	-0.483701	-0.403466	-0.179689	-0.216656	0.486582	0.385302	-0.208539
d__Eukaryota;_p__Ascomycota;_c__Dothideomycetes;_o__Pleosporales;_f__Coniothyriaceae;_g__Coniothyrium	0	0	0	0.209682	0.235311	0	0	0.192475
d__Eukaryota;_p__Ascomycota;_c__Dothideomycetes;_o__Pleosporales;_f__Corynesporascaceae;_g__Corynespora	-0.184488	-0.199609	-0.174433	0	0	0.164833	0.142326	0
d__Eukaryota;_p__Ascomycota;_c__Dothideomycetes;_o__Pleosporales;_f__Cucurbitariaceae;_g__Neocucurbitaria	-0.298424	-0.336453	-0.285468	-0.137863	0	0.314396	0.214106	-0.168991
d__Eukaryota;_p__Ascomycota;_c__Dothideomycetes;_o__Pleosporales;_f__Cucurbitariaceae;_g__Pyrenochaeta	0.177386	0.137872	0.163159	0.184073	0	-0.174815	-0.205825	0.142071
d__Eukaryota;_p__Ascomycota;_c__Dothideomycetes;_o__Pleosporales;_f__Didymellaceae;_g__Ascochyta	-0.435643	-0.457016	-0.31488	0	0	0.480782	0.416771	0
d__Eukaryota;_p__Ascomycota;_c__Dothideomycetes;_o__Pleosporales;_f__Didymellaceae;_g__Didymella	-0.430263	-0.447317	-0.354083	-0.170242	-0.20704	0.413366	0.374094	-0.227543
d__Eukaryota;_p__Ascomycota;_c__Dothideomycetes;_o__Pleosporales;_f__Didymellaceae;_g__Epicoccum	-0.451504	-0.478412	-0.440372	-0.23956	-0.224324	0.481028	0.420001	-0.256576
d__Eukaryota;_p__Ascomycota;_c__Dothideomycetes;_o__Pleosporales;_f__Didymellaceae;_g__Leptosphaerulina	-0.48318	-0.520922	-0.422712	-0.171466	-0.178358	0.4948	0.462014	-0.222068
d__Eukaryota;_p__Ascomycota;_c__Dothideomycetes;_o__Pleosporales;_f__Didymellaceae;_g__Phoma	-0.552563	-0.594797	-0.492249	-0.24043	-0.202192	0.553611	0.526155	-0.285685
d__Eukaryota;_p__Ascomycota;_c__Dothideomycetes;_o__Pleosporales;_f__Didymellaceae;_g__Stagonosporopsis	-0.467824	-0.463799	-0.391277	-0.218909	-0.22267	0.429071	0.392888	-0.261565
d__Eukaryota;_p__Ascomycota;_c__Dothideomycetes;_o__Pleosporales;_f__Didymosphaeriaceae;_g__Paracamarosporium	0	0	0	0	0	0	0	0
d__Eukaryota;_p__Ascomycota;_c__Dothideomycetes;_o__Pleosporales;_f__Didymosphaeriaceae;_g__Paraconiothyrium	-0.532993	-0.54917	-0.448989	-0.182087	-0.244861	0.514924	0.484693	-0.251202
d__Eukaryota;_p__Ascomycota;_c__Dothideomycetes;_o__Pleosporales;_f__Didymosphaeriaceae;_g__Paraphaeosphaeria	-0.408061	-0.472314	-0.397451	-0.210799	-0.214351	0.454613	0.403806	-0.238499
d__Eukaryota;_p__Ascomycota;_c__Dothideomycetes;_o__Pleosporales;_f__Didymosphaeriaceae;_g__Pseudopithomyces	-0.369982	-0.403989	-0.308203	0	-0.141117	0.417617	0.357435	0
d__Eukaryota;_p__Ascomycota;_c__Dothideomycetes;_o__Pleosporales;_f__Lentitheciaceae;_g__Keissleriella	-0.463182	-0.489362	-0.377353	-0.128806	-0.152862	0.482964	0.390203	-0.177528
d__Eukaryota;_p__Ascomycota;_c__Dothideomycetes;_o__Pleosporales;_f__Leptosphaeriaceae;_g__Leptosphaeria	-0.317163	-0.373158	-0.314164	-0.129207	-0.146478	0.345542	0.28096	-0.176342
d__Eukaryota;_p__Ascomycota;_c__Dothideomycetes;_o__Pleosporales;_f__Lophiostomataceae;_g__Lophiostoma	-0.302349	-0.342705	-0.267595	0	0	0.34027	0.274339	-0.131472
d__Eukaryota;_p__Ascomycota;_c__Dothideomycetes;_o__Pleosporales;_f__Lophiotremataceae;_g__Lophiotrema	-0.230503	-0.246696	-0.197277	0	0	0.279287	0.218198	0
d__Eukaryota;_p__Ascomycota;_c__Dothideomycetes;_o__Pleosporales;_f__Massarinaceae;_g__Massarina	-0.147145	-0.163088	0	0	0	0.149171	0	0
d__Eukaryota;_p__Ascomycota;_c__Dothideomycetes;_o__Pleosporales;_f__Massarinaceae;_g__Stagonospora	-0.570946	-0.60939	-0.549072	-0.316866	-0.287295	0.582828	0.502594	-0.357072
d__Eukaryota;_p__Ascomycota;_c__Dothideomycetes;_o__Pleosporales;_f__Morosphaeriaceae;_g__Acrocalymma	0	0	0	0	0	0	0	0
d__Eukaryota;_p__Ascomycota;_c__Dothideomycetes;_o__Pleosporales;_f__Neopyrenochaetaceae;_g__Neopyrenochaeta	0.387715	0.30274	0.31754	0.229697	0.231549	-0.330625	-0.387015	0.238874
d__Eukaryota;_p__Ascomycota;_c__Dothideomycetes;_o__Pleosporales;_f__Nigrogranaceae;_g__Nigrograna	-0.235223	-0.315154	-0.252188	-0.138717	-0.158629	0.228677	0.142057	-0.197418
d__Eukaryota;_p__Ascomycota;_c__Dothideomycetes;_o__Pleosporales;_f__norank;_g__Aaosphaeria	0	-0.128942	0	0	0	0	0	0
d__Eukaryota;_p__Ascomycota;_c__Dothideomycetes;_o__Pleosporales;_f__norank;_g__Dokmaia	-0.428512	-0.433748	-0.325433	0	-0.197176	0.405845	0.318674	-0.177581
d__Eukaryota;_p__Ascomycota;_c__Dothideomycetes;_o__Pleosporales;_f__norank;_g__Microsphaeropsis	-0.370318	-0.368035	-0.265379	0	-0.144379	0.327193	0.304383	-0.133887
d__Eukaryota;_p__Ascomycota;_c__Dothideomycetes;_o__Pleosporales;_f__norank;_g__Ochrocladosporium	-0.325055	-0.323444	-0.30742	-0.184457	-0.191199	0.312025	0.256595	-0.231369
d__Eukaryota;_p__Ascomycota;_c__Dothideomycetes;_o__Pleosporales;_f__Periconiaceae;_g__Periconia	-0.339305	-0.403771	-0.3051	0	0	0.35197	0.293026	-0.161766
d__Eukaryota;_p__Ascomycota;_c__Dothideomycetes;_o__Pleosporales;_f__Phaeosphaeriaceae;_g__Paraphoma	0.355161	0.281817	0.30271	0.269235	0.267734	-0.341492	-0.341634	0.258311
d__Eukaryota;_p__Ascomycota;_c__Dothideomycetes;_o__Pleosporales;_f__Phaeosphaeriaceae;_g__Phaeodothis	-0.422628	-0.458257	-0.369481	-0.158909	-0.15689	0.476084	0.379835	-0.171557
d__Eukaryota;_p__Ascomycota;_c__Dothideomycetes;_o__Pleosporales;_f__Phaeosphaeriaceae;_g__Phaeosphaeriopsis	-0.478574	-0.493648	-0.432965	-0.177832	-0.248684	0.513721	0.459994	-0.237697
d__Eukaryota;_p__Ascomycota;_c__Dothideomycetes;_o__Pleosporales;_f__Phaeosphaeriaceae;_g__Septoriella	-0.477024	-0.483702	-0.426216	-0.248825	-0.192738	0.466651	0.439604	-0.272632
d__Eukaryota;_p__Ascomycota;_c__Dothideomycetes;_o__Pleosporales;_f__Phaeosphaeriaceae;_g__Setophaeosphaeria	-0.445794	-0.455122	-0.407671	-0.257796	-0.213338	0.436812	0.355206	-0.278487
d__Eukaryota;_p__Ascomycota;_c__Dothideomycetes;_o__Pleosporales;_f__Phaeosphaeriaceae;_g__Setophoma	-0.515128	-0.548193	-0.493888	-0.314883	-0.305553	0.533323	0.446947	-0.333828
d__Eukaryota;_p__Ascomycota;_c__Dothideomycetes;_o__Pleosporales;_f__Pleosporaceae;_g__Alternaria	0	0	0	0	0	0	0	0
d__Eukaryota;_p__Ascomycota;_c__Dothideomycetes;_o__Pleosporales;_f__Pleosporaceae;_g__Hendersonia	-0.523357	-0.549046	-0.495286	-0.279605	-0.265508	0.549345	0.473044	-0.3039
d__Eukaryota;_p__Ascomycota;_c__Dothideomycetes;_o__Pleosporales;_f__Pseudopyrenochaetaceae;_g__Pseudopyrenochaeta	0.592214	0.500604	0.589373	0.502733	0.503063	-0.55404	-0.548526	0.486804
d__Eukaryota;_p__Ascomycota;_c__Dothideomycetes;_o__Pleosporales;_f__Pyrenochaetopsidaceae;_g__Pyrenochaetopsis	0	0	0	0	0	0	0	0
d__Eukaryota;_p__Ascomycota;_c__Dothideomycetes;_o__Pleosporales;_f__Sporormiaceae;_g__Preussia	-0.474478	-0.514759	-0.301557	0	0	0.465583	0.464237	0
d__Eukaryota;_p__Ascomycota;_c__Dothideomycetes;_o__Pleosporales;_f__Torulaceae;_g__Dendryphion	0.257849	0.18154	0.259199	0.289501	0.262029	-0.220879	-0.259798	0.260678
d__Eukaryota;_p__Ascomycota;_c__Dothideomycetes;_o__Pleosporales;_f__Torulaceae;_g__Torula	0.364535	0.290122	0.345993	0.307812	0.270186	-0.366409	-0.395955	0.26403
d__Eukaryota;_p__Ascomycota;_c__Dothideomycetes;_o__Pleosporales;_f__Trematosphaeriaceae;_g__Trematosphaeria	0	0	0	0	0	0	0	0
d__Eukaryota;_p__Ascomycota;_c__Dothideomycetes;_o__Venturiales;_f__Sympoventuriaceae;_g__Ochroconis	-0.288945	-0.314754	-0.223055	0	0	0.298332	0.253567	0
d__Eukaryota;_p__Ascomycota;_c__Dothideomycetes;_o__Venturiales;_f__Sympoventuriaceae;_g__Scolecobasidium	-0.474996	-0.48732	-0.432501	-0.219954	-0.261062	0.513348	0.395399	-0.243287
d__Eukaryota;_p__Ascomycota;_c__Eurotiomycetes;_o__Chaetothyriales;_f__Cyphellophoraceae;_g__Cyphellophora	-0.348392	-0.397187	-0.400754	-0.249738	-0.317868	0.400794	0.311861	-0.297226
d__Eukaryota;_p__Ascomycota;_c__Eurotiomycetes;_o__Chaetothyriales;_f__Herpotrichiellaceae;_g__Cladophialophora	0.555707	0.497934	0.61715	0.590047	0.430192	-0.524966	-0.549024	0.552984
d__Eukaryota;_p__Ascomycota;_c__Eurotiomycetes;_o__Chaetothyriales;_f__Herpotrichiellaceae;_g__Exophiala	0.625051	0.587845	0.672046	0.55808	0.437088	-0.621529	-0.644932	0.527262
d__Eukaryota;_p__Ascomycota;_c__Eurotiomycetes;_o__Chaetothyriales;_f__Herpotrichiellaceae;_g__Minimelanolocus	0.417941	0.42129	0.491448	0.447346	0.330499	-0.458091	-0.449518	0.408576
d__Eukaryota;_p__Ascomycota;_c__Eurotiomycetes;_o__Chaetothyriales;_f__Herpotrichiellaceae;_g__Phialophora	-0.342213	-0.423064	-0.368231	-0.189685	-0.249533	0.394419	0.302901	-0.230348
d__Eukaryota;_p__Ascomycota;_c__Eurotiomycetes;_o__Chaetothyriales;_f__Herpotrichiellaceae;_g__Rhinocladiella	-0.394452	-0.426312	-0.37755	-0.204833	-0.233644	0.418271	0.317692	-0.243484
d__Eukaryota;_p__Ascomycota;_c__Eurotiomycetes;_o__Chaetothyriales;_f__Herpotrichiellaceae;_g__Veronaea	0	0	0	0	0	0	0	0
d__Eukaryota;_p__Ascomycota;_c__Eurotiomycetes;_o__Chaetothyriales;_f__norank;_g__Hyalocladosporiella	-0.330443	-0.373263	-0.356501	-0.239015	-0.223108	0.320779	0.258105	-0.289192
d__Eukaryota;_p__Ascomycota;_c__Eurotiomycetes;_o__Chaetothyriales;_f__norank;_g__Strelitziana	-0.484252	-0.515818	-0.487785	-0.318875	-0.313842	0.474032	0.398958	-0.373763
d__Eukaryota;_p__Ascomycota;_c__Eurotiomycetes;_o__Chaetothyriales;_f__norank;_g__Xylohypha	0	0	0	0	0	0	0	0
d__Eukaryota;_p__Ascomycota;_c__Eurotiomycetes;_o__Chaetothyriales;_f__Trichomeriaceae;_g__Knufia	0.228319	0.193101	0.185603	0.204936	0.138965	-0.238385	-0.23927	0.161471
d__Eukaryota;_p__Ascomycota;_c__Eurotiomycetes;_o__Chaetothyriales;_f__Trichomeriaceae;_g__Trichomerium	-0.38507	-0.434105	-0.426209	-0.271627	-0.294167	0.40394	0.310679	-0.327883
d__Eukaryota;_p__Ascomycota;_c__Eurotiomycetes;_o__Eurotiales;_f__Aspergillaceae;_g__Aspergillus	0.294234	0.29152	0.324413	0.251845	0.18558	-0.304189	-0.268511	0.249903
d__Eukaryota;_p__Ascomycota;_c__Eurotiomycetes;_o__Eurotiales;_f__Aspergillaceae;_g__Penicillium	0.176377	0.175847	0.22506	0.202638	0.144011	-0.173253	0	0.224386
d__Eukaryota;_p__Ascomycota;_c__Eurotiomycetes;_o__Eurotiales;_f__Trichocomaceae;_g__Talaromyces	0.230825	0.217008	0.254487	0.207831	0.139119	-0.279005	-0.263673	0.17803
d__Eukaryota;_p__Ascomycota;_c__Eurotiomycetes;_o__Verrucariales;_f__Verrucariaceae;_g__Placidiopsis	0	0	0	0	0	0.147307	0	0
d__Eukaryota;_p__Ascomycota;_c__Lecanoromycetes;_o__Lecanorales;_f__Pilocarpaceae;_g__Fellhanera	-0.41925	-0.420929	-0.387022	-0.2129	-0.233078	0.400077	0.315531	-0.258897
d__Eukaryota;_p__Ascomycota;_c__Lecanoromycetes;_o__Lecanorales;_f__Ramalinaceae;_g__Bacidia	-0.373426	-0.38101	-0.344651	-0.18162	-0.237931	0.35898	0.269684	-0.234455
d__Eukaryota;_p__Ascomycota;_c__Lecanoromycetes;_o__Lecanorales;_f__Ramalinaceae;_g__Bacidina	-0.186745	-0.154582	0	0	-0.131139	0	0	0
d__Eukaryota;_p__Ascomycota;_c__Leotiomycetes;_o__Helotiales;_f__Dermateaceae;_g__Mollisia	0.193362	0	0.269996	0.354022	0.340573	-0.154255	-0.222868	0.342062
d__Eukaryota;_p__Ascomycota;_c__Leotiomycetes;_o__Helotiales;_f__Helotiaceae;_g__Articulospora	0	0	0	0	0	0	0	0
d__Eukaryota;_p__Ascomycota;_c__Leotiomycetes;_o__Helotiales;_f__Helotiaceae;_g__Hymenoscyphus	0	0	0	0.211381	0.160844	0	0	0.19056
d__Eukaryota;_p__Ascomycota;_c__Leotiomycetes;_o__Helotiales;_f__Helotiaceae;_g__Phaeohelotium	0.276547	0.166321	0.214054	0.212988	0.211165	-0.276147	-0.275937	0.176446
d__Eukaryota;_p__Ascomycota;_c__Leotiomycetes;_o__Helotiales;_f__Helotiaceae;_g__Pseudospiropes	0.284324	0.280636	0.319483	0.254426	0.228745	-0.284792	-0.272554	0.266694
d__Eukaryota;_p__Ascomycota;_c__Leotiomycetes;_o__Helotiales;_f__Hyaloscyphaceae;_g__Glutinomyces	0.471734	0.461871	0.546556	0.469585	0.443404	-0.464459	-0.452831	0.490413
d__Eukaryota;_p__Ascomycota;_c__Leotiomycetes;_o__Helotiales;_f__Hyaloscyphaceae;_g__Polyphilus	0.228578	0.145371	0.190087	0.212264	0.148044	-0.204938	-0.248213	0.193437
d__Eukaryota;_p__Ascomycota;_c__Leotiomycetes;_o__Helotiales;_f__Leotiaceae;_g__Flagellospora	0.205483	0.191857	0.201775	0.204898	0.158695	-0.251685	-0.240516	0.162054
d__Eukaryota;_p__Ascomycota;_c__Leotiomycetes;_o__Helotiales;_f__Leotiaceae;_g__Gorgomyces	0.431369	0.359711	0.415087	0.349783	0.258165	-0.476548	-0.467042	0.318852
d__Eukaryota;_p__Ascomycota;_c__Leotiomycetes;_o__Helotiales;_f__norank;_g__Cadophora	0.630096	0.559951	0.631303	0.526194	0.447414	-0.623552	-0.638846	0.509546
d__Eukaryota;_p__Ascomycota;_c__Leotiomycetes;_o__Helotiales;_f__norank;_g__Chalara	0	0	0	0	0	0	0	0
d__Eukaryota;_p__Ascomycota;_c__Leotiomycetes;_o__Helotiales;_f__norank;_g__Leptodontidium	0.589063	0.552163	0.61077	0.513239	0.428197	-0.58143	-0.588634	0.524985
d__Eukaryota;_p__Ascomycota;_c__Leotiomycetes;_o__Helotiales;_f__Ploettnerulaceae;_g__Oculimacula	0	-0.139943	-0.138965	0	-0.139347	0	0	0
d__Eukaryota;_p__Ascomycota;_c__Leotiomycetes;_o__Helotiales;_f__Sclerotiniaceae;_g__Botryotinia	-0.349803	-0.366828	-0.437658	-0.357693	-0.28001	0.38005	0.351171	-0.334292
d__Eukaryota;_p__Ascomycota;_c__Leotiomycetes;_o__Helotiales;_f__Sclerotiniaceae;_g__Botrytis	-0.304704	-0.333658	-0.38627	-0.308495	-0.229347	0.347225	0.313502	-0.274683
d__Eukaryota;_p__Ascomycota;_c__Leotiomycetes;_o__norank;_f__Myxotrichaceae;_g__Oidiodendron	0.434092	0.365092	0.385298	0.280494	0.261395	-0.436084	-0.463918	0.26606
d__Eukaryota;_p__Ascomycota;_c__Leotiomycetes;_o__norank;_f__norank;_g__Scytalidium	0.164432	0.150972	0.13191	0	0	-0.154912	-0.182972	0
d__Eukaryota;_p__Ascomycota;_c__norank;_o__norank;_f__norank;_g__Acremonium	0	0	0	0	-0.14111	0	0	0
d__Eukaryota;_p__Ascomycota;_c__norank;_o__norank;_f__norank;_g__Bactrodesmium	0.34446	0.268404	0.301331	0.244923	0.263547	-0.335533	-0.339094	0.218013
d__Eukaryota;_p__Ascomycota;_c__norank;_o__norank;_f__norank;_g__Dendrosporium	0.290543	0.234313	0.28169	0.240864	0.180074	-0.315732	-0.298379	0.217522
d__Eukaryota;_p__Ascomycota;_c__norank;_o__norank;_f__norank;_g__Tetracladium	0.572263	0.526985	0.631743	0.545937	0.458796	-0.551477	-0.58271	0.535575
d__Eukaryota;_p__Ascomycota;_c__norank;_o__norank;_f__norank;_g__Tricellula	-0.310775	-0.34596	-0.256806	0	-0.131332	0.310507	0.245424	-0.135016
d__Eukaryota;_p__Ascomycota;_c__Orbiliomycetes;_o__Orbiliales;_f__norank;_g__Vermispora	0	0	-0.134044	-0.238552	-0.268551	0	0	-0.281352
d__Eukaryota;_p__Ascomycota;_c__Orbiliomycetes;_o__Orbiliales;_f__Orbiliaceae;_g__Dactylaria	0.458887	0.383386	0.468518	0.407134	0.368829	-0.421775	-0.421585	0.396
d__Eukaryota;_p__Ascomycota;_c__Orbiliomycetes;_o__Orbiliales;_f__Orbiliaceae;_g__Drechslerella	0.30913	0.255996	0.299829	0.262238	0.291968	-0.283276	-0.280517	0.269074
d__Eukaryota;_p__Ascomycota;_c__Orbiliomycetes;_o__Orbiliales;_f__Orbiliaceae;_g__Monacrosporium	0.488523	0.411822	0.455088	0.392123	0.403456	-0.478811	-0.488782	0.381052
d__Eukaryota;_p__Ascomycota;_c__Pezizomycetes;_o__Pezizales;_f__Pezizaceae;_g__Iodophanus	0	0	0	0	0	0	0	0
d__Eukaryota;_p__Ascomycota;_c__Pezizomycetes;_o__Pezizales;_f__Pyronemataceae;_g__Scutellinia	0	0	0	0	0	0	0	0
d__Eukaryota;_p__Ascomycota;_c__Saccharomycetes;_o__Saccharomycetales;_f__Debaryomycetaceae;_g__Candida	0.15372	0	0	0	0	0	0	0
d__Eukaryota;_p__Ascomycota;_c__Sordariomycetes;_o__Chaetosphaeriales;_f__Chaetosphaeriaceae;_g__Codinaea	0.317667	0.284939	0.392138	0.405795	0.364182	-0.301256	-0.300356	0.381994
d__Eukaryota;_p__Ascomycota;_c__Sordariomycetes;_o__Diaporthales;_f__Diaporthaceae;_g__Diaporthe	-0.585647	-0.648169	-0.47707	-0.17111	0	0.591259	0.61206	-0.191099
d__Eukaryota;_p__Ascomycota;_c__Sordariomycetes;_o__Diaporthales;_f__Melanconiellaceae;_g__Melanconiella	0.408969	0.489931	0.554425	0.475115	0.395835	-0.436563	-0.443354	0.472626
d__Eukaryota;_p__Ascomycota;_c__Sordariomycetes;_o__Glomerellales;_f__Glomerellaceae;_g__Colletotrichum	-0.333647	-0.361315	-0.221452	0	0	0.331435	0.380107	0
d__Eukaryota;_p__Ascomycota;_c__Sordariomycetes;_o__Glomerellales;_f__Plectosphaerellaceae;_g__Acremonium	0.1491	0	0	0.156747	0	0	0	0.13556
d__Eukaryota;_p__Ascomycota;_c__Sordariomycetes;_o__Glomerellales;_f__Plectosphaerellaceae;_g__Gibellulopsis	0	0	0	0	0	0	0	0
d__Eukaryota;_p__Ascomycota;_c__Sordariomycetes;_o__Glomerellales;_f__Plectosphaerellaceae;_g__Plectosphaerella	0.417112	0.392441	0.25907	0	0	-0.419809	-0.424908	0
[truncated: 128 more rows]

## Sheet: Dataset S5
Dataset S5 Endophytic bacteria isolated from P. notoginseng.
[truncated: 364 more rows]

[truncated: 1 more sheets: Dataset S6]
